# Supplementary material for: Genome-wide mapping of promoter-anchored interactions with close to single-enhancer resolution
Source: Genome Biol. 2015 Aug 3;16(1):156. doi: 10.1186/s13059-015-0727-9 (PMC4557751; doi:10.1186/s13059-015-0727-9)
Supplement: Additional file 1: — Supplementary tables. (ZIP 20649 kb) [file 13059_2015_727_MOESM1_ESM.zip]

Archive with 9 entries (9 files):
- Supplementary Table 1v2.xls
- Supplementary Table 2v2.xls
- Supplementary Table 3v4.xls
- Supplementary Table 4v3.xls
- Supplementary Table 5v5.xlsx
- Supplementary Table 6 v6.xls
- Supplementary Table 7v8.xls
- Supplementary Table 8v2.xlsx
- Supplementary Table 9v4.xls
