# Supplementary material for: Genome-wide mapping of promoter-anchored interactions with close to single-enhancer resolution
Source: Genome Biol. 2015 Aug 3;16(1):156. doi: 10.1186/s13059-015-0727-9 (PMC4557751; doi:10.1186/s13059-015-0727-9)
Supplement: Additional file 1: — Supplementary tables. (ZIP 20649 kb) [file 13059_2015_727_MOESM1_ESM.zip › Supplementary Table 1v2.xls]

## Sheet: Promoters
Supplementary table 1. Sequence capture probe coordinates (mm9) for targeted regions.
Regions are divided into three categories: Promoters, Exonic (control) and Intergenic (control). Each categories are on different sheets.
Chromosome	Start	End
chr1	4349296	4349572
chr1	4486304	4486580
chr1	4486622	4486861
chr1	4486944	4487413
chr1	4774357	4774623
chr1	4774754	4775165
chr1	4775742	4776016
chr1	4796898	4797099
chr1	4798468	4798738
chr1	4847731	4848010
chr1	4849113	4849391
chr1	4960461	4961013
chr1	5009088	5009344
chr1	5009649	5009930
chr1	5075183	5075253
chr1	5578261	5578616
chr1	6203880	6204145
chr1	6204245	6204779
chr1	6204805	6204875
chr1	6204975	6205248
chr1	6718131	6718163
chr1	6718133	6718163
chr1	6718150	6718163
chr1	6719909	6720190
chr1	7078681	7078962
chr1	7079417	7079487
chr1	7079540	7079698
chr1	9289397	9289662
chr1	9291622	9291811
chr1	9291622	9291886
chr1	9535034	9535611
chr1	9536005	9536290
chr1	9536028	9536290
chr1	9536126	9536290
chr1	9536135	9536290
chr1	9536172	9536290
chr1	9538201	9538610
chr1	9539079	9539354
chr1	9591117	9591464
chr1	9591482	9591621
chr1	9690727	9691003
chr1	9691174	9691452
chr1	9736610	9736885
chr1	9737882	9738300
chr1	9738552	9739193
chr1	9787829	9788115
chr1	9788377	9788656
chr1	9838072	9838191
chr1	9838192	9838601
chr1	9838879	9839165
chr1	9931876	9932247
chr1	9932199	9932247
chr1	9932264	9932537
chr1	9933395	9933675
chr1	9933694	9933861
chr1	9935014	9935103
chr1	9997705	9997983
chr1	9999820	10000031
chr1	10026270	10026549
chr1	10026298	10026549
chr1	10026315	10026549
chr1	10026342	10026549
chr1	10027923	10028430
chr1	10028235	10028430
chr1	10028460	10028672
chr1	10030700	10030880
chr1	10030894	10030969
chr1	10222191	10222460
chr1	10223120	10223393
chr1	10709149	10709429
chr1	10709808	10710095
chr1	10982626	10982909
chr1	10984129	10984405
chr1	11403966	11404231
chr1	11404477	11404758
chr1	12681279	12681385
chr1	12681394	12681541
chr1	12683363	12683644
chr1	12708109	12708370
chr1	12708462	12708735
chr1	12980522	12980800
chr1	12981454	12981703
chr1	13116771	13117020
chr1	13117069	13117341
chr1	13362205	13362479
chr1	13363943	13364169
chr1	13364178	13364357
chr1	13365222	13365781
chr1	13579188	13579470
chr1	13580547	13580747
chr1	13648910	13649056
chr1	13649075	13649189
chr1	13650422	13650696
chr1	14299892	14300155
chr1	14300233	14300514
chr1	14745886	14746161
chr1	14908343	14908626
chr1	14908808	14909091
chr1	15795038	15795308
chr1	15795440	15795817
chr1	15795894	15796154
chr1	15882265	15882541
chr1	15882771	15883053
chr1	16092236	16092494
chr1	16092308	16092494
chr1	16092465	16092494
chr1	16092483	16092494
chr1	16092645	16092803
chr1	16092743	16092803
chr1	16092864	16093137
chr1	16093376	16093612
chr1	16093872	16094151
chr1	16093962	16094151
chr1	16094164	16094445
chr1	16094879	16095309
chr1	16094879	16094929
chr1	16095778	16096049
chr1	16364782	16365049
chr1	16365589	16365672
chr1	16365774	16365863
chr1	16508339	16508612
chr1	16509953	16510231
chr1	16609113	16609389
chr1	16609435	16609699
chr1	16646827	16647085
chr1	16647167	16647437
chr1	16654260	16654450
chr1	16655259	16655533
chr1	16678223	16678434
chr1	16678634	16678891
chr1	17087748	17088025
chr1	17088962	17089244
chr1	17135287	17135577
chr1	17135712	17135968
chr1	17591460	17591739
chr1	17592668	17592944
chr1	17717330	17717606
chr1	18126603	18126791
chr1	18127375	18127651
chr1	19092626	19092910
chr1	19092956	19093233
chr1	19197786	19198062
chr1	19199035	19199258
chr1	19200527	19200700
chr1	19202916	19203197
chr1	20607649	20607919
chr1	20608218	20608297
chr1	20608314	20608497
chr1	20720555	20721089
chr1	20809718	20809994
chr1	20810797	20811073
chr1	20879849	20880114
chr1	20881415	20881689
chr1	20941153	20941437
chr1	21068572	21068840
chr1	21069484	21069767
chr1	21208555	21209097
chr1	21229861	21230127
chr1	21231476	21231599
chr1	21231601	21231751
chr1	21339631	21339854
chr1	21358284	21358557
chr1	21373571	21373767
chr1	21949662	21949765
chr1	21949746	21949765
chr1	21952460	21952739
chr1	22811996	22812271
chr1	22813011	22813275
chr1	23108971	23109409
chr1	23768642	23768830
chr1	23928497	23928772
chr1	23929195	23929872
chr1	24012091	24012313
chr1	24012722	24012983
chr1	24106424	24106699
chr1	24107412	24107697
chr1	24184148	24184376
chr1	24185372	24185555
chr1	24185572	24185662
chr1	24593928	24594457
chr1	24685302	24685658
chr1	25886270	25886503
chr1	25887120	25887381
chr1	26743496	26743593
chr1	26743702	26743771
chr1	26743999	26744419
chr1	28836949	28837222
chr1	30919969	30920289
chr1	31000936	31001400
chr1	31001271	31001400
chr1	31001734	31001817
chr1	31001841	31002170
chr1	31003990	31004265
chr1	31004153	31004265
chr1	31005649	31005776
chr1	31005777	31006259
chr1	31006714	31007095
chr1	31007182	31007453
chr1	31279324	31279701
chr1	32229175	32229452
chr1	32229593	32229872
chr1	33726126	33726404
chr1	33726621	33726771
chr1	33726787	33726863
chr1	33776286	33776554
chr1	33777048	33777321
chr1	33814447	33814982
chr1	33870659	33870931
chr1	33871288	33871546
chr1	33964100	33964366
chr1	33964893	33965174
chr1	34067258	34067536
chr1	34068368	34068657
chr1	34068670	34068792
chr1	34069890	34070161
chr1	34489944	34490225
chr1	34491324	34491687
chr1	34495798	34496032
chr1	34496092	34496382
chr1	34496390	34496968
chr1	34516058	34516336
chr1	34516410	34516693
chr1	34553274	34553469
chr1	34555396	34555680
chr1	34635934	34636213
chr1	34637183	34637462
chr1	34858359	34858633
chr1	34898286	34898545
chr1	34899271	34899699
chr1	34900018	34900305
chr1	34906638	34906919
chr1	34906681	34906919
chr1	36125074	36125354
chr1	36125698	36126062
chr1	36126064	36126154
chr1	36301002	36301340
chr1	36330025	36330309
chr1	36330383	36330657
chr1	36363616	36363887
chr1	36364506	36364790
chr1	36371283	36371475
chr1	36371478	36371561
chr1	36371768	36372002
chr1	36371871	36372002
chr1	36425228	36425507
chr1	36425820	36426102
chr1	36501719	36502191
chr1	36527581	36527837
chr1	36528438	36528845
chr1	36567768	36568053
chr1	36567941	36568053
chr1	36569902	36570182
chr1	36592341	36592622
chr1	36592694	36592983
chr1	36603500	36603777
chr1	36604275	36604555
chr1	36612974	36613075
chr1	36612974	36613249
chr1	36613095	36613249
chr1	36613194	36613249
chr1	36613203	36613249
chr1	36613226	36613249
chr1	36613504	36614107
chr1	36614289	36614527
chr1	36614668	36614929
chr1	36616355	36616632
chr1	36616355	36616371
chr1	36616355	36616379
chr1	36616355	36616402
chr1	36739622	36740138
chr1	36747786	36747893
chr1	36747936	36748048
chr1	36748478	36748999
chr1	36766435	36766723
chr1	36766990	36767260
chr1	36817681	36817940
chr1	36818624	36818910
chr1	36995627	36995902
chr1	36997020	36997295
chr1	37356431	37356695
chr1	37356905	37357187
chr1	37425115	37425384
chr1	37425884	37426157
chr1	37486771	37487050
chr1	37488832	37488948
chr1	37488832	37489016
chr1	37488832	37489014
chr1	37488832	37489021
chr1	37488832	37489030
chr1	37488832	37489046
chr1	37488832	37489108
chr1	37592600	37592873
chr1	37593346	37593432
chr1	37593441	37593616
chr1	37597631	37597889
chr1	37598292	37598552
chr1	37928610	37928879
chr1	37929236	37929481
chr1	37929491	37929825
chr1	37929835	37929906
chr1	37946629	37946911
chr1	37946672	37946911
chr1	37947297	37947574
chr1	37972558	37972839
chr1	37973892	37974163
chr1	38053786	38054189
chr1	38054267	38054661
chr1	38054737	38054991
chr1	38056847	38056854
chr1	38184758	38185039
chr1	38364726	38364999
chr1	38365733	38365962
chr1	38721730	38721999
chr1	38953908	38954184
chr1	38954982	38955232
chr1	39043964	39044244
chr1	39044800	39045073
chr1	39250812	39251085
chr1	39251601	39251880
chr1	39424500	39424764
chr1	39425857	39426140
chr1	39534955	39535222
chr1	39536478	39536743
chr1	39592274	39592781
chr1	39605428	39605687
chr1	39605727	39605995
chr1	39633503	39633783
chr1	39634615	39634897
chr1	39707615	39707888
chr1	39709026	39709300
chr1	39956848	39957317
chr1	39959515	39959757
chr1	40141106	40141365
chr1	40141698	40141974
chr1	40281540	40281819
chr1	40282537	40282787
chr1	40322936	40323214
chr1	40324088	40324357
chr1	40380949	40381206
chr1	40381820	40382090
chr1	40382404	40382670
chr1	40382750	40383024
chr1	40496012	40496298
chr1	40497632	40497912
chr1	40522792	40522898
chr1	40522914	40523223
chr1	40571257	40571544
chr1	40573035	40573320
chr1	40636918	40637194
chr1	40638304	40638568
chr1	40737474	40737759
chr1	40738458	40738727
chr1	40847357	40847731
chr1	40862277	40862731
chr1	42753598	42753670
chr1	42753598	42753861
chr1	42754952	42755218
chr1	42755180	42755218
chr1	42907722	42908006
chr1	42908158	42908429
chr1	43009655	43009929
chr1	43010215	43010416
chr1	43010419	43010495
chr1	43154379	43154653
chr1	43154716	43154972
chr1	43155016	43155260
chr1	43155571	43155855
chr1	43219759	43220188
chr1	43220586	43220863
chr1	43221220	43221501
chr1	43501877	43502139
chr1	43502403	43502808
chr1	43503012	43503292
chr1	43786600	43786872
chr1	43787678	43787942
chr1	43883770	43884046
chr1	43884700	43884959
chr1	43990532	43990789
chr1	43990851	43991131
chr1	44076793	44076935
chr1	44076968	44077073
chr1	44158735	44158843
chr1	44158735	44158840
chr1	44158850	44159015
chr1	44159272	44159666
chr1	44160741	44161019
chr1	44160741	44160858
chr1	44175085	44175580
chr1	44175993	44176380
chr1	44176412	44176647
chr1	44176662	44177045
chr1	44177745	44178031
chr1	44177745	44177801
chr1	44177745	44177844
chr1	44177745	44178006
chr1	44203322	44203592
chr1	44205935	44206210
chr1	44275677	44275939
chr1	44276502	44276782
chr1	44607485	44607563
chr1	44607640	44607734
chr1	44608258	44608846
chr1	44609104	44609528
chr1	44610478	44610515
chr1	44610478	44610537
chr1	44610478	44610571
chr1	44610478	44610764
chr1	45367516	45367795
chr1	45369212	45369483
chr1	45384263	45384540
chr1	45559084	45559346
chr1	45559568	45560160
chr1	45560174	45560256
chr1	45852673	45852857
chr1	45852874	45852949
chr1	45982302	45982565
chr1	45982712	45982982
chr1	46123655	46123933
chr1	46908597	46908872
chr1	46910350	46910610
chr1	46910852	46911318
chr1	50983814	50984086
chr1	50984405	50984682
chr1	51344954	51345218
chr1	51345920	51346156
chr1	51346409	51346683
chr1	51347447	51347727
chr1	51534032	51534627
chr1	51534870	51534941
chr1	51534991	51535736
chr1	51972036	51972443
chr1	51972672	51973008
chr1	52064843	52065116
chr1	52065499	52065784
chr1	52176012	52176765
chr1	52176874	52177140
chr1	52224208	52224460
chr1	52227079	52227197
chr1	52227224	52227340
chr1	52288876	52289153
chr1	52289419	52289543
chr1	52289561	52289808
chr1	52290238	52290647
chr1	52290663	52290759
chr1	52556574	52556855
chr1	52557196	52557288
chr1	52557297	52557461
chr1	52687401	52687870
chr1	52783765	52784036
chr1	52785022	52785305
chr1	52874035	52874311
chr1	52875336	52875448
chr1	52875450	52875623
chr1	52901298	52901375
chr1	52901843	52902313
chr1	52902706	52902973
chr1	53009219	53009489
chr1	53009656	53010269
chr1	53118376	53118714
chr1	53353044	53353234
chr1	53354793	53355043
chr1	53370241	53370519
chr1	53409123	53409394
chr1	53409527	53409788
chr1	53841433	53841710
chr1	53842288	53842572
chr1	54251159	54251428
chr1	54252385	54252669
chr1	54307293	54307568
chr1	54308205	54308271
chr1	54308274	54308486
chr1	54495504	54495790
chr1	54495878	54496002
chr1	54613771	54614049
chr1	54614561	54614835
chr1	54982574	54982845
chr1	54983729	54984003
chr1	55084132	55084414
chr1	55084805	55085074
chr1	55109451	55109756
chr1	55143257	55143535
chr1	55143706	55144658
chr1	55145335	55145596
chr1	55145803	55146062
chr1	55146196	55146467
chr1	55187135	55187347
chr1	55189126	55189208
chr1	55283278	55283546
chr1	55284797	55285073
chr1	55293734	55293991
chr1	55294140	55294418
chr1	55419218	55419492
chr1	55421127	55421392
chr1	55461797	55462080
chr1	55462613	55462888
chr1	56693831	56694098
chr1	56694162	56694435
chr1	57027314	57027595
chr1	57027346	57027595
chr1	57028453	57028969
chr1	57029146	57029546
chr1	57030972	57031250
chr1	57433118	57433399
chr1	57435640	57435752
chr1	57435760	57435920
chr1	57462858	57463129
chr1	57463553	57463837
chr1	57831531	57831971
chr1	58025942	58026208
chr1	58026942	58027218
chr1	58052442	58052727
chr1	58052875	58053148
chr1	58086282	58086445
chr1	58086830	58087107
chr1	58169718	58169947
chr1	58169989	58170246
chr1	58268283	58268430
chr1	58268432	58268557
chr1	58334828	58335348
chr1	58449202	58449357
chr1	58449945	58450219
chr1	58469344	58469704
chr1	58469808	58470210
chr1	58470521	58470806
chr1	58472987	58473150
chr1	58473305	58473481
chr1	58476961	58477245
chr1	58477919	58478190
chr1	58478610	58478889
chr1	58480130	58480405
chr1	58480777	58481053
chr1	58501830	58502111
chr1	58502569	58502849
chr1	58503959	58504229
chr1	58503959	58503994
chr1	58503959	58504110
chr1	58503959	58504020
chr1	58503959	58504213
chr1	58504010	58504229
chr1	58504328	58504614
chr1	58504328	58504471
chr1	58504328	58504572
chr1	58504328	58504330
chr1	58558091	58558411
chr1	58561224	58561471
chr1	58561695	58562085
chr1	58642854	58643116
chr1	58643385	58643654
chr1	58709171	58709282
chr1	58709594	58709866
chr1	58752400	58752669
chr1	58752722	58753003
chr1	58767806	58768087
chr1	58768498	58768937
chr1	58769045	58769245
chr1	58769401	58769646
chr1	58770200	58770653
chr1	58770200	58770351
chr1	58770200	58770359
chr1	58770200	58770377
chr1	58770200	58770394
chr1	58770200	58770403
chr1	58851885	58852032
chr1	58852060	58852141
chr1	58852407	58852689
chr1	58859113	58859527
chr1	59030946	59031229
chr1	59151527	59151812
chr1	59152835	59153053
chr1	59176098	59176351
chr1	59176780	59177055
chr1	59217387	59217667
chr1	59219084	59219369
chr1	59293974	59294487
chr1	59538217	59538500
chr1	59538955	59539238
chr1	59540206	59540492
chr1	59541167	59541267
chr1	59572441	59572715
chr1	59573366	59573652
chr1	59726302	59726384
chr1	59727827	59728050
chr1	59741692	59741971
chr1	59742127	59742392
chr1	59748522	59748803
chr1	59749171	59749267
chr1	59749281	59749444
chr1	59819480	59819696
chr1	59819978	59820255
chr1	59820869	59821110
chr1	59821138	59821348
chr1	59821466	59821731
chr1	59969005	59969278
chr1	59970675	59970954
chr1	60099185	60099464
chr1	60100742	60101017
chr1	60154238	60154523
chr1	60155598	60155674
chr1	60155683	60155864
chr1	60236995	60237272
chr1	60237818	60238094
chr1	60238168	60238418
chr1	60238718	60238828
chr1	60238829	60238991
chr1	60399793	60400043
chr1	60400280	60400559
chr1	60465360	60465584
chr1	60466862	60467143
chr1	60622639	60622890
chr1	60623400	60623814
chr1	60624018	60624295
chr1	60803137	60803399
chr1	60804202	60804478
chr1	60964642	60964911
chr1	60965673	60965950
chr1	61034673	61034947
chr1	61035243	61035369
chr1	61035409	61035527
chr1	61685141	61685424
chr1	61685832	61686120
chr1	62749676	62749960
chr1	63138514	63138792
chr1	63159861	63160263
chr1	63160800	63160953
chr1	63160966	63161073
chr1	63161101	63161377
chr1	63162215	63162338
chr1	63222896	63223164
chr1	63224434	63224842
chr1	63224897	63225391
chr1	63224897	63225241
chr1	63226754	63226888
chr1	63246771	63247033
chr1	63247042	63247322
chr1	63318077	63318315
chr1	63320208	63320490
chr1	63492047	63492272
chr1	63493154	63493435
chr1	63732854	63733093
chr1	63733501	63733783
chr1	63776782	63777062
chr1	63777078	63777344
chr1	64166334	64166441
chr1	64167603	64167698
chr1	64167772	64168072
chr1	64168327	64168904
chr1	64168917	64168986
chr1	64169120	64169453
chr1	64579132	64579563
chr1	64661986	64662260
chr1	64662680	64663106
chr1	64663115	64663545
chr1	64664593	64664869
chr1	64736504	64736766
chr1	64738751	64739025
chr1	64783646	64783922
chr1	64784654	64784925
chr1	65003315	65003574
chr1	65004039	65004129
chr1	65078698	65078983
chr1	65079410	65079682
chr1	65097515	65097792
chr1	65098020	65098195
chr1	65109804	65110223
chr1	65119964	65120241
chr1	65149763	65150102
chr1	65169148	65169413
chr1	65169609	65169888
chr1	65222023	65222326
chr1	65224228	65224550
chr1	65224829	65225327
chr1	65225572	65226072
chr1	65232823	65233333
chr1	65234257	65234497
chr1	65357251	65357372
chr1	65357440	65357530
chr1	65357649	65357933
chr1	65972663	65972951
chr1	65973006	65973281
chr1	66221347	66221627
chr1	66223148	66223426
chr1	66747236	66747533
chr1	66747983	66748264
chr1	66749196	66749466
chr1	66749196	66749404
chr1	66862604	66862874
chr1	66862983	66863265
chr1	66863949	66864220
chr1	66864345	66864620
chr1	66909379	66909644
chr1	66910555	66910836
chr1	66980778	66981055
chr1	66982217	66982500
chr1	66991439	66991725
chr1	66992996	66993281
chr1	67085120	67085397
chr1	67085747	67085913
chr1	67169535	67169815
chr1	67171367	67171639
chr1	67171367	67171599
chr1	69731935	69732163
chr1	69732324	69732394
chr1	69732397	69732585
chr1	69733375	69733685
chr1	69733702	69733814
chr1	69872098	69872355
chr1	69873859	69874004
chr1	69874020	69874133
chr1	69997923	69998186
chr1	69998492	69998764
chr1	70771448	70771716
chr1	70772349	70772632
chr1	71148746	71149027
chr1	71149226	71149616
chr1	71150039	71150180
chr1	71150183	71150307
chr1	71603564	71604069
chr1	71697908	71697999
chr1	71697912	71697999
chr1	71698518	71698757
chr1	71698992	71699278
chr1	71699722	71700150
chr1	71700962	71701085
chr1	71701102	71701244
chr1	72258640	72258907
chr1	72259534	72259687
chr1	72330412	72330682
chr1	72331045	72331333
chr1	72353773	72354224
chr1	72582911	72583186
chr1	72584917	72585138
chr1	72584917	72585199
chr1	72629735	72630152
chr1	72746907	72747170
chr1	72747194	72747473
chr1	72757433	72757705
chr1	72758340	72758573
chr1	72758671	72758743
chr1	72758761	72758908
chr1	72759138	72759277
chr1	72869622	72869897
chr1	72869895	72869897
chr1	72871469	72871742
chr1	72871790	72872064
chr1	72921157	72921428
chr1	72922213	72922496
chr1	74200107	74200387
chr1	74200841	74200970
chr1	74200993	74201119
chr1	74282700	74283526
chr1	74283541	74283608
chr1	74283690	74283968
chr1	74324283	74324562
chr1	74325563	74326060
chr1	74330219	74330480
chr1	74330350	74330480
chr1	74331161	74331426
chr1	74331602	74331880
chr1	74342171	74342445
chr1	74342901	74343371
chr1	74349847	74349982
chr1	74350032	74350132
chr1	74350507	74350898
chr1	74351098	74351325
chr1	74378718	74379001
chr1	74379170	74379441
chr1	74408341	74408447
chr1	74408491	74408610
chr1	74408641	74408923
chr1	74420499	74420599
chr1	74422197	74422463
chr1	74436686	74436913
chr1	74436735	74436913
chr1	74436926	74437228
chr1	74437865	74438304
chr1	74438431	74438977
chr1	74438883	74438977
chr1	74455910	74456178
chr1	74456348	74456629
chr1	74464863	74465141
chr1	74465922	74466203
chr1	74465989	74466203
chr1	74550861	74551146
chr1	74552562	74553130
chr1	74553326	74553564
chr1	74553611	74553873
chr1	74588798	74588889
chr1	74588860	74588889
chr1	74588904	74589018
chr1	74588933	74589018
chr1	74588937	74589018
chr1	74589938	74590209
chr1	74590726	74590986
chr1	74591108	74591374
chr1	74633733	74633816
chr1	74633818	74633969
chr1	74634811	74635075
chr1	74634839	74635075
chr1	74635288	74635542
chr1	74636060	74636334
chr1	74636736	74636934
chr1	74636736	74636862
chr1	74636736	74636873
chr1	74636736	74636947
chr1	74636736	74637009
chr1	74636736	74636769
chr1	74636736	74636820
chr1	74637199	74637605
chr1	74637754	74637985
chr1	74640696	74640972
chr1	74641643	74641883
chr1	74647809	74648095
chr1	74707718	74707982
chr1	74708109	74708183
chr1	74708209	74708495
chr1	74708619	74708890
chr1	74759810	74760246
chr1	74794786	74795062
chr1	74795289	74795534
chr1	74817914	74818173
chr1	74818659	74818939
chr1	74840023	74840307
chr1	74840023	74840089
chr1	74901344	74901603
chr1	74902275	74902559
chr1	74939523	74939866
chr1	74981796	74982075
chr1	74982179	74982272
chr1	74982364	74982458
chr1	74997508	74997783
chr1	74998036	74998312
chr1	75121052	75121330
chr1	75121493	75121869
chr1	75122170	75122431
chr1	75130305	75130692
chr1	75131212	75131440
chr1	75137617	75137889
chr1	75138540	75139065
chr1	75139164	75139437
chr1	75139580	75139860
chr1	75164798	75165062
chr1	75165405	75165676
chr1	75176084	75176367
chr1	75176794	75177392
chr1	75177396	75177489
chr1	75188414	75188684
chr1	75188734	75189269
chr1	75190212	75190480
chr1	75190267	75190480
chr1	75197249	75197507
chr1	75198597	75198874
chr1	75205311	75206061
chr1	75205328	75206061
chr1	75205353	75206061
chr1	75205403	75206061
chr1	75205412	75206061
chr1	75205420	75206061
chr1	75205422	75206061
chr1	75205448	75206061
chr1	75205450	75206061
chr1	75205454	75206061
chr1	75206150	75206424
chr1	75206849	75207121
chr1	75207909	75208191
chr1	75207909	75208069
chr1	75208309	75208567
chr1	75209004	75209275
chr1	75214556	75214831
chr1	75214929	75215218
chr1	75215572	75216020
chr1	75216179	75216441
chr1	75232687	75232949
chr1	75232977	75233411
chr1	75233707	75233985
chr1	75259384	75259659
chr1	75260915	75261186
chr1	75274801	75275076
chr1	75313514	75314162
chr1	75315048	75315275
chr1	75356753	75357001
chr1	75357356	75357633
chr1	75358040	75358297
chr1	75358730	75358918
chr1	75358730	75358903
chr1	75358730	75359010
chr1	75370926	75371208
chr1	75372329	75372594
chr1	75376688	75376902
chr1	75376712	75376902
chr1	75378924	75379189
chr1	75382007	75382130
chr1	75382007	75382356
chr1	75382368	75382462
chr1	75431996	75432191
chr1	75432373	75432641
chr1	75433054	75433314
chr1	75433378	75433629
chr1	75475684	75475964
chr1	75476240	75476523
chr1	75482969	75483257
chr1	75484050	75484326
chr1	75499919	75500434
chr1	75500216	75500434
chr1	75502024	75502295
chr1	75502024	75502255
chr1	75502567	75502962
chr1	75503757	75504250
chr1	75503757	75504216
chr1	75517855	75518286
chr1	75542683	75543136
chr1	75543235	75543512
chr1	77511284	77511563
chr1	77511688	77511968
chr1	78193529	78193832
chr1	78305999	78306236
chr1	78308718	78308867
chr1	78483806	78484073
chr1	78485750	78485899
chr1	78508318	78508592
chr1	78653506	78653636
chr1	78654950	78655217
chr1	78811779	78812063
chr1	78813684	78813830
chr1	78813892	78813965
chr1	79435757	79436027
chr1	79436841	79437121
chr1	79668116	79668384
chr1	79668650	79668929
chr1	79758060	79758466
chr1	79773154	79773282
chr1	79773314	79773437
chr1	79854322	79854588
chr1	79854885	79855096
chr1	79855098	79855560
chr1	80210333	80210637
chr1	80336761	80337024
chr1	80337045	80337230
chr1	80337363	80337589
chr1	80337777	80338039
chr1	81073099	81073381
chr1	81073796	81074041
chr1	82286124	82286388
chr1	82286661	82286934
chr1	82287180	82287465
chr1	82287689	82287970
chr1	82288015	82288123
chr1	82288243	82288515
chr1	82313096	82313367
chr1	82335420	82335698
chr1	82336714	82337000
chr1	82581938	82582147
chr1	82583317	82583581
chr1	82721258	82721524
chr1	82721689	82721956
chr1	82764865	82765141
chr1	82765373	82765642
chr1	82834990	82835268
chr1	82836614	82836890
chr1	83034912	83035195
chr1	83112365	83112646
chr1	83114382	83114650
chr1	83156536	83156798
chr1	83404449	83404811
chr1	84279758	84279978
chr1	84280461	84280727
chr1	84280814	84281287
chr1	84281303	84281436
chr1	84281535	84281902
chr1	84692655	84693071
chr1	84834541	84834823
chr1	84835337	84835639
chr1	84835662	84835762
chr1	84835917	84835994
chr1	84836007	84836289
chr1	84836342	84836579
chr1	84836625	84836889
chr1	84837465	84837676
chr1	84865533	84865813
chr1	84866392	84866656
chr1	84931424	84931719
chr1	85105923	85106002
chr1	87495363	87495458
chr1	87497672	87497743
chr1	87546554	87546634
chr1	87689599	87689857
chr1	87690222	87690458
chr1	87690938	87691225
chr1	87790384	87790659
chr1	87790962	87791251
chr1	87856992	87857251
chr1	87857735	87858007
chr1	87912645	87912739
chr1	87912759	87912901
chr1	87912938	87913039
chr1	87918279	87918561
chr1	87961062	87961342
chr1	88008452	88008736
chr1	88009053	88009264
chr1	88009053	88009247
chr1	88049669	88049748
chr1	88049766	88049901
chr1	88050931	88051494
chr1	88199797	88199950
chr1	88199797	88200112
chr1	88247009	88247292
chr1	88247738	88248025
chr1	88248539	88248814
chr1	88253246	88253397
chr1	88253400	88253741
chr1	88254013	88254129
chr1	88254030	88254129
chr1	88254151	88254442
chr1	88254158	88254442
chr1	88254875	88255061
chr1	88254875	88254902
chr1	88255075	88255148
chr1	88255231	88255705
chr1	88256331	88256927
chr1	88323977	88324260
chr1	88324773	88324903
chr1	88423302	88423441
chr1	88423465	88423726
chr1	88478024	88478248
chr1	88478862	88479476
chr1	88481689	88481972
chr1	88481705	88481972
chr1	88481716	88481972
chr1	88483515	88483777
chr1	88566922	88567202
chr1	88567350	88567621
chr1	88600116	88600383
chr1	88600577	88600857
chr1	88985995	88986271
chr1	88986283	88986476
chr1	89051045	89051320
chr1	89051096	89051320
chr1	89051545	89051823
chr1	89087011	89087262
chr1	89087369	89087650
chr1	89101924	89102199
chr1	89102278	89102562
chr1	89110182	89110446
chr1	89111215	89111498
chr1	89160601	89161050
chr1	89223056	89223222
chr1	89224029	89224312
chr1	89290870	89291127
chr1	89291185	89291464
chr1	89406525	89406800
chr1	89407051	89407325
chr1	89470152	89470413
chr1	89470493	89470772
chr1	89490860	89491148
chr1	89491226	89491502
chr1	89516064	89516343
chr1	89517009	89517275
chr1	89652019	89652297
chr1	89652429	89652825
chr1	89699112	89699227
chr1	89699294	89699396
chr1	89700196	89700455
chr1	89749515	89749781
chr1	89749842	89750078
chr1	89904386	89904663
chr1	89905793	89906078
chr1	89967093	89967372
chr1	89967616	89967897
chr1	89991298	89991575
chr1	89991915	89992188
chr1	89999124	89999402
chr1	90000002	90000262
chr1	90031009	90031245
chr1	90031559	90031814
chr1	90097103	90097380
chr1	90097403	90097680
chr1	90101800	90102075
chr1	90102191	90102618
chr1	90102891	90103167
chr1	90108057	90108161
chr1	90108321	90108566
chr1	90121996	90122187
chr1	90122328	90122606
chr1	90154414	90154909
chr1	90165579	90165859
chr1	90166527	90166813
chr1	90172081	90172246
chr1	90172132	90172246
chr1	90172154	90172246
chr1	90172208	90172246
chr1	90172235	90172246
chr1	90172885	90173162
chr1	90173858	90174485
chr1	90202529	90202809
chr1	90203228	90203513
chr1	90302233	90302516
chr1	90303608	90303881
chr1	90597303	90597580
chr1	90598015	90598299
chr1	90598647	90599086
chr1	90599581	90599820
chr1	90911972	90912256
chr1	90912949	90913064
chr1	90913069	90913234
chr1	90965971	90966371
chr1	90966389	90966665
chr1	90966851	90967357
chr1	91351233	91351494
chr1	91351871	91352106
chr1	91827180	91827459
chr1	91828122	91828396
chr1	92100521	92100805
chr1	92499831	92500207
chr1	92669658	92669917
chr1	92670056	92670311
chr1	92689977	92690252
chr1	92690795	92691060
chr1	92691388	92691649
chr1	92692458	92692617
chr1	92692458	92692740
chr1	92740387	92740588
chr1	92741038	92741204
chr1	92741206	92741312
chr1	92811606	92811888
chr1	92813008	92813266
chr1	92866016	92866374
chr1	92866016	92866244
chr1	92866016	92866194
chr1	92895162	92895445
chr1	92949205	92949490
chr1	92949862	92950341
chr1	92950430	92950711
chr1	93041090	93041371
chr1	93041657	93041931
chr1	93075252	93075533
chr1	93076705	93076985
chr1	93145813	93146022
chr1	93147636	93147916
chr1	93193372	93193653
chr1	93194206	93194299
chr1	93194310	93194632
chr1	93194508	93194632
chr1	93194737	93195017
chr1	93218075	93218151
chr1	93218182	93218311
chr1	93218583	93218844
chr1	93246685	93246912
chr1	93248891	93249170
chr1	93262835	93263111
chr1	93263269	93263551
chr1	93294712	93294990
chr1	93295829	93295931
chr1	93295945	93296108
chr1	93309448	93309727
chr1	93311747	93311799
chr1	93311747	93311785
chr1	93311747	93311999
chr1	93355399	93355674
chr1	93356193	93356476
chr1	93390567	93390702
chr1	93390718	93390836
chr1	93391167	93391443
chr1	93435141	93435252
chr1	93436076	93436359
chr1	93437321	93437760
chr1	93697774	93698042
chr1	93698282	93698525
chr1	94043854	94044140
chr1	94044986	94045262
chr1	94369691	94369971
chr1	94370003	94370528
chr1	94536669	94536955
chr1	94536982	94537259
chr1	94538033	94538304
chr1	94538609	94538890
chr1	94726910	94727188
chr1	94727915	94728306
chr1	94728393	94728682
chr1	94799316	94799594
chr1	94799870	94800146
chr1	94802461	94802741
chr1	94803765	94804045
chr1	94806913	94807145
chr1	94809207	94809401
chr1	94830720	94831143
chr1	94869315	94869494
chr1	94870112	94870385
chr1	94874855	94875117
chr1	94875848	94876127
chr1	94902485	94902763
chr1	94903386	94903663
chr1	94998329	94998609
chr1	94998870	94999123
chr1	95031712	95032201
chr1	95056338	95056613
chr1	95058784	95059052
chr1	95131718	95131996
chr1	95132330	95132754
chr1	95132888	95133175
chr1	95198992	95199183
chr1	95199474	95199914
chr1	95200223	95200506
chr1	95200440	95200506
chr1	95200441	95200506
chr1	95200447	95200506
chr1	95200456	95200506
chr1	95200492	95200506
chr1	95202025	95202250
chr1	95202297	95202536
chr1	95202775	95203031
chr1	95203132	95203218
chr1	95239290	95239558
chr1	95240135	95240414
chr1	95270308	95270581
chr1	95271300	95271409
chr1	95271443	95271586
chr1	95374660	95375035
chr1	95375250	95376055
chr1	95376809	95377065
chr1	95408489	95408906
chr1	95408958	95409224
chr1	95531033	95531281
chr1	95532242	95532572
chr1	95532590	95532674
chr1	95533028	95533306
chr1	95581895	95582133
chr1	95582529	95583097
chr1	95651083	95651347
chr1	95651839	95652115
chr1	95694451	95694669
chr1	95695319	95695758
chr1	95697696	95697938
chr1	95697696	95697967
chr1	95698550	95698828
chr1	95699180	95699464
chr1	95700459	95700511
chr1	95700459	95700483
chr1	95700459	95700742
chr1	95721413	95721689
chr1	95722953	95723225
chr1	95756451	95756554
chr1	95757716	95757966
chr1	95916775	95917047
chr1	95917563	95917839
chr1	95948893	95949117
chr1	95949260	95949498
chr1	97209805	97210079
chr1	97211249	97211528
chr1	97563891	97564176
chr1	97564205	97564463
chr1	98768677	98769044
chr1	98893655	98893938
chr1	98894787	98894962
chr1	98894974	98895067
chr1	99024483	99024770
chr1	99024809	99025079
chr1	99556911	99557123
chr1	99558679	99558961
chr1	99558971	99559111
chr1	99666389	99666661
chr1	99668363	99668647
chr1	99991628	99991871
chr1	99992268	99992542
chr1	106665198	106665480
chr1	106665695	106665968
chr1	107253107	107253373
chr1	107253834	107254105
chr1	107559835	107560090
chr1	107560151	107560553
chr1	107560604	107560873
chr1	107885415	107885688
chr1	107886277	107886557
chr1	107886859	107887133
chr1	107888822	107888982
chr1	107888822	107889039
chr1	108068160	108068463
chr1	108610301	108610585
chr1	108611069	108611343
chr1	108656206	108656505
chr1	108657207	108657483
chr1	108657740	108657872
chr1	108657900	108658022
chr1	108692969	108693239
chr1	108693815	108694081
chr1	108757466	108757744
chr1	108758080	108758348
chr1	108830928	108831195
chr1	108831237	108831424
chr1	108831439	108831521
chr1	108877182	108877344
chr1	108877383	108877682
chr1	109057494	109057762
chr1	109174740	109174991
chr1	109258236	109258515
chr1	109259717	109259995
chr1	109318687	109318927
chr1	109319272	109319555
chr1	109425133	109425278
chr1	109425279	109425418
chr1	109426146	109426429
chr1	109486508	109486792
chr1	111879930	111880437
chr1	111996402	111996682
chr1	111997839	111997871
chr1	112873765	112874134
chr1	113761303	113761584
chr1	117581638	117581910
chr1	117582502	117582787
chr1	120207569	120207825
chr1	120208486	120208640
chr1	120218091	120218166
chr1	120218184	120218613
chr1	120286040	120286313
chr1	120354349	120354534
chr1	120354554	120354631
chr1	120356778	120357053
chr1	120524029	120524254
chr1	120524494	120524754
chr1	120949140	120949315
chr1	120949329	120949436
chr1	120949441	120949819
chr1	120949844	120949913
chr1	120950103	120950383
chr1	121317934	121318212
chr1	121318769	121319038
chr1	121400730	121401159
chr1	121401837	121402105
chr1	121421194	121421317
chr1	121421379	121421468
chr1	121423294	121423577
chr1	121544589	121544791
chr1	121545912	121546192
chr1	121733299	121733517
chr1	121734539	121734816
chr1	121809037	121809262
chr1	121810282	121810564
chr1	121891532	121891805
chr1	121892253	121892532
chr1	121903023	121903299
chr1	121903589	121903877
chr1	121969689	121969958
chr1	121970306	121970670
chr1	122015189	122015436
chr1	122016603	122016878
chr1	122016983	122017766
chr1	122017813	122017876
chr1	122019216	122019500
chr1	122019216	122019496
chr1	122161584	122161860
chr1	122161870	122162148
chr1	122166193	122166466
chr1	122167915	122168182
chr1	122237052	122237335
chr1	122399965	122400244
chr1	122401493	122401767
chr1	122498657	122499174
chr1	122500177	122500653
chr1	123224084	123224354
chr1	123224748	123224989
chr1	123228060	123228335
chr1	123229852	123230041
chr1	123327511	123327797
chr1	123464344	123464602
chr1	123464655	123464890
chr1	125942026	125942304
chr1	127330731	127331010
chr1	127331147	127331370
chr1	127331484	127331562
chr1	127331609	127331950
chr1	127332094	127332478
chr1	127332614	127332888
chr1	127456696	127456963
chr1	127457230	127457600
chr1	127457801	127458076
chr1	127808687	127808970
chr1	127809258	127809496
chr1	127809258	127809485
chr1	128388959	128389231
chr1	128727116	128727397
chr1	129101424	129101702
chr1	129102543	129102825
chr1	129103065	129103200
chr1	129103223	129103349
chr1	129574150	129574435
chr1	129574573	129574850
chr1	129625251	129625327
chr1	129625395	129625485
chr1	129625820	129626057
chr1	129668980	129669238
chr1	129670291	129670685
chr1	129670851	129671132
chr1	129765138	129765583
chr1	129998574	129998822
chr1	130000160	130000443
chr1	130098417	130098566
chr1	130098571	130098703
chr1	130099315	130099597
chr1	130140012	130140231
chr1	130140940	130141225
chr1	130255228	130255503
chr1	130256751	130256852
chr1	130256884	130257024
chr1	130313114	130313361
chr1	130313454	130313943
chr1	130314001	130314210
chr1	130488708	130488972
chr1	130489647	130489924
chr1	131169475	131169758
chr1	131170177	131170458
chr1	132358946	132359453
chr1	132359531	132359797
chr1	132525646	132525738
chr1	132525750	132525927
chr1	132526042	132526303
chr1	132558101	132558590
chr1	132611516	132611643
chr1	132612633	132612913
chr1	132613483	132613767
chr1	132614119	132614383
chr1	132628307	132628572
chr1	132628727	132628993
chr1	132723131	132723403
chr1	132761259	132761546
chr1	132762174	132762453
chr1	132783859	132784348
chr1	132807784	132808059
chr1	132835619	132835897
chr1	132837084	132837264
chr1	132837279	132837362
chr1	132915712	132915992
chr1	132916313	132916585
chr1	132993374	132993661
chr1	132993664	132993792
chr1	132993915	132994181
chr1	132994229	132994492
chr1	133034640	133034927
chr1	133035215	133035456
chr1	133048698	133048983
chr1	133050630	133050918
chr1	133141602	133141870
chr1	133142004	133142275
chr1	133175966	133176154
chr1	133176326	133176609
chr1	133422279	133422585
chr1	133422479	133422585
chr1	133422565	133422585
chr1	133422846	133423103
chr1	133423822	133424579
chr1	133425760	133426039
chr1	133425760	133425938
chr1	133495524	133495810
chr1	133496624	133496906
chr1	133533629	133533897
chr1	133534730	133535011
chr1	133585058	133585330
chr1	133586099	133586230
chr1	133640081	133640357
chr1	133640630	133640882
chr1	133693406	133693477
chr1	133693849	133694116
chr1	133724157	133724617
chr1	133763484	133763761
chr1	133764015	133764302
chr1	133806444	133806717
chr1	133806939	133807354
chr1	133807842	133808118
chr1	133867077	133867454
chr1	133903141	133903419
chr1	133903469	133903758
chr1	133903793	133904087
chr1	133904714	133905099
chr1	133905136	133905569
chr1	133905942	133906181
chr1	133905942	133906183
chr1	133905942	133906205
chr1	133964249	133964524
chr1	133964539	133964824
chr1	134035692	134035853
chr1	134035868	134035973
chr1	134036356	134036644
chr1	134087433	134087703
chr1	134088011	134088428
chr1	134088706	134088978
chr1	134195091	134195375
chr1	134195850	134196122
chr1	134212004	134212270
chr1	134213095	134213377
chr1	134276809	134277085
chr1	134277391	134277639
chr1	134287189	134287448
chr1	134287670	134288091
chr1	134288321	134288598
chr1	134313797	134314300
chr1	134372676	134372830
chr1	134374082	134374360
chr1	134402474	134402753
chr1	134402769	134403031
chr1	134439093	134439356
chr1	134439590	134439855
chr1	134637310	134637586
chr1	134638290	134638563
chr1	134775255	134775531
chr1	134776985	134777246
chr1	134921519	134921797
chr1	134922057	134922138
chr1	134922186	134922269
chr1	135027465	135027745
chr1	135027830	135028111
chr1	135142278	135142513
chr1	135142834	135143107
chr1	135206148	135206529
chr1	135259912	135260186
chr1	135260542	135260815
chr1	135320237	135320516
chr1	135321362	135321461
chr1	135506289	135506740
chr1	135507075	135507354
chr1	135556923	135557016
chr1	135557018	135557557
chr1	135558154	135558436
chr1	135586190	135586277
chr1	135586310	135586471
chr1	135586925	135587118
chr1	135587131	135587207
chr1	135649698	135649952
chr1	135697382	135697663
chr1	135697739	135698017
chr1	135803340	135803781
chr1	135803798	135803893
chr1	135816801	135817061
chr1	135817758	135818034
chr1	135933333	135933571
chr1	135934259	135934538
chr1	135973697	135973766
chr1	135973732	135973766
chr1	135973881	135974141
chr1	135974684	135974950
chr1	135975369	135975785
chr1	135975935	135976202
chr1	136078246	136078519
chr1	136078377	136078519
chr1	136081594	136081875
chr1	136131176	136131456
chr1	136131964	136132248
chr1	136184683	136184968
chr1	136186771	136187147
chr1	136258102	136258370
chr1	136258706	136258963
chr1	136282145	136282421
chr1	136282487	136282762
chr1	136302153	136302222
chr1	136302375	136302729
chr1	136311880	136312146
chr1	136312206	136312502
chr1	136351300	136351582
chr1	136353442	136353666
chr1	136390197	136390297
chr1	136390313	136390421
chr1	136391145	136391433
chr1	136391642	136391927
chr1	136455872	136456139
chr1	136456843	136457119
chr1	136543142	136543413
chr1	136700009	136700279
chr1	136700652	136700940
chr1	136850946	136851090
chr1	136852561	136852833
chr1	136858606	136858878
chr1	136860627	136860823
chr1	137000738	137000963
chr1	137001700	137001979
chr1	137027317	137027498
chr1	137027766	137028034
chr1	137029670	137029940
chr1	137043008	137043448
chr1	137043599	137043884
chr1	137044606	137044873
chr1	137063325	137063589
chr1	137064119	137064391
chr1	137154713	137155273
chr1	137180407	137180684
chr1	137180881	137181045
chr1	137181075	137181155
chr1	137210107	137210558
chr1	137220612	137220776
chr1	137220815	137220895
chr1	137222024	137222307
chr1	137270713	137270984
chr1	137271204	137271600
chr1	137271725	137271991
chr1	137326722	137326978
chr1	137327377	137327659
chr1	137482228	137482547
chr1	137616168	137616430
chr1	137616730	137617003
chr1	137625535	137626040
chr1	137662340	137662618
chr1	137662772	137663042
chr1	137663283	137663479
chr1	137663513	137664038
chr1	137695626	137695899
chr1	137697297	137697562
chr1	137715080	137715401
chr1	137732160	137732436
chr1	137733052	137733316
chr1	137814704	137814794
chr1	137814830	137814976
chr1	137815920	137816201
chr1	137914234	137914669
chr1	138027605	138027885
chr1	138028042	138028311
chr1	138130587	138131117
chr1	138242410	138242688
chr1	138243002	138243277
chr1	138311089	138311232
chr1	138312972	138313240
chr1	138362626	138362898
chr1	138363110	138363375
chr1	138364445	138364728
chr1	138519477	138519540
chr1	138522064	138522290
chr1	138522299	138522667
chr1	138591636	138591904
chr1	138592637	138592920
chr1	138849140	138849418
chr1	138849915	138850010
chr1	138850040	138850195
chr1	138856547	138856792
chr1	138857102	138857384
chr1	140071600	140071889
chr1	140072392	140072666
chr1	140170149	140170434
chr1	140514335	140514615
chr1	140514976	140515262
chr1	140515685	140515928
chr1	140515949	140516467
chr1	140738776	140739056
chr1	140739158	140739268
chr1	140739285	140739435
chr1	140743728	140744010
chr1	140745492	140745766
chr1	140751445	140751762
chr1	140752895	140753134
chr1	140753163	140753691
chr1	140860045	140860300
chr1	140860455	140860871
chr1	140861907	140862186
chr1	140861907	140862012
chr1	140862545	140862698
chr1	140864570	140864849
chr1	141273291	141273567
chr1	141274524	141274802
chr1	141318727	141319165
chr1	141319548	141319833
chr1	141350003	141350290
chr1	141351177	141351456
chr1	141351737	141352010
chr1	141398209	141398484
chr1	141398506	141398793
chr1	141456173	141456435
chr1	141457377	141457650
chr1	141755058	141755319
chr1	141755403	141755681
chr1	142079734	142080014
chr1	142141463	142141737
chr1	145485722	145485996
chr1	145485793	145485996
chr1	145485826	145485996
chr1	145488688	145488762
chr1	145488783	145488975
chr1	145548610	145548843
chr1	145548845	145548920
chr1	145549214	145549446
chr1	145549454	145549868
chr1	145551278	145551552
chr1	145551278	145551330
chr1	145586307	145586760
chr1	145586858	145587134
chr1	145587208	145587571
chr1	145588534	145588744
chr1	145588534	145588806
chr1	145588534	145588697
chr1	145588534	145588686
chr1	145588534	145588695
chr1	145588534	145588739
chr1	145588534	145588747
chr1	145623916	145624418
chr1	145624426	145624501
chr1	145624578	145624846
chr1	145849175	145849582
chr1	145849251	145849582
chr1	145849265	145849582
chr1	145849279	145849582
chr1	145849291	145849582
chr1	145849638	145849943
chr1	145850001	145850195
chr1	145850201	145850275
chr1	145850606	145851205
chr1	145851684	145851968
chr1	146024231	146024509
chr1	146024722	146024983
chr1	146095590	146095866
chr1	146096479	146096554
chr1	146096559	146096754
chr1	146621650	146621932
chr1	146622773	146623046
chr1	148342643	148342926
chr1	148342743	148342926
chr1	148342816	148342926
chr1	148342833	148342926
chr1	148342867	148342926
chr1	151806557	151806645
chr1	151806677	151806835
chr1	151808351	151808623
chr1	151946780	151947049
chr1	151947390	151947665
chr1	152166440	152166721
chr1	152167277	152167559
chr1	152239838	152240242
chr1	152240402	152240681
chr1	152839847	152840123
chr1	152840834	152841112
chr1	153191226	153191758
chr1	153191857	153192266
chr1	153192389	153192625
chr1	153274710	153274796
chr1	153274797	153274993
chr1	153275700	153275979
chr1	153276183	153276353
chr1	153276358	153276672
chr1	153347347	153347612
chr1	153348239	153348516
chr1	153417652	153417935
chr1	153417990	153418349
chr1	153418354	153418421
chr1	153418552	153418936
chr1	153419192	153419468
chr1	153602219	153602481
chr1	153602801	153603066
chr1	153936901	153937136
chr1	153937837	153938073
chr1	154233215	154233474
chr1	154233215	154233222
chr1	154234595	154234882
chr1	154246584	154246816
chr1	154246829	154246898
chr1	154246959	154247106
chr1	154470880	154471087
chr1	154471165	154471447
chr1	154471945	154472477
chr1	154597291	154597575
chr1	154598377	154598649
chr1	154613154	154613437
chr1	154613626	154613904
chr1	154613628	154613904
chr1	154614662	154614936
chr1	154616005	154616252
chr1	154653729	154654005
chr1	154655309	154655588
chr1	154748194	154748465
chr1	154749844	154750242
chr1	154750709	154750979
chr1	154802165	154802473
chr1	155033149	155033670
chr1	155178469	155178750
chr1	155179530	155180033
chr1	155180389	155180721
chr1	155260339	155260626
chr1	155260891	155261173
chr1	155261934	155262046
chr1	155262074	155262147
chr1	155272107	155272369
chr1	155272409	155272682
chr1	155292442	155292706
chr1	155293729	155293954
chr1	155333965	155334249
chr1	155334695	155335089
chr1	155396336	155396611
chr1	155396614	155397049
chr1	155397624	155397735
chr1	155499968	155500232
chr1	155500303	155500586
chr1	155586872	155586959
chr1	155586872	155587150
chr1	155698213	155698485
chr1	155698520	155698805
chr1	155720486	155720756
chr1	155721332	155721602
chr1	155746631	155746883
chr1	155747179	155747600
chr1	155747867	155748144
chr1	155748639	155748919
chr1	155749055	155749172
chr1	155749055	155749074
chr1	155749055	155749073
chr1	155749189	155749357
chr1	155749189	155749338
chr1	155749969	155750334
chr1	155749969	155750245
chr1	155750337	155750508
chr1	155751290	155751546
chr1	155751553	155751677
chr1	155752918	155752927
chr1	155752918	155753339
chr1	155754141	155754644
chr1	155754829	155755096
chr1	156572797	156573121
chr1	156945638	156945905
chr1	156945954	156946216
chr1	156946566	156947023
chr1	156993272	156993380
chr1	156994700	156994961
chr1	157005449	157005918
chr1	157006872	157007037
chr1	157263869	157264139
chr1	157265294	157265529
chr1	157404805	157405084
chr1	157405488	157405753
chr1	157659305	157659578
chr1	157660446	157660726
chr1	157820066	157820574
chr1	157820688	157820965
chr1	157821045	157821309
chr1	157882293	157882475
chr1	157882489	157882563
chr1	157883634	157884095
chr1	157883634	157883947
chr1	157883634	157884010
chr1	157884235	157884401
chr1	157887281	157887357
chr1	157887867	157888227
chr1	157898525	157898806
chr1	158134961	158135222
chr1	158135336	158135620
chr1	158240122	158240401
chr1	158241006	158241272
chr1	158329747	158330026
chr1	158331047	158331192
chr1	158403627	158403829
chr1	158404924	158405212
chr1	158488525	158488803
chr1	158489018	158489302
chr1	158587917	158588186
chr1	158588658	158588936
chr1	158604194	158604465
chr1	158604904	158605137
chr1	158648793	158649072
chr1	158649785	158650013
chr1	158768844	158769363
chr1	158868836	158869109
chr1	158869530	158869786
chr1	159038316	159038600
chr1	159038686	159038964
chr1	159341903	159342173
chr1	159342686	159343147
chr1	159388463	159388745
chr1	159389215	159389495
chr1	159436744	159437182
chr1	160286019	160286303
chr1	160287697	160287966
chr1	160291168	160291452
chr1	160292619	160292845
chr1	160887050	160887316
chr1	160887780	160888063
chr1	161162924	161163199
chr1	161453593	161453871
chr1	161974086	161974359
chr1	161975141	161975260
chr1	161975270	161975424
chr1	162082932	162083215
chr1	162083467	162083749
chr1	162125114	162125835
chr1	162125853	162126137
chr1	162142542	162142819
chr1	162142832	162143261
chr1	162281070	162281341
chr1	162282991	162283140
chr1	162722349	162722628
chr1	162723437	162723697
chr1	162838075	162838355
chr1	162908685	162908966
chr1	162909192	162909469
chr1	162963457	162963736
chr1	162964400	162964826
chr1	162964825	162964826
chr1	162965486	162965725
chr1	162965854	162966120
chr1	162965911	162966120
chr1	162966229	162966893
chr1	162966229	162966552
chr1	162966229	162966737
chr1	162966229	162966390
chr1	162967058	162967296
chr1	162967058	162967059
chr1	162967058	162967197
chr1	162967058	162967293
chr1	162967058	162967297
chr1	162967058	162967298
chr1	162967058	162967302
chr1	162967058	162967308
chr1	162967058	162967314
chr1	162967058	162967316
chr1	162967058	162967318
chr1	162967058	162967700
chr1	162968231	162968598
chr1	162968973	162969088
chr1	162969864	162969911
chr1	162969864	162970097
chr1	162970211	162970222
chr1	163000189	163000469
chr1	163000910	163001180
chr1	163061382	163061656
chr1	163179561	163179843
chr1	163180603	163180885
chr1	163180891	163181359
chr1	163325323	163325466
chr1	163325468	163325536
chr1	163325538	163325815
chr1	163424038	163424225
chr1	163424245	163424319
chr1	163424734	163425022
chr1	163718312	163718568
chr1	163719495	163719776
chr1	163806169	163806431
chr1	163807594	163807870
chr1	163898862	163898954
chr1	163898982	163899732
chr1	163935282	163935553
chr1	163936829	163937099
chr1	163936829	163937112
chr1	164147373	164147653
chr1	164147748	164148014
chr1	164148343	164148625
chr1	164149650	164149732
chr1	164149745	164149753
chr1	164151528	164151810
chr1	164151973	164152228
chr1	164152614	164153030
chr1	164153076	164153370
chr1	164153373	164153485
chr1	164153887	164154040
chr1	164154043	164154166
chr1	164154302	164154549
chr1	164243609	164243876
chr1	164408040	164408325
chr1	164408582	164408870
chr1	164478359	164478640
chr1	164478951	164479218
chr1	164500218	164500530
chr1	164500624	164501163
chr1	164569165	164569503
chr1	164670442	164670723
chr1	164671574	164671855
chr1	164742192	164742396
chr1	164742399	164742472
chr1	164742551	164742825
chr1	164796581	164796861
chr1	164797218	164797484
chr1	164828423	164828698
chr1	164829183	164829311
chr1	164829312	164829406
chr1	164914426	164914693
chr1	164914930	164915094
chr1	164915101	164915216
chr1	165242913	165243058
chr1	165243634	165243852
chr1	165243886	165244118
chr1	165333171	165333440
chr1	165335173	165335448
chr1	165709553	165709825
chr1	165711257	165711542
chr1	165859309	165859537
chr1	165860368	165860651
chr1	165924150	165924385
chr1	165925050	165925336
chr1	165990206	165990465
chr1	165992129	165992405
chr1	166081559	166082088
chr1	166178030	166178292
chr1	166178615	166178833
chr1	166178984	166179254
chr1	166180569	166180832
chr1	166205095	166205364
chr1	166205474	166206080
chr1	166236225	166236404
chr1	166237471	166237952
chr1	166237978	166238281
chr1	166388234	166388516
chr1	166390479	166390486
chr1	166726689	166727168
chr1	166864768	166865052
chr1	166865800	166866029
chr1	167090512	167091021
chr1	167124092	167124358
chr1	167124581	167124855
chr1	167166894	167167337
chr1	167225839	167225932
chr1	167226806	167227083
[truncated: 42,746 more rows]

## Sheet: Exonic controls
Chromosome	Start	End
chr10	115692521	115692671
chr10	115693224	115693374
chr10	73753760	73753786
chr10	108339207	108339322
chr10	28194913	28195063
chr10	28196378	28196528
chr10	115775625	115775775
chr10	115776077	115776227
chr10	73753760	73753786
chr10	119436782	119436932
chr10	119436990	119437140
chr10	73765788	73765938
chr10	73768118	73768268
chr11	43016354	43016504
chr11	43016546	43016696
chr11	54438325	54438475
chr11	54440127	54440277
chr12	30510505	30510655
chr12	30512456	30512606
chr12	82270824	82270974
chr12	82271246	82271396
chr12	78550484	78550634
chr12	78551081	78551231
chr12	30510505	30510655
chr12	30512456	30512606
chr13	11675746	11675896
chr13	11677450	11677600
chr13	32325872	32326022
chr13	32326173	32326323
chr13	89429030	89429180
chr13	89429734	89429884
chr13	9562252	9562402
chr13	9562808	9562958
chr14	15800238	15800388
chr14	15801858	15802008
chr15	94116827	94116961
chr15	71308075	71308225
chr15	71309167	71309317
chr15	16780656	16780806
chr15	16780991	16781141
chr15	65854220	65854370
chr15	65855166	65855316
chr15	72772310	72772460
chr15	72772736	72772886
chr16	59956227	59956377
chr16	59958187	59958337
chr16	26711711	26711861
chr16	26712925	26713075
chr16	87994968	87995118
chr16	87996243	87996393
chr16	26711711	26711861
chr16	26712925	26713075
chr16	85028963	85029113
chr16	85030851	85031001
chr16	11656034	11656258
chr16	37200336	37200486
chr16	37200590	37200740
chr17	68811706	68811856
chr17	68812679	68812829
chr17	90989354	90989551
chr17	45178244	45178394
chr17	45178573	45178723
chr17	13562995	13563145
chr17	13563855	13564005
chr18	53066448	53066598
chr18	53066817	53066967
chr18	10499797	10499947
chr18	10500915	10501065
chr18	16798939	16799026
chr19	50296541	50296691
chr19	50298103	50298253
chr19	55993302	55993452
chr19	55994083	55994233
chr1	11819063	11819213
chr1	11820280	11820430
chr1	131671280	131671430
chr1	131673420	131673570
chr1	160509375	160509525
chr1	160509841	160509991
chr1	156267594	156267744
chr1	156268689	156268839
chr1	25183016	25183166
chr1	25184487	25184637
chr1	118082750	118082900
chr1	118084839	118084989
chr1	111996474	111996624
chr1	111997910	111998060
chr1	20190569	20190719
chr1	20190980	20191130
chr1	54720712	54720862
chr1	54721141	54721291
chr1	11100403	11100453
chr1	162575190	162575340
chr1	162575529	162575679
chr1	82467609	82467759
chr1	82468792	82468942
chr2	6536607	6536757
chr2	6537794	6537944
chr2	20699281	20699431
chr2	20699592	20699742
chr2	112481316	112481466
chr2	112481599	112481749
chr2	6536607	6536757
chr2	6537794	6537944
chr2	6545517	6545667
chr2	6546324	6546474
chr2	43997772	43997992
chr2	40516769	40516919
chr2	40517836	40517986
chr3	130181686	130181836
chr3	130181945	130182095
chr3	138980111	138980261
chr3	138980564	138980714
chr3	113125759	113125909
chr3	113128287	113128437
chr3	28462834	28462984
chr3	28462991	28463141
chr3	5401324	5401375
chr3	146578689	146578839
chr3	146579299	146579449
chr4	137661244	137661394
chr4	137662258	137662408
chr4	148311680	148311830
chr4	148312331	148312481
chr4	75644093	75644243
chr4	75644348	75644498
chr4	148311680	148311830
chr4	148312331	148312481
chr4	104668286	104668482
chr5	32308830	32308980
chr5	32309759	32309909
chr5	96988429	96988579
chr5	96988881	96989031
chr5	113193372	113193522
chr5	113193969	113194119
chr5	146809870	146810113
chr5	14229590	14229740
chr5	14230657	14230807
chr5	111658066	111658216
chr5	111658477	111658627
chr5	89561240	89561390
chr5	89561501	89561651
chr6	65830829	65830979
chr6	65831453	65831603
chr6	137342348	137342498
chr6	137343229	137343379
chr6	33529839	33530109
chr6	137391915	137392065
chr6	137392163	137392313
chr6	18346295	18346445
chr6	18348731	18348881
chr7	124794200	124794350
chr7	124795540	124795690
chr7	91432192	91432342
chr7	91432833	91432983
chr8	75571461	75571611
chr8	75572961	75573111
chr8	78269340	78269490
chr8	78270368	78270518
chr8	81230677	81230827
chr8	81230835	81230985
chr8	60951325	60951475
chr8	60952914	60953064
chr9	36775807	36776068
chr9	67105815	67105965
chr9	67106195	67106345
chr9	42405698	42405848
chr9	42406122	42406272
chr9	80234163	80234313
chr9	80234646	80234796
chr9	22433133	22433283
chr9	22436331	22436481
chrX	140958186	140958213
chrX	153704657	153704807
chrX	153706881	153707031
chrX	72508923	72509073
chrX	72509475	72509625
chrX	110928501	110928651
chrX	110929945	110930095
chrX	57360080	57360230
chrX	57360658	57360808
chrY_random	43179304	43179454
chrY_random	43180022	43180172
chrY_random	1319262	1319412
chrY_random	1321231	1321381

## Sheet: Intergenic controls
Chromosome	Start	End
chr10	4074513	4074663
chr10	4075726	4075876
chr10	124105885	124106035
chr10	124106125	124106275
chr10	27674039	27674189
chr10	27675723	27675873
chr10	15882105	15882297
chr10	23207313	23207463
chr10	23209157	23209307
chr11	45334757	45334907
chr11	45337826	45337976
chr11	26946747	26946897
chr11	26947306	26947456
chr11	91871502	91871652
chr11	91871808	91871958
chr11	43971816	43971865
chr11	10451275	10451425
chr11	10452174	10452324
chr11	47882860	47883144
chr12	49647006	49647156
chr12	49647834	49647984
chr12	49826805	49826932
chr12	69404731	69404881
chr12	69405845	69405995
chr12	69129076	69129226
chr12	69129891	69130041
chr12	33265804	33265954
chr12	33266376	33266526
chr12	108089183	108089333
chr12	108089761	108089911
chr12	116966374	116966524
chr12	116966750	116966900
chr12	98491589	98491739
chr12	98492217	98492367
chr12	61788246	61788532
chr13	119395821	119395971
chr13	119396339	119396489
chr13	6116708	6116962
chr13	10524660	10524810
chr13	10524928	10525078
chr14	29484305	29484455
chr14	29484885	29485035
chr14	111559828	111559978
chr14	111560018	111560168
chr14	18332807	18332957
chr14	18333026	18333176
chr14	114299068	114299218
chr14	114300822	114300972
chr14	100874901	100875051
chr14	100875424	100875574
chr14	67081198	67081348
chr14	67081809	67081959
chr14	80614099	80614315
chr15	5386719	5386924
chr15	15554009	15554159
chr15	15554404	15554554
chr16	78101430	78101580
chr16	78101940	78102090
chr17	54796918	54797068
chr17	54798054	54798204
chr18	14298200	14298350
chr18	14299780	14299930
chr18	9059554	9059704
chr18	9060729	9060879
chr18	79465904	79466054
chr18	79466465	79466615
chr18	83749395	83749545
chr18	83751525	83751675
chr18	17612165	17612315
chr18	17613647	17613797
chr18	88131602	88131752
chr18	88132931	88133081
chr1	187544464	187544614
chr1	187544872	187545022
chr1	149821360	149821510
chr1	149821582	149821732
chr1	150000648	150000798
chr1	150001325	150001475
chr1	17422244	17422394
chr1	17422830	17422980
chr1	185707539	185707689
chr1	185708143	185708293
chr1	145202005	145202155
chr1	145203227	145203377
chr1	65693825	65693975
chr1	65694270	65694420
chr1	98284121	98284271
chr1	98284495	98284645
chr1	115591793	115591943
chr1	115593136	115593286
chr1	178468687	178468835
chr1	17298781	17299047
chr2	45577801	45577951
chr2	45578581	45578731
chr2	80640528	80640678
chr2	80641231	80641381
chr2	8032990	8033140
chr2	8034276	8034426
chr2	95209966	95210116
chr2	95210930	95211080
chr2	100984235	100984385
chr2	100984427	100984577
chr2	169155138	169155288
chr2	169155356	169155506
chr3	52322676	52322826
chr3	52323029	52323179
chr3	46958274	46958424
chr3	46958992	46959142
chr3	74093628	74093778
chr3	74094983	74095133
chr3	112235273	112235503
chr3	73271831	73271908
chr3	47840254	47840397
chr3	147084645	147084795
chr3	147086284	147086434
chr3	111370577	111370727
chr3	111372774	111372924
chr3	48862280	48862430
chr3	48862674	48862824
chr3	99532330	99532480
chr3	99532761	99532911
chr3	44748262	44748512
chr3	20644663	20644876
chr3	131957543	131957693
chr3	131959167	131959317
chr3	46560531	46560681
chr3	46561591	46561741
chr4	29975540	29975690
chr4	29975699	29975849
chr4	39065929	39066079
chr4	39066442	39066592
chr5	59660954	59661104
chr5	59661995	59662145
chr5	65046107	65046256
chr5	60075879	60076170
chr5	70753294	70753444
chr5	70754010	70754160
chr5	80700090	80700240
chr5	80700867	80701017
chr5	18018356	18018506
chr5	18020047	18020197
chr6	68978236	68978386
chr6	68978497	68978647
chr6	98482659	98482809
chr6	98483079	98483229
chr6	104986647	104986797
chr6	104988187	104988337
chr6	26412646	26412796
chr6	26414304	26414454
chr6	7291385	7291535
chr6	7291927	7292077
chr6	111891418	111891568
chr6	111891864	111892014
chr7	37712836	37713066
chr7	80341317	80341467
chr7	80341776	80341926
chr7	80306490	80306640
chr7	80306733	80306883
chr8	33425049	33425199
chr8	33425494	33425644
chr8	61691768	61691918
chr8	61693339	61693489
chr9	74551037	74551187
chr9	74551477	74551627
chr9	101404373	101404523
chr9	101405195	101405345
chr9	12854866	12855016
chr9	12856126	12856276
chrX	87643181	87643331
chrX	87643780	87643930
chrX	3008996	3009140
chrX	14254423	14254573
chrX	14254961	14255111
chrX	10560547	10560697
chrX	10560719	10560869
chrX	121367433	121367583
chrX	121367921	121368071
chrX	112215280	112215430
chrX	112215458	112215608
chrX	105741062	105741212
chrX	105741499	105741649
