# Supplementary material for: Genome-wide mapping of promoter-anchored interactions with close to single-enhancer resolution
Source: Genome Biol. 2015 Aug 3;16(1):156. doi: 10.1186/s13059-015-0727-9 (PMC4557751; doi:10.1186/s13059-015-0727-9)
Supplement: Additional file 1: — Supplementary tables. (ZIP 20649 kb) [file 13059_2015_727_MOESM1_ESM.zip › Supplementary Table 2v2.xls]

## Sheet: Sheet1
Supplementary Table 2. Complexity estimates of the libraries
These complexity values are the estimated number of reads after PCR duplicate removal one would get at a very high sequencing depth (9996000000, the default maximum for preseq), where the yield of unique reads shoul be ssaturated and the number therefore represent the number of different DNA fragments in the library. The complexity number were calculated with the program preseq (T Daley and AD Sm…
Technique	Source	Replicate	Complexity*	Cells	Unique potential reads/cell
HiCap	this study	1	1.53084e+09	5M	306.169
HiCap	this study	2	6.95089e+08	5M	139.018
Capture-C	this study	1	233853759	5M	46.7708
Capture-C	this study	2	269466735	5M	53.8933
Capture-C	Hughes et al. 2014	Ter119 1	9.39607e+07	10M	9.39607
Capture-C	Hughes et al. 2014	Ter119 2	1.2238e+08	10M	12.238
Capture-C	Hughes et al. 2014	mES	2.24159e+08	10M	22.4159
Hi-C	Dixon et al. 2012	1	1.12674e+09	25M	45.0697
Hi-C	Dixon et al. 2012	2	1.32615e+09	25M	53.0459
*Extrapolated unique read number at depth 9996000000, calculated by preseq
