# Supplementary material for: Genome-wide mapping of promoter-anchored interactions with close to single-enhancer resolution
Source: Genome Biol. 2015 Aug 3;16(1):156. doi: 10.1186/s13059-015-0727-9 (PMC4557751; doi:10.1186/s13059-015-0727-9)
Supplement: Additional file 1: — Supplementary tables. (ZIP 20649 kb) [file 13059_2015_727_MOESM1_ESM.zip › Supplementary Table 3v4.xls]

## Sheet: MboI
Supplementary Table 3: MboI digestion efficiency
The digestion efficiency is calculated using comparative Ct method. If the material is not digested, the primers designed on either of the restriction enzyme would amplify the fragment containing the restriction site (taken as the reference point). However, in the digested sample, there will be less material (no material to amplify if digestion is 100%) as DNA is digested, hence less amplificatio…
GAPDH	replicate 1	replicate 2	replicate 3	replicate 4	Ct Mean	Delta Ct	DDCt	Efficiency
After Digestion	29.3534	28.0814	30.3852	30.0648	29.4712	-2.02048	0.246476	0.753524
NoDNoL (Ref.)	27.5199	27.2709	27.3017	27.7103	27.4507	0	1
NANOG	replicate 1	replicate 2	replicate 3	replicate 4	Ct Mean	Delta Ct	DDCt	Efficiency
After Digestion	30.3146	30.1548	30.2939	30.0498	30.2033	-1.5762	0.335364	0.664636
NoDNoL (Ref.)	28.6409	28.6327	28.7032	28.5315	28.6271	0	1
CDX2	replicate 1	replicate 2	replicate 3	replicate 4	Ct Mean	Delta Ct	DDCt	Efficiency
After Digestion	26.0298	25.829	29.3835	30.5774	27.9549	-2.92648	0.131535	0.868465
NoDNoL (Ref.)	24.992	25.1767	25.0143	24.9308	25.0285	0	1
INTERGENIC	replicate 1	replicate 2	replicate 3	replicate 4	Ct Mean	Delta Ct	DDCt	Efficiency
After Digestion	28.3947	28.2192	28.4851	27.7807	28.2199	-1.18576	0.439593	0.560407
NoDNoL (Ref.)	27.1552	27.2297	26.7458	27.0061	27.0342	0	1
							Mean Digestion Efficiency	0.711758

## Sheet: Primers
Index	Gene	Direction			Sequence	Length	Tm	GC	Amplicon Length	Amplicon (mm9)
1	GAPDH (Promoter)	F	GAPDH	REDIG_GAPDH_1_F	CCCTGCCACTGCATCATCGAACC	23	60.12	60.87	150	chr6:125116061-125116210
1		R	GAPDH	REDIG_GAPDH_1_R	AGTGCCCCCACCCTGGCATT	20	60.4	65
3	Nanog (Promoter)	F	NANOG	REDIG_NANOG_3_F	GTCTGGAGGTGCAGCCGTGG	20	59.7	70	114	chr6:122657291-122657404
3		R	NANOG	REDIG_NANOG_3_R	AGGGAGGGAAAGCTTAGGGGGC	22	59.65	63.64
4	CDX2 (Promoter)	F	CDX2	REDIG_CDX2_4_F	GGGGCTCCGCCTTCTCTCCA	20	59.97	70	107	chr5:148117519-148117625
4		R	CDX2	REDIG_CDX2_4_R	GTGGAGGCTGCGCCAGGATC	20	59.84	70
7	Intergenic	F	INTERGENIC	REDIG_INTERGENIC_7_F	CACATGGGGCAAACTGGAGTGC	22	59.59	59.09	87	chr11:15424628-15424714
7		R	INTERGENIC	REDIG_INTERGENIC_7_R	TCTGACTGCCTACCAACCTGGC	22	58.24	59.09
