# Supplementary material for: Genome-wide mapping of promoter-anchored interactions with close to single-enhancer resolution
Source: Genome Biol. 2015 Aug 3;16(1):156. doi: 10.1186/s13059-015-0727-9 (PMC4557751; doi:10.1186/s13059-015-0727-9)
Supplement: Additional file 1: — Supplementary tables. (ZIP 20649 kb) [file 13059_2015_727_MOESM1_ESM.zip › Supplementary Table 4v3.xls]

## Sheet: Sheet1
Supplementary Table 4. Capture efficiency and sequencing depth.
This table gives the number of read pairs before and after alignment and PCR duplicate removal. It also gives statistics on reads aligning to capture probe-targeted regions, and compares the library complexity for only those reads with the complexity for the whole library
	HiCap repl 1	HiCap repl 2	Inhouse Capture-C repl 1	Inhouse Capture-C repl 2	Capture-C repl 1 (Ter119) *	Capture-C repl 2 (Ter119) *	Capture-C repl 1 (mES) *
Raw read pairs (sequencing depth)	412977897	222135684	114533289	258855647	97057807	344854265	181708182
Aligned pairs	238087773	148491067	78394964	199403765	72179599	261505645	130760530
Aligned unique pairs	229316885	81866044	47659190	93166035	34819222	58724113	71328810
Aligned reads on target, incl dupl (capture efficiency)	0.178771	0.435258	0.68739	0.647272	0.203947	0.140418	0.119594
Duplicate reads	0.0368389	0.44868	0.392063	0.532777	0.454508	0.775438	0.454508
Duplicate reads, on target, i.e. on capture probes	0.0587886	0.672027	0.38414	0.618533	0.582933	0.817394	0.535691
Duplicate junction reads (>1kb), on target	0.0325377	0.576773	0.373921	0.415315	0.515463	0.720928	0.404759
* Hughes et al. 2014
