# Supplementary material for: Genome-wide mapping of promoter-anchored interactions with close to single-enhancer resolution
Source: Genome Biol. 2015 Aug 3;16(1):156. doi: 10.1186/s13059-015-0727-9 (PMC4557751; doi:10.1186/s13059-015-0727-9)
Supplement: Additional file 1: — Supplementary tables. (ZIP 20649 kb) [file 13059_2015_727_MOESM1_ESM.zip › Supplementary Table 5v5.xlsx]

## Sheet: P-E
Supplementary Table 5. Table of significant interactions identified in mouse embryonic stem cells.
Separate tables are provided for promoter-enhancer interactions (P-E, this worksheet), promoter-promoter (P-P) interactions and enhancer-enhancer (E-E)
interactions. All coordinates are for mouse mm9 assembly.
Target gene information					Promoter region			Distal region			Interaction statistics
Gene Name	Representative Transcript Name	Gene Expression	Shared Promoter	Number of DpnII sites within core promoter	Promoter chr	Promoter TSS	Promoter Strand	Fragment chromosome	Fragment start coordinate	Fragment end coordinate	Read pairs in HiCap replicate 1	p-value HiCap replicate 1	Adjusted p-value HiCap replicate 1	Read pairs in HiCap replicate 2	p-value HiCap replicate 2	Adjusted p-value HiCap replicate 2
0610005C13Rik	NR_038165	87.6082307361	AC151602.15,Bcat2,Bcat2	11	chr7	52830546	-	chr7	52835253	52835898	6	0.00549635	0.0300919	5	0.00551421	0.042563
0610007C21Rik	NM_027855	29.071108705	AC109608.3	12	chr5	31351012	+	chr5	31326575	31328057	3	0.0217071	0.241805	5	4.16E-05	0.00260893
0610007C21Rik	NM_027855	29.071108705	AC109608.3	12	chr5	31351012	+	chr5	31347452	31347791	3	0.33472	0.579223	6	0.00140081	0.0122225
0610007C21Rik	NM_027855	29.071108705	AC109608.3	12	chr5	31351012	+	chr5	31346973	31347452	3	0.290313	0.544198	5	0.00551421	0.042563
0610007L01Rik	NM_027854	37.8527773676	0	13	chr5	130698204	+	chr5	130721332	130721905	14	0	0	6	4.86E-06	0.000337673
0610007L01Rik	NM_027854	37.8527773676	0	13	chr5	130698204	+	chr5	130708419	130708660	3	0.10353	0.403815	6	1.69E-05	0.000694744
0610007L01Rik	NM_027854	37.8527773676	0	13	chr5	130698204	+	chr5	130691341	130691857	3	0.213975	0.497867	7	0.000431651	0.00377702
0610007L01Rik	NM_027854	37.8527773676	0	13	chr5	130698204	+	chr5	130560601	130561581	3	3.86E-11	0.000996758	3	0.0251679	0.245661
0610007L01Rik	NM_027854	37.8527773676	0	13	chr5	130698204	+	chr5	130708754	130709445	3	0.10353	0.403815	3	0.0970701	0.363459
0610007N19Rik	NR_038186	1.4617226971	0	17	chr15	32174417	-	chr15	32146476	32147154	3	0.00819236	0.178205	5	8.63E-07	0.000298899
0610007P14Rik	NM_021446	32.5245478513	0	12	chr12	87165495	-	chr12	87083321	87084092	7	0	0	3	0.0159311	0.213662
0610007P14Rik	NM_021446	32.5245478513	0	12	chr12	87165495	-	chr12	87188748	87189192	4	0.000721199	0.0275652	3	0.0883121	0.371783
0610007P14Rik	NM_021446	32.5245478513	0	12	chr12	87165495	-	chr12	87158295	87158827	4	0.0955583	0.266167	3	0.120492	0.391404
0610007P14Rik	NM_021446	32.5245478513	0	12	chr12	87165495	-	chr12	87089913	87091111	3	8.73E-05	0.0503809	4	0.000373844	0.0207469
0610009B22Rik	NM_025319	23.3004744617	0	10	chr11	51502136	-	chr11	51451139	51453068	19	0	0	13	0	0
0610009B22Rik	NM_025319	23.3004744617	0	10	chr11	51502136	-	chr11	51512729	51513877	14	0	0	10	9.99E-16	1.34E-12
0610009B22Rik	NM_025319	23.3004744617	0	10	chr11	51502136	-	chr11	51494121	51495708	13	0	2.00E-15	10	3.09E-14	2.09E-11
0610009B22Rik	NM_025319	23.3004744617	0	10	chr11	51502136	-	chr11	51510014	51510428	12	6.44E-12	5.75E-10	7	9.68E-07	5.60E-05
0610009B22Rik	NM_025319	23.3004744617	0	10	chr11	51502136	-	chr11	51414658	51415629	11	0	0	9	0	0
0610009B22Rik	NM_025319	23.3004744617	0	10	chr11	51502136	-	chr11	51508848	51509602	11	6.63E-13	1.45E-10	8	3.28E-05	0.000431651
0610009B22Rik	NM_025319	23.3004744617	0	10	chr11	51502136	-	chr11	51504588	51505252	11	4.71E-10	2.88E-08	6	8.18E-05	0.00211061
0610009B22Rik	NM_025319	23.3004744617	0	10	chr11	51502136	-	chr11	51498824	51499203	11	2.64E-08	7.37E-07	6	0.00140081	0.0122225
0610009B22Rik	NM_025319	23.3004744617	0	10	chr11	51502136	-	chr11	51506389	51507127	11	2.31E-09	1.01E-07	3	0.18364	0.467534
0610009B22Rik	NM_025319	23.3004744617	0	10	chr11	51502136	-	chr11	51429193	51429684	10	0	0	10	0	0
0610009B22Rik	NM_025319	23.3004744617	0	10	chr11	51502136	-	chr11	51403436	51404032	10	0	0	16	0	0
0610009B22Rik	NM_025319	23.3004744617	0	10	chr11	51502136	-	chr11	51505815	51506370	9	1.41E-05	0.000184705	9	9.72E-08	3.98E-06
0610009B22Rik	NM_025319	23.3004744617	0	10	chr11	51502136	-	chr11	51417420	51417830	9	0	0	5	2.69E-07	0.000164682
0610009B22Rik	NM_025319	23.3004744617	0	10	chr11	51502136	-	chr11	51443863	51445237	9	0	0	5	2.42E-06	0.00054009
0610009B22Rik	NM_025319	23.3004744617	0	10	chr11	51502136	-	chr11	51512510	51512729	9	8.47E-14	1.06E-10	4	0.0123	0.0970701
0610009B22Rik	NM_025319	23.3004744617	0	10	chr11	51502136	-	chr11	51497924	51498300	8	5.44E-05	0.000671995	12	0	4.24E-14
0610009B22Rik	NM_025319	23.3004744617	0	10	chr11	51502136	-	chr11	51493727	51494121	8	1.08E-06	3.77E-05	9	2.09E-11	6.34E-09
0610009B22Rik	NM_025319	23.3004744617	0	10	chr11	51502136	-	chr11	51508215	51508765	8	1.13E-06	4.04E-05	11	1.17E-09	5.41E-08
0610009B22Rik	NM_025319	23.3004744617	0	10	chr11	51502136	-	chr11	51453570	51454082	7	2.22E-16	1.29E-11	5	4.55E-06	0.000712521
0610009B22Rik	NM_025319	23.3004744617	0	10	chr11	51502136	-	chr11	51505252	51505625	6	0.0105168	0.0464243	11	1.18E-11	1.40E-09
0610009B22Rik	NM_025319	23.3004744617	0	10	chr11	51502136	-	chr11	51428713	51429193	6	0	1.78E-15	4	0.00029036	0.0155625
0610009B22Rik	NM_025319	23.3004744617	0	10	chr11	51502136	-	chr11	51470136	51471756	6	2.00E-15	3.51E-10	3	0.00149716	0.111736
0610009B22Rik	NM_025319	23.3004744617	0	10	chr11	51502136	-	chr11	51512205	51512510	6	7.93E-06	0.000486696	4	0.0123	0.0970701
0610009B22Rik	NM_025319	23.3004744617	0	10	chr11	51502136	-	chr11	51428158	51428713	6	0	1.78E-15	3	0.0155625	0.192019
0610009B22Rik	NM_025319	23.3004744617	0	10	chr11	51502136	-	chr11	51476482	51476636	6	2.95E-11	1.55E-07	3	0.0177442	0.225176
0610009B22Rik	NM_025319	23.3004744617	0	10	chr11	51502136	-	chr11	51490812	51493364	6	2.84E-05	0.00102534	4	0.0236151	0.128674
0610009B22Rik	NM_025319	23.3004744617	0	10	chr11	51502136	-	chr11	51489720	51490510	5	0.00155152	0.0203575	13	0	0
0610009B22Rik	NM_025319	23.3004744617	0	10	chr11	51502136	-	chr11	51498300	51498807	5	0.0464243	0.146002	16	0	0
0610009B22Rik	NM_025319	23.3004744617	0	10	chr11	51502136	-	chr11	51474232	51475327	5	4.25E-08	5.26E-05	7	3.60E-14	4.29E-10
0610009B22Rik	NM_025319	23.3004744617	0	10	chr11	51502136	-	chr11	51422956	51423782	5	0	0	3	0.000684492	0.104039
0610009B22Rik	NM_025319	23.3004744617	0	10	chr11	51502136	-	chr11	51483975	51484536	5	4.39E-05	0.00260558	4	0.00351504	0.0564646
0610009B22Rik	NM_025319	23.3004744617	0	10	chr11	51502136	-	chr11	51488083	51489200	5	0.000395259	0.00928162	4	0.00825075	0.082203
0610009B22Rik	NM_025319	23.3004744617	0	10	chr11	51502136	-	chr11	51473426	51474232	5	1.06E-09	6.70E-06	3	0.0135258	0.219711
0610009B22Rik	NM_025319	23.3004744617	0	10	chr11	51502136	-	chr11	51413712	51414050	4	2.67E-11	1.02E-05	6	1.57E-14	1.36E-09
0610009B22Rik	NM_025319	23.3004744617	0	10	chr11	51502136	-	chr11	51499203	51500134	4	0.102424	0.282689	9	4.17E-11	1.16E-08
0610009B22Rik	NM_025319	23.3004744617	0	10	chr11	51502136	-	chr11	51505625	51505815	4	0.146002	0.33472	10	1.40E-09	9.72E-08
0610009B22Rik	NM_025319	23.3004744617	0	10	chr11	51502136	-	chr11	51510481	51510766	4	0.0527148	0.200661	7	8.61E-07	5.29E-05
0610009B22Rik	NM_025319	23.3004744617	0	10	chr11	51502136	-	chr11	51509765	51510014	4	0.0955583	0.266167	7	9.68E-07	5.60E-05
0610009B22Rik	NM_025319	23.3004744617	0	10	chr11	51502136	-	chr11	51519008	51519599	4	0.00496742	0.0664857	6	2.08E-06	0.000189952
0610009B22Rik	NM_025319	23.3004744617	0	10	chr11	51502136	-	chr11	51516661	51518104	4	0.00928162	0.0881426	6	5.12E-06	0.000330994
0610009B22Rik	NM_025319	23.3004744617	0	10	chr11	51502136	-	chr11	51400353	51401195	4	2.62E-09	8.06E-05	4	7.02E-06	0.00350119
0610009B22Rik	NM_025319	23.3004744617	0	10	chr11	51502136	-	chr11	51435478	51435986	4	1.17E-07	0.000444529	4	0.000131047	0.0132203
0610009B22Rik	NM_025319	23.3004744617	0	10	chr11	51502136	-	chr11	51496396	51496496	4	0.138382	0.323397	6	0.000531739	0.00635991
0610009B22Rik	NM_025319	23.3004744617	0	10	chr11	51502136	-	chr11	51511716	51512149	4	0.026967	0.144812	5	0.00139953	0.019215
0610009B22Rik	NM_025319	23.3004744617	0	10	chr11	51502136	-	chr11	51513877	51514235	4	0.0161978	0.11581	5	0.00228571	0.0236151
0610009B22Rik	NM_025319	23.3004744617	0	10	chr11	51502136	-	chr11	51507127	51507326	4	0.112	0.290313	5	0.00551421	0.042563
0610009B22Rik	NM_025319	23.3004744617	0	10	chr11	51502136	-	chr11	51514235	51514855	4	0.0203575	0.128083	4	0.0071068	0.0816488
0610009B22Rik	NM_025319	23.3004744617	0	10	chr11	51502136	-	chr11	51435986	51436274	4	1.17E-07	0.000444529	3	0.0132203	0.214993
0610009B22Rik	NM_025319	23.3004744617	0	10	chr11	51502136	-	chr11	51543750	51544634	4	5.83E-05	0.00779015	3	0.0605247	0.334025
0610009B22Rik	NM_025319	23.3004744617	0	10	chr11	51502136	-	chr11	51512149	51512205	4	0.0113068	0.10353	3	0.0970701	0.363459
0610009B22Rik	NM_025319	23.3004744617	0	10	chr11	51502136	-	chr11	51496285	51496396	4	0.138382	0.323397	3	0.176649	0.44174
0610009B22Rik	NM_025319	23.3004744617	0	10	chr11	51502136	-	chr11	51425650	51425904	3	0.000860543	0.0842942	6	0	7.22E-15
0610009B22Rik	NM_025319	23.3004744617	0	10	chr11	51502136	-	chr11	51627611	51628576	3	1.74E-10	0.0013187	5	1.85E-09	8.46E-06
0610009B22Rik	NM_025319	23.3004744617	0	10	chr11	51502136	-	chr11	51425904	51426439	3	0.000860543	0.0842942	4	8.88E-09	0.000176588
0610009B22Rik	NM_025319	23.3004744617	0	10	chr11	51502136	-	chr11	51471756	51472026	3	0.00934665	0.172395	5	1.15E-07	9.55E-05
0610009B22Rik	NM_025319	23.3004744617	0	10	chr11	51502136	-	chr11	51405534	51405928	3	0.000252107	0.066053	4	0.000311902	0.0186539
0610009B22Rik	NM_025319	23.3004744617	0	10	chr11	51502136	-	chr11	51606067	51608017	3	3.93E-06	0.0185141	3	0.000863949	0.0958459
0610009B22Rik	NM_025319	23.3004744617	0	10	chr11	51502136	-	chr11	51482833	51483975	3	0.041318	0.294046	4	0.000967595	0.0320241
0610009B22Rik	NM_025319	23.3004744617	0	10	chr11	51502136	-	chr11	51603609	51604411	3	8.06E-05	0.0439554	3	0.00350119	0.146789
0610009B22Rik	NM_025319	23.3004744617	0	10	chr11	51502136	-	chr11	51548861	51549275	3	0.00033528	0.0720807	3	0.00458939	0.153194
0610009B22Rik	NM_025319	23.3004744617	0	10	chr11	51502136	-	chr11	51497033	51497602	3	0.323397	0.567958	5	0.00635991	0.0436453
0610009B22Rik	NM_025319	23.3004744617	0	10	chr11	51502136	-	chr11	51457730	51461546	3	0.000814852	0.0867025	3	0.0232938	0.227251
0610009B22Rik	NM_025319	23.3004744617	0	10	chr11	51502136	-	chr11	51547490	51548135	3	0.0029942	0.134369	3	0.0239244	0.227955
0610009B22Rik	NM_025319	23.3004744617	0	10	chr11	51502136	-	chr11	51456382	51457018	3	0.0029942	0.134369	3	0.0239244	0.227955
0610009B22Rik	NM_025319	23.3004744617	0	10	chr11	51502136	-	chr11	51497779	51497917	3	0.290313	0.544198	4	0.042563	0.18364
0610009B22Rik	NM_025319	23.3004744617	0	10	chr11	51502136	-	chr11	51508765	51508848	3	0.213975	0.497867	3	0.244927	0.48793
0610009L18Rik	NR_038126	0.35613506089	Actg1	8	chr11	120209991	+	chr11	120214202	120215960	34	0	0	16	0	0
0610009L18Rik	NR_038126	0.35613506089	Actg1	8	chr11	120209991	+	chr11	120206383	120207354	21	0	0	16	0	0
0610009L18Rik	NR_038126	0.35613506089	Actg1	8	chr11	120209991	+	chr11	120213625	120214141	15	8.88E-16	1.22E-13	11	1.18E-11	1.40E-09
0610009L18Rik	NR_038126	0.35613506089	Actg1	8	chr11	120209991	+	chr11	120211646	120212212	14	0	0	14	0	0
0610009L18Rik	NR_038126	0.35613506089	Actg1	8	chr11	120209991	+	chr11	120205702	120206300	14	2.00E-15	3.30E-13	7	1.44E-05	0.000387032
0610009L18Rik	NR_038126	0.35613506089	Actg1	8	chr11	120209991	+	chr11	120212212	120212890	11	4.71E-10	2.88E-08	15	0	0
0610009L18Rik	NR_038126	0.35613506089	Actg1	8	chr11	120209991	+	chr11	120200260	120201873	11	6.66E-16	4.74E-13	10	1.69E-14	1.33E-11
0610009L18Rik	NR_038126	0.35613506089	Actg1	8	chr11	120209991	+	chr11	120217637	120218229	8	2.69E-05	0.000395691	7	9.68E-07	5.60E-05
0610009L18Rik	NR_038126	0.35613506089	Actg1	8	chr11	120209991	+	chr11	120213379	120213625	8	0.000184705	0.00167203	5	0.0122225	0.0653413
0610009L18Rik	NR_038126	0.35613506089	Actg1	8	chr11	120209991	+	chr11	120212970	120213277	8	2.67E-05	0.000408699	4	0.0254192	0.148117
0610009L18Rik	NR_038126	0.35613506089	Actg1	8	chr11	120209991	+	chr11	120176383	120179726	7	0	3.03E-12	4	0.000149759	0.015025
0610009L18Rik	NR_038126	0.35613506089	Actg1	8	chr11	120209991	+	chr11	120197032	120197489	7	8.80E-07	5.48E-05	5	0.000224414	0.0071068
0610009L18Rik	NR_038126	0.35613506089	Actg1	8	chr11	120209991	+	chr11	120202948	120203565	7	0.000395691	0.00375931	4	0.0192543	0.120492
0610009L18Rik	NR_038126	0.35613506089	Actg1	8	chr11	120209991	+	chr11	120180238	120181041	6	1.28E-10	3.61E-07	7	5.31E-12	1.41E-08
0610009L18Rik	NR_038126	0.35613506089	Actg1	8	chr11	120209991	+	chr11	120204953	120205213	6	0.00947751	0.0429881	10	7.78E-11	9.65E-09
0610009L18Rik	NR_038126	0.35613506089	Actg1	8	chr11	120209991	+	chr11	120204745	120204953	5	0.0429881	0.138382	13	0	8.88E-16
0610009L18Rik	NR_038126	0.35613506089	Actg1	8	chr11	120209991	+	chr11	120214141	120214202	5	0.0300919	0.112	11	4.24E-14	1.54E-11
0610009L18Rik	NR_038126	0.35613506089	Actg1	8	chr11	120209991	+	chr11	120162679	120163977	5	3.28E-09	1.06E-05	5	3.18E-08	5.10E-05
0610009L18Rik	NR_038126	0.35613506089	Actg1	8	chr11	120209991	+	chr11	120205530	120205702	5	0.0300919	0.112	8	2.84E-07	1.44E-05
0610009L18Rik	NR_038126	0.35613506089	Actg1	8	chr11	120209991	+	chr11	120199955	120200150	5	0.000486696	0.0113068	6	1.69E-05	0.000694744
0610009L18Rik	NR_038126	0.35613506089	Actg1	8	chr11	120209991	+	chr11	120215960	120216275	5	0.0429881	0.138382	6	0.000531739	0.00635991
0610009L18Rik	NR_038126	0.35613506089	Actg1	8	chr11	120209991	+	chr11	120205213	120205530	5	0.0300919	0.112	3	0.18364	0.467534
0610009L18Rik	NR_038126	0.35613506089	Actg1	8	chr11	120209991	+	chr11	120204415	120204719	4	0.138382	0.323397	10	7.78E-11	9.65E-09
0610009L18Rik	NR_038126	0.35613506089	Actg1	8	chr11	120209991	+	chr11	120199295	120199652	4	0.0113068	0.10353	8	7.50E-10	1.74E-07
0610009L18Rik	NR_038126	0.35613506089	Actg1	8	chr11	120209991	+	chr11	120202801	120202948	4	0.0955583	0.266167	4	0.0192543	0.120492
0610009L18Rik	NR_038126	0.35613506089	Actg1	8	chr11	120209991	+	chr11	120218898	120220541	4	0.0527148	0.200661	4	0.0195543	0.123797
0610009L18Rik	NR_038126	0.35613506089	Actg1	8	chr11	120209991	+	chr11	120171009	120172454	4	1.85E-08	0.00020402	3	0.0237292	0.24699
0610009L18Rik	NR_038126	0.35613506089	Actg1	8	chr11	120209991	+	chr11	120164668	120166457	4	5.65E-06	0.0029942	3	0.0239244	0.227955
0610009L18Rik	NR_038126	0.35613506089	Actg1	8	chr11	120209991	+	chr11	120176104	120176383	3	0.00722326	0.166378	6	3.80E-11	2.07E-07
0610009L18Rik	NR_038126	0.35613506089	Actg1	8	chr11	120209991	+	chr11	120199652	120199955	3	0.10353	0.403815	6	1.69E-05	0.000694744
0610009L18Rik	NR_038126	0.35613506089	Actg1	8	chr11	120209991	+	chr11	120217519	120217637	3	0.266167	0.523281	6	5.60E-05	0.00150718
0610009L18Rik	NR_038126	0.35613506089	Actg1	8	chr11	120209991	+	chr11	120198681	120199295	3	0.11581	0.400173	5	0.00228571	0.0236151
0610009L18Rik	NR_038126	0.35613506089	Actg1	8	chr11	120209991	+	chr11	120163977	120164315	3	0.00033528	0.0720807	3	0.00458939	0.153194
0610009L18Rik	NR_038126	0.35613506089	Actg1	8	chr11	120209991	+	chr11	120225737	120225928	3	0.0472017	0.299808	4	0.00880241	0.0897047
0610009L18Rik	NR_038126	0.35613506089	Actg1	8	chr11	120209991	+	chr11	120212890	120212970	3	0.282689	0.547014	3	0.148117	0.445814
0610009O20Rik	NM_024179	25.7829880695	1700086O06Rik	10	chr18	38409902	+	chr18	38406400	38407374	11	2.64E-08	7.37E-07	4	0.0653413	0.219829
0610009O20Rik	NM_024179	25.7829880695	1700086O06Rik	10	chr18	38409902	+	chr18	38418158	38418613	6	0.000739638	0.00822219	4	0.0195543	0.123797
0610009O20Rik	NM_024179	25.7829880695	1700086O06Rik	10	chr18	38409902	+	chr18	38412512	38413476	5	0.0249481	0.102424	10	6.68E-14	4.17E-11
0610009O20Rik	NM_024179	25.7829880695	1700086O06Rik	10	chr18	38409902	+	chr18	38414076	38415077	5	0.0300919	0.112	3	0.18364	0.467534
0610009O20Rik	NM_024179	25.7829880695	1700086O06Rik	10	chr18	38409902	+	chr18	38405869	38406303	4	0.112	0.290313	5	0.00551421	0.042563
0610009O20Rik	NM_024179	25.7829880695	1700086O06Rik	10	chr18	38409902	+	chr18	38415591	38416395	4	0.138382	0.323397	3	0.176649	0.44174
0610009O20Rik	NM_024179	25.7829880695	1700086O06Rik	10	chr18	38409902	+	chr18	38415077	38415288	3	0.323397	0.567958	6	0.000531739	0.00635991
0610009O20Rik	NM_024179	25.7829880695	1700086O06Rik	10	chr18	38409902	+	chr18	38366417	38366895	3	0.00467674	0.149276	3	0.0226965	0.231852
0610009O20Rik	NM_024179	25.7829880695	1700086O06Rik	10	chr18	38409902	+	chr18	38407374	38407737	3	0.282689	0.547014	4	0.0254192	0.148117
0610009O20Rik	NM_024179	25.7829880695	1700086O06Rik	10	chr18	38409902	+	chr18	38389576	38390174	3	0.0393442	0.285824	3	0.0768664	0.36134
0610009O20Rik	NM_024179	25.7829880695	1700086O06Rik	10	chr18	38409902	+	chr18	38404945	38405869	3	0.290313	0.544198	3	0.18364	0.467534
0610009O20Rik	NM_024179	25.7829880695	1700086O06Rik	10	chr18	38409902	+	chr18	38413693	38414076	3	0.33472	0.579223	3	0.219829	0.486389
0610010F05Rik	NM_027860	5.6088117915	0	9	chr11	23533631	-	chr11	23538211	23539378	5	0.0300919	0.112	3	0.18364	0.467534
0610010F05Rik	NM_027860	5.6088117915	0	9	chr11	23533631	-	chr11	23521308	23521643	3	0.128083	0.411154	3	0.0816488	0.368318
0610010K14Rik	NM_001177603	69.9542435343	Mir195,Mir497	9	chr11	70051416	-	chr11	70059396	70060040	5	0.0232889	0.0955583	5	0.00150718	0.0192543
0610010K14Rik	NM_001177603	69.9542435343	Mir195,Mir497	9	chr11	70051416	-	chr11	70058262	70058907	4	0.0570463	0.213975	5	0.0221575	0.0883766
0610010K14Rik	NM_001177603	69.9542435343	Mir195,Mir497	9	chr11	70051416	-	chr11	70063703	70064642	3	0.128083	0.411154	5	0.000224414	0.0071068
0610010K14Rik	NM_001177603	69.9542435343	Mir195,Mir497	9	chr11	70051416	-	chr11	70059115	70059354	3	0.266167	0.523281	4	0.0192543	0.120492
0610010O12Rik	NM_001081365	13.8320064434	AC130714.1,AC130714.1	8	chr18	36508277	+	chr18	36488178	36488794	5	1.71E-05	0.00158338	3	0.0768664	0.36134
0610010O12Rik	NM_001081365	13.8320064434	AC130714.1,AC130714.1	8	chr18	36508277	+	chr18	36491887	36492268	3	0.0664857	0.334732	3	0.072879	0.34267
0610011F06Rik	NM_026686	15.3126366029	0	11	chr17	26012444	+	chr17	26014620	26015591	13	3.08E-14	4.82E-12	3	0.148117	0.445814
0610011F06Rik	NM_026686	15.3126366029	0	11	chr17	26012444	+	chr17	26022951	26023304	7	4.79E-08	7.93E-06	4	0.0123	0.0970701
0610011F06Rik	NM_026686	15.3126366029	0	11	chr17	26012444	+	chr17	26009670	26010258	7	0.000408699	0.00397903	4	0.0254192	0.148117
0610011F06Rik	NM_026686	15.3126366029	0	11	chr17	26012444	+	chr17	26001207	26002027	7	3.36E-07	2.84E-05	3	0.128674	0.389305
0610011F06Rik	NM_026686	15.3126366029	0	11	chr17	26012444	+	chr17	26026978	26027662	6	6.56E-06	0.000395259	7	2.99E-08	5.12E-06
0610011F06Rik	NM_026686	15.3126366029	0	11	chr17	26012444	+	chr17	26009517	26009670	6	0.00397903	0.0249481	4	0.0254192	0.148117
0610011F06Rik	NM_026686	15.3126366029	0	11	chr17	26012444	+	chr17	26007643	26008770	6	0.00549635	0.0300919	3	0.18364	0.467534
0610011F06Rik	NM_026686	15.3126366029	0	11	chr17	26012444	+	chr17	26020578	26021540	5	0.00822219	0.0527148	7	8.61E-07	5.29E-05
0610011F06Rik	NM_026686	15.3126366029	0	11	chr17	26012444	+	chr17	26009346	26009517	5	0.0464243	0.146002	5	0.0122225	0.0653413
0610011F06Rik	NM_026686	15.3126366029	0	11	chr17	26012444	+	chr17	26022222	26022951	5	0.00258871	0.026967	3	0.124765	0.407979
0610011F06Rik	NM_026686	15.3126366029	0	11	chr17	26012444	+	chr17	25994983	25995199	4	0.0140546	0.106759	4	0.000689373	0.0286824
0610011F06Rik	NM_026686	15.3126366029	0	11	chr17	26012444	+	chr17	25956075	25957151	4	5.96E-08	0.00034734	4	0.00132754	0.0359502
0610011F06Rik	NM_026686	15.3126366029	0	11	chr17	26012444	+	chr17	26008976	26009325	4	0.146002	0.33472	5	0.0122225	0.0653413
0610011F06Rik	NM_026686	15.3126366029	0	11	chr17	26012444	+	chr17	26034926	26035954	4	0.000214109	0.0150146	3	0.0407849	0.28289
0610011F06Rik	NM_026686	15.3126366029	0	11	chr17	26012444	+	chr17	26010258	26010472	4	0.102424	0.282689	3	0.148117	0.445814
0610011F06Rik	NM_026686	15.3126366029	0	11	chr17	26012444	+	chr17	26132772	26133870	3	1.49E-06	0.0165623	3	4.91E-05	0.0501739
0610011F06Rik	NM_026686	15.3126366029	0	11	chr17	26012444	+	chr17	26076565	26076689	3	0.0031578	0.131763	4	0.00326192	0.0541463
0610011F06Rik	NM_026686	15.3126366029	0	11	chr17	26012444	+	chr17	26000846	26001053	3	0.11581	0.400173	4	0.0236151	0.128674
0610011F06Rik	NM_026686	15.3126366029	0	11	chr17	26012444	+	chr17	25985781	25986307	3	0.0163404	0.218912	3	0.0288297	0.243086
0610011F06Rik	NM_026686	15.3126366029	0	11	chr17	26012444	+	chr17	26033905	26034504	3	0.0619496	0.309748	3	0.0468817	0.299697
0610011F06Rik	NM_026686	15.3126366029	0	11	chr17	26012444	+	chr17	26023304	26023730	3	0.10353	0.403815	3	0.0970701	0.363459
0610011L14Rik	NM_001164818	13.622088591	0	7	chr2	156373311	+	chr2	156384261	156384812	7	4.79E-08	7.93E-06	3	0.0970701	0.363459
0610011L14Rik	NM_001164818	13.622088591	0	7	chr2	156373311	+	chr2	156366624	156367944	7	4.04E-05	0.000803099	3	0.244927	0.48793
0610011L14Rik	NM_001164818	13.622088591	0	7	chr2	156373311	+	chr2	156378536	156379219	6	0.00947751	0.0429881	5	0.00635991	0.0436453
0610011L14Rik	NM_001164818	13.622088591	0	7	chr2	156373311	+	chr2	156388221	156389120	6	6.56E-06	0.000395259	3	0.082203	0.350794
0610011L14Rik	NM_001164818	13.622088591	0	7	chr2	156373311	+	chr2	156370056	156370721	4	0.146002	0.33472	7	9.68E-05	0.00140081
0610011L14Rik	NM_001164818	13.622088591	0	7	chr2	156373311	+	chr2	156784161	156784628	3	0.00106332	0.0836437	3	0.00162368	0.113359
0610012G03Rik	NR_027897	16.3493521494	Ncbp2	11	chr16	31948607	-	chr16	31943707	31944559	17	0	0	19	0	0
0610012G03Rik	NR_027897	16.3493521494	Ncbp2	11	chr16	31948607	-	chr16	31944583	31944888	4	0.112	0.290313	5	0.00551421	0.042563
0610012G03Rik	NR_027897	16.3493521494	Ncbp2	11	chr16	31948607	-	chr16	31946206	31946526	4	0.102424	0.282689	3	0.148117	0.445814
0610012H03Rik	NM_028747	0.0485674383545	0	11	chr2	105064498	+	chr2	105066966	105067882	3	0.282689	0.547014	3	0.148117	0.445814
0610030E20Rik	NM_026696	5.73244963167	0	14	chr6	72297310	+	chr6	72307460	72308359	25	0	0	15	0	0
0610030E20Rik	NM_026696	5.73244963167	0	14	chr6	72297310	+	chr6	72380324	72381919	7	0	0	6	3.50E-09	2.86E-06
0610030E20Rik	NM_026696	5.73244963167	0	14	chr6	72297310	+	chr6	72316444	72316774	6	5.26E-08	1.87E-05	4	0.000967595	0.0320241
0610030E20Rik	NM_026696	5.73244963167	0	14	chr6	72297310	+	chr6	72336272	72337763	5	3.85E-14	1.85E-08	5	2.34E-06	0.000518337
0610030E20Rik	NM_026696	5.73244963167	0	14	chr6	72297310	+	chr6	72379717	72380324	5	1.04E-12	1.26E-07	4	0.000233948	0.0159311
0610030E20Rik	NM_026696	5.73244963167	0	14	chr6	72297310	+	chr6	72166092	72167654	4	4.64E-09	0.000110562	6	2.62E-10	6.06E-07
0610030E20Rik	NM_026696	5.73244963167	0	14	chr6	72297310	+	chr6	72551009	72551527	3	1.46E-09	0.00264454	4	1.64E-05	0.00536183
0610030E20Rik	NM_026696	5.73244963167	0	14	chr6	72297310	+	chr6	72316925	72317595	3	0.041318	0.294046	4	0.000967595	0.0320241
0610030E20Rik	NM_026696	5.73244963167	0	14	chr6	72297310	+	chr6	72286106	72286484	3	0.11581	0.400173	4	0.0236151	0.128674
0610030E20Rik	NM_026696	5.73244963167	0	14	chr6	72297310	+	chr6	72323833	72323925	3	0.0163404	0.218912	3	0.0288297	0.243086
0610030E20Rik	NM_026696	5.73244963167	0	14	chr6	72297310	+	chr6	72289508	72289825	3	0.266167	0.523281	3	0.120492	0.391404
0610031J06Rik	NM_020003	35.3813788413	AC044864.3,AC044864.3,AC044864.3	13	chr3	88128944	+	chr3	88087702	88088600	6	8.95E-12	6.19E-08	5	7.43E-05	0.0037707
0610031J06Rik	NM_020003	35.3813788413	AC044864.3,AC044864.3,AC044864.3	13	chr3	88128944	+	chr3	88135624	88136295	5	0.00895628	0.0570463	4	0.0883766	0.244927
0610031J06Rik	NM_020003	35.3813788413	AC044864.3,AC044864.3,AC044864.3	13	chr3	88128944	+	chr3	88117201	88117921	4	0.0161978	0.11581	7	2.83E-06	0.000113311
0610031J06Rik	NM_020003	35.3813788413	AC044864.3,AC044864.3,AC044864.3	13	chr3	88128944	+	chr3	88108423	88108995	4	0.00158338	0.0393442	4	0.00624375	0.0768664
0610031J06Rik	NM_020003	35.3813788413	AC044864.3,AC044864.3,AC044864.3	13	chr3	88128944	+	chr3	88116809	88117201	4	0.0203575	0.128083	4	0.0071068	0.0816488
0610031J06Rik	NM_020003	35.3813788413	AC044864.3,AC044864.3,AC044864.3	13	chr3	88128944	+	chr3	88125565	88125860	4	0.146002	0.33472	5	0.0122225	0.0653413
0610031J06Rik	NM_020003	35.3813788413	AC044864.3,AC044864.3,AC044864.3	13	chr3	88128944	+	chr3	88111599	88112002	4	0.0140546	0.106759	3	0.0286824	0.273594
0610031J06Rik	NM_020003	35.3813788413	AC044864.3,AC044864.3,AC044864.3	13	chr3	88128944	+	chr3	88110052	88110652	3	0.0479032	0.295502	4	0.00351504	0.0564646
0610031J06Rik	NM_020003	35.3813788413	AC044864.3,AC044864.3,AC044864.3	13	chr3	88128944	+	chr3	88110683	88110900	3	0.0479032	0.295502	4	0.00351504	0.0564646
0610031J06Rik	NM_020003	35.3813788413	AC044864.3,AC044864.3,AC044864.3	13	chr3	88128944	+	chr3	88164424	88164687	3	0.00478983	0.15004	3	0.0257672	0.26643
0610031J06Rik	NM_020003	35.3813788413	AC044864.3,AC044864.3,AC044864.3	13	chr3	88128944	+	chr3	88124260	88124578	3	0.290313	0.544198	4	0.042563	0.18364
0610031J06Rik	NM_020003	35.3813788413	AC044864.3,AC044864.3,AC044864.3	13	chr3	88128944	+	chr3	88125860	88126464	3	0.33472	0.579223	3	0.219829	0.486389
0610037L13Rik	NM_028754	17.9366815838	0	8	chr4	107562503	+	chr4	107570261	107570523	4	0.0955583	0.266167	4	0.0192543	0.120492
0610037P05Rik	NM_025345	17.0131975804	0	6	chr16	14317425	-	chr16	14307258	14308561	8	1.06E-10	4.79E-08	12	0	0
0610037P05Rik	NM_025345	17.0131975804	0	6	chr16	14317425	-	chr16	14368982	14369727	3	0.000712145	0.0840824	3	0.0142833	0.196625
0610037P05Rik	NM_025345	17.0131975804	0	6	chr16	14317425	-	chr16	14305345	14305982	3	0.128083	0.411154	3	0.0816488	0.368318
0610037P05Rik	NM_025345	17.0131975804	0	6	chr16	14317425	-	chr16	14319987	14321587	3	0.282689	0.547014	3	0.148117	0.445814
0610040B10Rik	NR_027874	0.835028798072	AC123686.3	8	chr5	144090986	+	chr5	144083231	144084172	21	0	0	7	9.68E-07	5.60E-05
0610040B10Rik	NR_027874	0.835028798072	AC123686.3	8	chr5	144090986	+	chr5	144093688	144094214	16	0	0	7	1.45E-06	8.18E-05
0610040B10Rik	NR_027874	0.835028798072	AC123686.3	8	chr5	144090986	+	chr5	144080053	144080688	14	0	0	4	0.0123	0.0970701
0610040B10Rik	NR_027874	0.835028798072	AC123686.3	8	chr5	144090986	+	chr5	144097211	144097591	13	0	1.67E-15	6	0.00377702	0.0221575
0610040B10Rik	NR_027874	0.835028798072	AC123686.3	8	chr5	144090986	+	chr5	144094595	144094873	11	2.64E-08	7.37E-07	3	0.219829	0.486389
0610040B10Rik	NR_027874	0.835028798072	AC123686.3	8	chr5	144090986	+	chr5	144081729	144081977	9	1.81E-10	3.31E-08	9	1.33E-11	4.59E-09
0610040B10Rik	NR_027874	0.835028798072	AC123686.3	8	chr5	144090986	+	chr5	144081977	144083231	9	1.81E-10	3.31E-08	8	4.59E-09	6.95E-07
0610040B10Rik	NR_027874	0.835028798072	AC123686.3	8	chr5	144090986	+	chr5	144094234	144094344	9	1.41E-05	0.000184705	8	3.98E-06	9.68E-05
0610040B10Rik	NR_027874	0.835028798072	AC123686.3	8	chr5	144090986	+	chr5	144081068	144081521	9	1.81E-10	3.31E-08	5	0.00139953	0.019215
0610040B10Rik	NR_027874	0.835028798072	AC123686.3	8	chr5	144090986	+	chr5	144095027	144097211	9	2.90E-06	5.44E-05	5	0.00551421	0.042563
0610040B10Rik	NR_027874	0.835028798072	AC123686.3	8	chr5	144090986	+	chr5	144171629	144172002	9	0	0	3	0.0192965	0.245254
0610040B10Rik	NR_027874	0.835028798072	AC123686.3	8	chr5	144090986	+	chr5	144073459	144074041	8	9.69E-10	2.20E-07	7	6.48E-13	3.39E-09
0610040B10Rik	NR_027874	0.835028798072	AC123686.3	8	chr5	144090986	+	chr5	144179138	144180320	8	0	0	4	8.41E-06	0.00392113
0610040B10Rik	NR_027874	0.835028798072	AC123686.3	8	chr5	144090986	+	chr5	144048474	144048991	8	0	0	4	8.74E-05	0.0104606
0610040B10Rik	NR_027874	0.835028798072	AC123686.3	8	chr5	144090986	+	chr5	144181210	144182766	7	0	0	8	0	4.44E-15
0610040B10Rik	NR_027874	0.835028798072	AC123686.3	8	chr5	144090986	+	chr5	144064763	144065642	7	1.78E-14	2.54E-10	6	1.86E-08	8.46E-06
0610040B10Rik	NR_027874	0.835028798072	AC123686.3	8	chr5	144090986	+	chr5	144079720	144080053	7	3.36E-07	2.84E-05	7	2.83E-06	0.000113311
0610040B10Rik	NR_027874	0.835028798072	AC123686.3	8	chr5	144090986	+	chr5	144154503	144155046	7	0	0	3	0.010235	0.210678
0610040B10Rik	NR_027874	0.835028798072	AC123686.3	8	chr5	144090986	+	chr5	144172054	144172788	7	0	0	3	0.0146214	0.220805
0610040B10Rik	NR_027874	0.835028798072	AC123686.3	8	chr5	144090986	+	chr5	144101715	144101989	6	7.93E-06	0.000486696	5	0.000694744	0.0123
0610040B10Rik	NR_027874	0.835028798072	AC123686.3	8	chr5	144090986	+	chr5	144099415	144099664	6	0.000739638	0.00822219	4	0.0195543	0.123797
0610040B10Rik	NR_027874	0.835028798072	AC123686.3	8	chr5	144090986	+	chr5	144102032	144102937	6	2.84E-05	0.00102534	4	0.0236151	0.128674
0610040B10Rik	NR_027874	0.835028798072	AC123686.3	8	chr5	144090986	+	chr5	144158200	144158520	5	3.36E-09	1.16E-05	10	0	0
0610040B10Rik	NR_027874	0.835028798072	AC123686.3	8	chr5	144090986	+	chr5	144127871	144128373	5	2.82E-09	1.12E-05	5	8.52E-05	0.00396753
0610040B10Rik	NR_027874	0.835028798072	AC123686.3	8	chr5	144090986	+	chr5	144099664	144100414	5	0.00822219	0.0527148	5	0.0014896	0.0195543
0610040B10Rik	NR_027874	0.835028798072	AC123686.3	8	chr5	144090986	+	chr5	144112662	144113081	5	0.000145771	0.00493063	4	0.0023532	0.0468817
0610040B10Rik	NR_027874	0.835028798072	AC123686.3	8	chr5	144090986	+	chr5	144129367	144129582	5	3.85E-14	1.85E-08	3	0.0237292	0.24699
0610040B10Rik	NR_027874	0.835028798072	AC123686.3	8	chr5	144090986	+	chr5	144053194	144054269	5	1.25E-07	9.00E-05	3	0.0386104	0.277926
0610040B10Rik	NR_027874	0.835028798072	AC123686.3	8	chr5	144090986	+	chr5	144193631	144193920	5	2.22E-16	1.13E-09	3	0.0587979	0.314545
0610040B10Rik	NR_027874	0.835028798072	AC123686.3	8	chr5	144090986	+	chr5	144111105	144111821	5	1.71E-05	0.00158338	3	0.0768664	0.36134
0610040B10Rik	NR_027874	0.835028798072	AC123686.3	8	chr5	144090986	+	chr5	144106434	144107259	5	3.62E-05	0.00239913	3	0.0897047	0.377777
0610040B10Rik	NR_027874	0.835028798072	AC123686.3	8	chr5	144090986	+	chr5	144150035	144152162	4	1.51E-07	0.000555486	5	2.62E-11	9.45E-07
0610040B10Rik	NR_027874	0.835028798072	AC123686.3	8	chr5	144090986	+	chr5	144174170	144174864	4	1.08E-07	0.000425114	6	3.50E-09	2.86E-06
0610040B10Rik	NR_027874	0.835028798072	AC123686.3	8	chr5	144090986	+	chr5	144098891	144099350	4	0.0955583	0.266167	8	7.71E-09	9.68E-07
0610040B10Rik	NR_027874	0.835028798072	AC123686.3	8	chr5	144090986	+	chr5	144023114	144023396	4	1.16E-05	0.00384159	5	4.96E-08	6.37E-05
0610040B10Rik	NR_027874	0.835028798072	AC123686.3	8	chr5	144090986	+	chr5	144161201	144162171	4	3.12E-07	0.00072855	4	2.44E-05	0.00634302
0610040B10Rik	NR_027874	0.835028798072	AC123686.3	8	chr5	144090986	+	chr5	144051225	144051504	4	7.64E-08	0.000421962	4	0.00066627	0.026451
0610040B10Rik	NR_027874	0.835028798072	AC123686.3	8	chr5	144090986	+	chr5	144080875	144081068	4	0.0113068	0.10353	5	0.000694744	0.0123
0610040B10Rik	NR_027874	0.835028798072	AC123686.3	8	chr5	144090986	+	chr5	144317984	144319603	4	4.01E-12	4.88E-06	3	0.00287546	0.143234
0610040B10Rik	NR_027874	0.835028798072	AC123686.3	8	chr5	144090986	+	chr5	144168295	144169293	4	7.93E-10	4.85E-05	3	0.0109284	0.224567
0610040B10Rik	NR_027874	0.835028798072	AC123686.3	8	chr5	144090986	+	chr5	144156625	144157405	4	4.72E-11	1.37E-05	3	0.030395	0.242929
0610040B10Rik	NR_027874	0.835028798072	AC123686.3	8	chr5	144090986	+	chr5	144114051	144114226	4	0.000721199	0.0275652	3	0.0883121	0.371783
0610040B10Rik	NR_027874	0.835028798072	AC123686.3	8	chr5	144090986	+	chr5	144169293	144169812	3	7.38E-05	0.0480958	5	3.97E-11	1.00E-06
0610040B10Rik	NR_027874	0.835028798072	AC123686.3	8	chr5	144090986	+	chr5	144060430	144061551	3	0.00934665	0.172395	5	1.15E-07	9.55E-05
0610040B10Rik	NR_027874	0.835028798072	AC123686.3	8	chr5	144090986	+	chr5	144080688	144080762	3	0.10353	0.403815	6	1.69E-05	0.000694744
0610040B10Rik	NR_027874	0.835028798072	AC123686.3	8	chr5	144090986	+	chr5	143839865	143841344	3	1.31E-05	0.0280068	3	6.60E-05	0.0549535
0610040B10Rik	NR_027874	0.835028798072	AC123686.3	8	chr5	144090986	+	chr5	144182766	144184233	3	0.00046065	0.0774876	4	0.000109006	0.0130919
0610040B10Rik	NR_027874	0.835028798072	AC123686.3	8	chr5	144090986	+	chr5	144292409	144292838	3	4.01E-12	0.000470405	3	0.000117336	0.0658351
0610040B10Rik	NR_027874	0.835028798072	AC123686.3	8	chr5	144090986	+	chr5	144171278	144171629	3	5.40E-05	0.0393443	4	0.000282899	0.0192965
0610040B10Rik	NR_027874	0.835028798072	AC123686.3	8	chr5	144090986	+	chr5	144271698	144272581	3	2.98E-05	0.0353476	3	0.000624867	0.096707
0610040B10Rik	NR_027874	0.835028798072	AC123686.3	8	chr5	144090986	+	chr5	143880326	143880603	3	3.80E-06	0.0182816	4	0.000660027	0.0346024
0610040B10Rik	NR_027874	0.835028798072	AC123686.3	8	chr5	144090986	+	chr5	144056033	144056785	3	0.00166401	0.110394	3	0.00162368	0.113359
0610040B10Rik	NR_027874	0.835028798072	AC123686.3	8	chr5	144090986	+	chr5	144184554	144184988	3	1.11E-05	0.0302597	3	0.00363856	0.163584
0610040B10Rik	NR_027874	0.835028798072	AC123686.3	8	chr5	144090986	+	chr5	144199218	144199925	3	8.88E-05	0.0437987	3	0.0173051	0.24948
0610040B10Rik	NR_027874	0.835028798072	AC123686.3	8	chr5	144090986	+	chr5	144269275	144270956	3	4.74E-05	0.0394915	3	0.0303851	0.276872
0610040B10Rik	NR_027874	0.835028798072	AC123686.3	8	chr5	144090986	+	chr5	144115341	144115626	3	0.0217071	0.241805	3	0.0492846	0.304888
0610040B10Rik	NR_027874	0.835028798072	AC123686.3	8	chr5	144090986	+	chr5	144103440	144104664	3	0.128083	0.411154	3	0.0816488	0.368318
0610040F04Rik	NR_040757	NA	0	11	chr6	108573161	-	chr6	108613770	108614721	6	1.11E-16	5.19E-11	3	0.00138182	0.105054
0610040F04Rik	NR_040757	NA	0	11	chr6	108573161	-	chr6	108577021	108578070	5	0.0464243	0.146002	4	0.0653413	0.219829
0610040F04Rik	NR_040758	NA	Bhlhe40	10	chr6	108610928	-	chr6	108613770	108614721	40	0	0	19	0	0
0610040F04Rik	NR_040758	NA	Bhlhe40	10	chr6	108610928	-	chr6	108615002	108615292	31	0	0	16	0	0
0610040F04Rik	NR_040758	NA	Bhlhe40	10	chr6	108610928	-	chr6	108617185	108617568	21	0	0	8	3.28E-05	0.000431651
0610040F04Rik	NR_040758	NA	Bhlhe40	10	chr6	108610928	-	chr6	108616569	108617069	20	0	0	8	6.61E-07	2.51E-05
0610040F04Rik	NR_040758	NA	Bhlhe40	10	chr6	108610928	-	chr6	108607865	108608490	14	1.22E-13	1.08E-11	8	3.98E-06	9.68E-05
0610040F04Rik	NR_040758	NA	Bhlhe40	10	chr6	108610928	-	chr6	108617606	108618423	12	1.67E-15	6.63E-13	12	1.64E-11	1.17E-09
0610040F04Rik	NR_040758	NA	Bhlhe40	10	chr6	108610928	-	chr6	108614721	108615002	11	2.64E-08	7.37E-07	7	9.68E-05	0.00140081
0610040F04Rik	NR_040758	NA	Bhlhe40	10	chr6	108610928	-	chr6	108659033	108660066	9	0	0	5	4.55E-06	0.000712521
0610040F04Rik	NR_040758	NA	Bhlhe40	10	chr6	108610928	-	chr6	108612589	108613366	7	8.61E-06	0.000271109	3	0.16661	0.474702
0610040F04Rik	NR_040758	NA	Bhlhe40	10	chr6	108610928	-	chr6	108615406	108615667	7	0.000671995	0.00549635	3	0.18364	0.467534
0610040F04Rik	NR_040758	NA	Bhlhe40	10	chr6	108610928	-	chr6	108407161	108407866	5	0	0	4	0.0013772	0.0385452
0610040F04Rik	NR_040758	NA	Bhlhe40	10	chr6	108610928	-	chr6	108604433	108604842	5	0.00895628	0.0570463	3	0.244927	0.48793
0610040F04Rik	NR_040758	NA	Bhlhe40	10	chr6	108610928	-	chr6	108372285	108372966	4	1.78E-15	1.46E-07	3	0.000234388	0.0689053
0610040F04Rik	NR_040758	NA	Bhlhe40	10	chr6	108610928	-	chr6	108644552	108644723	4	4.37E-05	0.00722326	3	0.015025	0.234796
0610040F04Rik	NR_040758	NA	Bhlhe40	10	chr6	108610928	-	chr6	108376090	108378136	4	0	9.05E-11	3	0.0450389	0.299916
0610040F04Rik	NR_040758	NA	Bhlhe40	10	chr6	108610928	-	chr6	108631041	108631361	3	0.0393442	0.285824	4	0.00624375	0.0768664
0610040F04Rik	NR_040758	NA	Bhlhe40	10	chr6	108610928	-	chr6	108438487	108438956	3	1.08E-06	0.0135978	3	0.00939877	0.199233
0610040F04Rik	NR_040758	NA	Bhlhe40	10	chr6	108610928	-	chr6	108566815	108567410	3	0.000814852	0.0867025	3	0.0232938	0.227251
0610040F04Rik	NR_040758	NA	Bhlhe40	10	chr6	108610928	-	chr6	108590961	108591210	3	0.041318	0.294046	3	0.0320241	0.273027
0610040F04Rik	NR_040758	NA	Bhlhe40	10	chr6	108610928	-	chr6	108505593	108506284	3	1.40E-05	0.0269821	3	0.0606281	0.306815
0610043K17Rik	NR_040640	0.0	E130102H24Rik	14	chr4	101026387	+	chr4	101032131	101032825	3	0.323397	0.567958	4	0.0436453	0.176649
0610043K17Rik	NR_040640	0.0	E130102H24Rik	14	chr4	101026387	+	chr4	101031148	101032049	3	0.290313	0.544198	3	0.18364	0.467534
0910001L09Rik	NM_001081108	22.0782756781	AC159257.4	5	chr5	138696709	+	chr5	138699622	138699787	10	2.88E-08	1.11E-06	5	0.00211061	0.0254192
0910001L09Rik	NM_001081108	22.0782756781	AC159257.4	5	chr5	138696709	+	chr5	138690581	138691279	6	0.000803099	0.00895628	5	0.0221575	0.0883766
0910001L09Rik	NM_001081108	22.0782756781	AC159257.4	5	chr5	138696709	+	chr5	138708858	138709016	5	0.00155152	0.0203575	3	0.0816488	0.368318
0910001L09Rik	NM_001081108	22.0782756781	AC159257.4	5	chr5	138696709	+	chr5	138689649	138690373	4	0.0955583	0.266167	3	0.120492	0.391404
0910001L09Rik	NM_001081108	22.0782756781	AC159257.4	5	chr5	138696709	+	chr5	138716700	138716980	3	0.041318	0.294046	4	0.000967595	0.0320241
0910001L09Rik	NM_001081108	22.0782756781	AC159257.4	5	chr5	138696709	+	chr5	138682828	138683944	3	0.0776124	0.357524	4	0.00302608	0.0521016
0910001L09Rik	NM_001081108	22.0782756781	AC159257.4	5	chr5	138696709	+	chr5	138710788	138711338	3	0.0881426	0.363028	4	0.00825075	0.082203
0910001L09Rik	NM_001081108	22.0782756781	AC159257.4	5	chr5	138696709	+	chr5	138692353	138692884	3	0.290313	0.544198	4	0.042563	0.18364
0910001L09Rik	NM_001081108	22.0782756781	AC159257.4	5	chr5	138696709	+	chr5	138711338	138711934	3	0.0881426	0.363028	3	0.082203	0.350794
0910001L09Rik	NM_001081108	22.0782756781	AC159257.4	5	chr5	138696709	+	chr5	138673435	138674205	3	0.0275652	0.257954	3	0.0883121	0.371783
1100001G20Rik	NM_183249	0.0	0	10	chr11	83560441	+	chr11	83552227	83553200	4	0.0527148	0.200661	3	0.123797	0.401534
1100001G20Rik	NM_183249	0.0	0	10	chr11	83560441	+	chr11	83570855	83571913	3	0.10353	0.403815	4	0.0123	0.0970701
1110001J03Rik	NM_025363	16.7460197056	Fmc1,Fmc1	5	chr6	38484860	+	chr6	38487676	38488111	9	1.11E-06	2.67E-05	5	0.00211061	0.0254192
1110001J03Rik	NM_025363	16.7460197056	Fmc1,Fmc1	5	chr6	38484860	+	chr6	38490058	38490369	9	1.14E-05	0.00015595	3	0.176649	0.44174
1110001J03Rik	NM_025363	16.7460197056	Fmc1,Fmc1	5	chr6	38484860	+	chr6	38488373	38489913	7	0.00167203	0.0105168	7	9.68E-05	0.00140081
1110001J03Rik	NM_025363	16.7460197056	Fmc1,Fmc1	5	chr6	38484860	+	chr6	38495718	38495976	6	7.93E-06	0.000486696	5	0.000694744	0.0123
1110001J03Rik	NM_025363	16.7460197056	Fmc1,Fmc1	5	chr6	38484860	+	chr6	38472807	38473736	6	5.48E-05	0.00155152	4	0.0071068	0.0816488
1110001J03Rik	NM_025363	16.7460197056	Fmc1,Fmc1	5	chr6	38484860	+	chr6	38479903	38480213	6	0.00549635	0.0300919	4	0.042563	0.18364
1110001J03Rik	NM_025363	16.7460197056	Fmc1,Fmc1	5	chr6	38484860	+	chr6	38488111	38488373	6	0.0105168	0.0464243	3	0.219829	0.486389
1110001J03Rik	NM_025363	16.7460197056	Fmc1,Fmc1	5	chr6	38484860	+	chr6	38443108	38444679	5	6.19E-08	5.83E-05	8	4.09E-13	7.87E-10
1110001J03Rik	NM_025363	16.7460197056	Fmc1,Fmc1	5	chr6	38484860	+	chr6	38345930	38346972	5	0	4.49E-11	3	0.000159096	0.0604769
1110001J03Rik	NM_025363	16.7460197056	Fmc1,Fmc1	5	chr6	38484860	+	chr6	38487481	38487676	5	0.0249481	0.102424	3	0.148117	0.445814
1110001J03Rik	NM_025363	16.7460197056	Fmc1,Fmc1	5	chr6	38484860	+	chr6	38511074	38511660	3	0.0163404	0.218912	4	0.000967124	0.0288297
1110001J03Rik	NM_025363	16.7460197056	Fmc1,Fmc1	5	chr6	38484860	+	chr6	38498180	38498842	3	0.0776124	0.357524	4	0.00302608	0.0521016
1110001J03Rik	NM_025363	16.7460197056	Fmc1,Fmc1	5	chr6	38484860	+	chr6	38498842	38499113	3	0.0776124	0.357524	4	0.00302608	0.0521016
1110001J03Rik	NM_025363	16.7460197056	Fmc1,Fmc1	5	chr6	38484860	+	chr6	38496744	38497075	3	0.11581	0.400173	3	0.128674	0.389305
1110002B05Rik	NM_134054	14.7719841373	0	9	chr12	55757559	-	chr12	55767729	55768453	3	0.10353	0.403815	4	0.0123	0.0970701
1110002L01Rik	NR_030694	18.1537698501	Asxl2	8	chr12	3426747	-	chr12	3431382	3433276	3	0.290313	0.544198	5	0.00551421	0.042563
1110002L01Rik	NR_030694	18.1537698501	Asxl2	8	chr12	3426747	-	chr12	3465962	3466525	3	0.000421962	0.0768311	3	0.026451	0.253805
1110002L01Rik	NR_030694	18.1537698501	Asxl2	8	chr12	3426747	-	chr12	3435144	3436102	3	0.200661	0.476299	3	0.123797	0.401534
1110002L01Rik	NR_030694	18.1537698501	Asxl2	8	chr12	3426747	-	chr12	3424200	3424351	3	0.282689	0.547014	3	0.148117	0.445814
1110002L01Rik	NR_030694	18.1537698501	Asxl2	8	chr12	3426747	-	chr12	3419803	3419925	3	0.213975	0.497867	3	0.244927	0.48793
1110002N22Rik	NM_183275	19.0129634023	0	8	chr11	79955655	-	chr11	79959983	79960603	6	0.00549635	0.0300919	5	0.00551421	0.042563
1110002N22Rik	NM_183275	19.0129634023	0	8	chr11	79955655	-	chr11	79957934	79958486	6	0.00397903	0.0249481	3	0.148117	0.445814
1110002N22Rik	NM_183275	19.0129634023	0	8	chr11	79955655	-	chr11	79950559	79950744	5	0.0429881	0.138382	6	0.000531739	0.00635991
1110002N22Rik	NM_183275	19.0129634023	0	8	chr11	79955655	-	chr11	79973274	79973867	5	0.000823172	0.0140546	4	0.000689373	0.0286824
1110002N22Rik	NM_183275	19.0129634023	0	8	chr11	79955655	-	chr11	79947410	79948786	5	0.00822219	0.0527148	5	0.0014896	0.0195543
1110002N22Rik	NM_183275	19.0129634023	0	8	chr11	79955655	-	chr11	79943683	79944120	5	0.00102534	0.0161978	3	0.128674	0.389305
1110002N22Rik	NM_183275	19.0129634023	0	8	chr11	79955655	-	chr11	79949150	79949262	5	0.00895628	0.0570463	3	0.244927	0.48793
1110002N22Rik	NM_183275	19.0129634023	0	8	chr11	79955655	-	chr11	79949262	79950559	4	0.0570463	0.213975	14	8.88E-16	1.51E-13
1110002N22Rik	NM_183275	19.0129634023	0	8	chr11	79955655	-	chr11	79950744	79951159	4	0.112	0.290313	6	0.000387032	0.00551421
1110002N22Rik	NM_183275	19.0129634023	0	8	chr11	79955655	-	chr11	79945085	79945567	4	0.0113068	0.10353	5	0.000694744	0.0123
1110002N22Rik	NM_183275	19.0129634023	0	8	chr11	79955655	-	chr11	79982464	79983356	4	0.000236062	0.0163404	4	0.000967124	0.0288297
1110002N22Rik	NM_183275	19.0129634023	0	8	chr11	79955655	-	chr11	80016794	80017786	4	1.26E-13	1.08E-06	3	0.0274343	0.259155
1110002N22Rik	NM_183275	19.0129634023	0	8	chr11	79955655	-	chr11	79939863	79940112	3	0.0472017	0.299808	9	2.53E-14	4.05E-11
1110002N22Rik	NM_183275	19.0129634023	0	8	chr11	79955655	-	chr11	79941168	79941622	3	0.0881426	0.363028	9	5.28E-14	6.53E-11
1110002N22Rik	NM_183275	19.0129634023	0	8	chr11	79955655	-	chr11	79972835	79973131	3	0.106759	0.38509	5	3.44E-06	0.000689373
1110002N22Rik	NM_183275	19.0129634023	0	8	chr11	79955655	-	chr11	79983356	79984245	3	0.00819236	0.178205	4	0.000298899	0.0186677
1110002N22Rik	NM_183275	19.0129634023	0	8	chr11	79955655	-	chr11	79940479	79941168	3	0.0472017	0.299808	5	0.000330726	0.00880241
1110002N22Rik	NM_183275	19.0129634023	0	8	chr11	79955655	-	chr11	79938322	79938592	3	0.106759	0.38509	4	0.000689373	0.0286824
1110002N22Rik	NM_183275	19.0129634023	0	8	chr11	79955655	-	chr11	79977984	79979155	3	0.0150146	0.206862	4	0.00181281	0.0407849
1110002N22Rik	NM_183275	19.0129634023	0	8	chr11	79955655	-	chr11	79959048	79959983	3	0.33472	0.579223	5	0.0122225	0.0653413
1110002N22Rik	NM_183275	19.0129634023	0	8	chr11	79955655	-	chr11	80007015	80007806	3	0.000712145	0.0840824	3	0.0142833	0.196625
1110002N22Rik	NM_183275	19.0129634023	0	8	chr11	79955655	-	chr11	79960658	79960999	3	0.323397	0.567958	4	0.0436453	0.176649
1110002N22Rik	NM_183275	19.0129634023	0	8	chr11	79955655	-	chr11	79961324	79961766	3	0.323397	0.567958	3	0.176649	0.44174
1110003E01Rik	NM_133697	7.84542412008	AC136513.5	5	chr5	65884074	-	chr5	65880454	65881445	7	0.00167203	0.0105168	6	0.00140081	0.0122225
1110003E01Rik	NM_133697	7.84542412008	AC136513.5	5	chr5	65884074	-	chr5	65878696	65879557	6	0.00947751	0.0429881	3	0.176649	0.44174
1110003E01Rik	NM_133697	7.84542412008	AC136513.5	5	chr5	65884074	-	chr5	65806735	65807826	5	2.22E-16	7.93E-10	4	6.44E-05	0.0109284
1110003E01Rik	NM_133697	7.84542412008	AC136513.5	5	chr5	65884074	-	chr5	65901142	65901348	5	0.000823172	0.0140546	4	0.000689373	0.0286824
1110003E01Rik	NM_133697	7.84542412008	AC136513.5	5	chr5	65884074	-	chr5	65893126	65893653	5	0.00258871	0.026967	4	0.019215	0.124765
1110003E01Rik	NM_133697	7.84542412008	AC136513.5	5	chr5	65884074	-	chr5	65840492	65841882	4	1.60E-05	0.00467674	5	2.85E-06	0.000539206
1110003E01Rik	NM_133697	7.84542412008	AC136513.5	5	chr5	65884074	-	chr5	65908406	65908762	4	0.000420554	0.0217071	3	0.0492846	0.304888
1110003E01Rik	NM_133697	7.84542412008	AC136513.5	5	chr5	65884074	-	chr5	65940461	65941023	3	0.00034734	0.0682766	6	3.05E-08	1.27E-05
1110003E01Rik	NM_133697	7.84542412008	AC136513.5	5	chr5	65884074	-	chr5	65895873	65897212	3	0.11581	0.400173	8	3.51E-08	2.83E-06
1110003E01Rik	NM_133697	7.84542412008	AC136513.5	5	chr5	65884074	-	chr5	65922002	65922283	3	0.00981427	0.178466	5	1.87E-05	0.00161439
1110003E01Rik	NM_133697	7.84542412008	AC136513.5	5	chr5	65884074	-	chr5	65833832	65835586	3	0.000562909	0.0808581	3	0.0260692	0.251539
1110003E01Rik	NM_133697	7.84542412008	AC136513.5	5	chr5	65884074	-	chr5	65901811	65902193	3	0.106759	0.38509	3	0.0286824	0.273594
1110003E01Rik	NM_133697	7.84542412008	AC136513.5	5	chr5	65884074	-	chr5	65915948	65916203	3	0.0120237	0.19811	3	0.0378397	0.279311
1110003E01Rik	NM_133697	7.84542412008	AC136513.5	5	chr5	65884074	-	chr5	65791595	65792872	3	7.02E-07	0.0127334	3	0.0502178	0.305369
1110003E01Rik	NM_133697	7.84542412008	AC136513.5	5	chr5	65884074	-	chr5	65890740	65892055	3	0.213975	0.497867	4	0.0883766	0.244927
1110003E01Rik	NM_133697	7.84542412008	AC136513.5	5	chr5	65884074	-	chr5	65876131	65876658	3	0.266167	0.523281	3	0.120492	0.391404
1110003E01Rik	NM_133697	7.84542412008	AC136513.5	5	chr5	65884074	-	chr5	65892633	65893126	3	0.200661	0.476299	3	0.123797	0.401534
1110003E01Rik	NM_133697	7.84542412008	AC136513.5	5	chr5	65884074	-	chr5	65878012	65878493	3	0.213975	0.497867	3	0.244927	0.48793
1110004E09Rik	NM_026502	24.3256884598	0	9	chr16	90935094	-	chr16	90967820	90968529	3	0.0026659	0.136413	3	0.00149716	0.111736
1110004E09Rik	NM_026502	24.3256884598	0	9	chr16	90935094	-	chr16	90901030	90902048	3	0.00166401	0.110394	3	0.00162368	0.113359
1110004E09Rik	NM_026502	24.3256884598	0	9	chr16	90935094	-	chr16	90919402	90920271	3	0.0472017	0.299808	4	0.00880241	0.0897047
1110004E09Rik	NM_026502	24.3256884598	0	9	chr16	90935094	-	chr16	90924460	90924660	3	0.10353	0.403815	3	0.0970701	0.363459
1110004F10Rik	NM_019772	88.5713502941	1700003G18Rik,AC160535.1,AC160535.2	8	chr7	123236893	+	chr7	123242957	123243801	6	0.000803099	0.00895628	6	0.00377702	0.0221575
1110004F10Rik	NM_019772	88.5713502941	1700003G18Rik,AC160535.1,AC160535.2	8	chr7	123236893	+	chr7	123228050	123228746	4	0.0527148	0.200661	3	0.123797	0.401534
1110005A03Rik	NM_028865	7.38687761974	Jmjd6,Jmjd6	9	chr11	116704828	+	chr11	116707699	116708121	20	0	0	10	6.68E-14	4.17E-11
1110005A03Rik	NM_028865	7.38687761974	Jmjd6,Jmjd6	9	chr11	116704828	+	chr11	116707155	116707489	14	1.11E-16	3.08E-14	10	6.68E-14	4.17E-11
1110005A03Rik	NM_028865	7.38687761974	Jmjd6,Jmjd6	9	chr11	116704828	+	chr11	116696713	116697327	12	2.00E-15	7.32E-13	4	0.0195543	0.123797
1110005A03Rik	NM_028865	7.38687761974	Jmjd6,Jmjd6	9	chr11	116704828	+	chr11	116707489	116707651	10	2.88E-08	1.11E-06	11	0	6.68E-14
1110005A03Rik	NM_028865	7.38687761974	Jmjd6,Jmjd6	9	chr11	116704828	+	chr11	116699468	116700119	10	5.75E-07	1.14E-05	8	6.61E-07	2.51E-05
1110005A03Rik	NM_028865	7.38687761974	Jmjd6,Jmjd6	9	chr11	116704828	+	chr11	116693234	116695051	10	3.11E-15	3.54E-12	4	0.0236151	0.128674
1110005A03Rik	NM_028865	7.38687761974	Jmjd6,Jmjd6	9	chr11	116704828	+	chr11	116700119	116700438	9	2.90E-06	5.44E-05	9	2.90E-09	2.84E-07
1110005A03Rik	NM_028865	7.38687761974	Jmjd6,Jmjd6	9	chr11	116704828	+	chr11	116698212	116699468	8	1.13E-06	4.04E-05	6	0.00377702	0.0221575
1110005A03Rik	NM_028865	7.38687761974	Jmjd6,Jmjd6	9	chr11	116704828	+	chr11	116697942	116698212	7	4.04E-05	0.000803099	4	0.0883766	0.244927
1110005A03Rik	NM_028865	7.38687761974	Jmjd6,Jmjd6	9	chr11	116704828	+	chr11	116697676	116697942	6	0.00375931	0.0232889	6	5.60E-05	0.00150718
1110005A03Rik	NM_028865	7.38687761974	Jmjd6,Jmjd6	9	chr11	116704828	+	chr11	116672335	116674195	5	3.51E-10	3.80E-06	6	1.11E-16	4.89E-11
1110005A03Rik	NM_028865	7.38687761974	Jmjd6,Jmjd6	9	chr11	116704828	+	chr11	116738984	116739478	5	1.02E-10	1.68E-06	4	1.45E-06	0.00162368
1110005A03Rik	NM_028865	7.38687761974	Jmjd6,Jmjd6	9	chr11	116704828	+	chr11	116723164	116724312	5	4.39E-05	0.00260558	4	0.00351504	0.0564646
1110005A03Rik	NM_028865	7.38687761974	Jmjd6,Jmjd6	9	chr11	116704828	+	chr11	116677830	116678357	4	0.000236062	0.0163404	4	0.000967124	0.0288297
1110005A03Rik	NM_028865	7.38687761974	Jmjd6,Jmjd6	9	chr11	116704828	+	chr11	116706640	116707155	4	0.0374777	0.173195	5	0.00275134	0.0306144
1110005A03Rik	NM_028865	7.38687761974	Jmjd6,Jmjd6	9	chr11	116704828	+	chr11	116722919	116723164	4	0.00260558	0.0479032	3	0.0564646	0.317425
1110005A03Rik	NM_028865	7.38687761974	Jmjd6,Jmjd6	9	chr11	116704828	+	chr11	116733596	116735524	3	0.00327165	0.138972	6	3.43E-11	1.83E-07
1110005A03Rik	NM_028865	7.38687761974	Jmjd6,Jmjd6	9	chr11	116704828	+	chr11	116855813	116856416	3	2.67E-05	0.033447	4	5.95E-10	4.82E-05
1110005A03Rik	NM_028865	7.38687761974	Jmjd6,Jmjd6	9	chr11	116704828	+	chr11	116697534	116697645	3	0.266167	0.523281	7	9.68E-07	5.60E-05
1110005A03Rik	NM_028865	7.38687761974	Jmjd6,Jmjd6	9	chr11	116704828	+	chr11	116658719	116659825	3	0.00033528	0.0720807	3	0.00458939	0.153194
1110005A03Rik	NM_028865	7.38687761974	Jmjd6,Jmjd6	9	chr11	116704828	+	chr11	116743819	116744491	3	0.00020402	0.0588385	3	0.0237292	0.24699
1110005A03Rik	NM_028865	7.38687761974	Jmjd6,Jmjd6	9	chr11	116704828	+	chr11	116707651	116707699	3	0.282689	0.547014	4	0.0254192	0.148117
1110005A03Rik	NM_028865	7.38687761974	Jmjd6,Jmjd6	9	chr11	116704828	+	chr11	116696035	116696659	3	0.200661	0.476299	3	0.123797	0.401534
1110005A03Rik	NM_028865	7.38687761974	Jmjd6,Jmjd6	9	chr11	116704828	+	chr11	116695445	116695577	3	0.144812	0.424447	3	0.124765	0.407979
1110006O24Rik	NR_027810	0.621922490231	0	13	chr5	116081825	-	chr5	116077274	116077790	11	2.31E-09	1.01E-07	8	2.84E-07	1.44E-05
1110006O24Rik	NR_027810	0.621922490231	0	13	chr5	116081825	-	chr5	116084231	116084416	10	2.88E-08	1.11E-06	5	0.00211061	0.0254192
1110006O24Rik	NR_027810	0.621922490231	0	13	chr5	116081825	-	chr5	116097423	116100951	9	0	6.27E-14	8	4.05E-11	2.28E-08
1110006O24Rik	NR_027810	0.621922490231	0	13	chr5	116081825	-	chr5	116078223	116079068	9	1.41E-05	0.000184705	9	9.72E-08	3.98E-06
1110006O24Rik	NR_027810	0.621922490231	0	13	chr5	116081825	-	chr5	116087305	116087815	8	0.00015595	0.00146107	9	9.65E-09	6.61E-07
1110006O24Rik	NR_027810	0.621922490231	0	13	chr5	116081825	-	chr5	116086691	116087106	8	5.44E-05	0.000671995	8	2.84E-07	1.44E-05
1110006O24Rik	NR_027810	0.621922490231	0	13	chr5	116081825	-	chr5	116074185	116076677	8	2.69E-05	0.000395691	7	9.68E-07	5.60E-05
1110006O24Rik	NR_027810	0.621922490231	0	13	chr5	116081825	-	chr5	116079068	116079214	7	0.000408699	0.00397903	4	0.0254192	0.148117
1110006O24Rik	NR_027810	0.621922490231	0	13	chr5	116081825	-	chr5	116087815	116088366	7	0.00146107	0.00947751	4	0.0436453	0.176649
1110006O24Rik	NR_027810	0.621922490231	0	13	chr5	116081825	-	chr5	116045084	116047096	6	6.13E-14	2.82E-09	5	8.52E-05	0.00396753
1110006O24Rik	NR_027810	0.621922490231	0	13	chr5	116081825	-	chr5	116052462	116053766	5	3.61E-07	0.000167199	5	8.32E-06	0.00110803
1110006O24Rik	NR_027810	0.621922490231	0	13	chr5	116081825	-	chr5	116090164	116091518	5	0.00822219	0.0527148	5	0.0014896	0.0195543
1110006O24Rik	NR_027810	0.621922490231	0	13	chr5	116081825	-	chr5	116108368	116110087	5	5.98E-07	0.000236062	3	0.0288297	0.243086
1110006O24Rik	NR_027810	0.621922490231	0	13	chr5	116081825	-	chr5	116092366	116092391	5	0.000486696	0.0113068	3	0.0970701	0.363459
1110006O24Rik	NR_027810	0.621922490231	0	13	chr5	116081825	-	chr5	116092391	116093659	4	0.0113068	0.10353	9	1.34E-12	7.50E-10
1110006O24Rik	NR_027810	0.621922490231	0	13	chr5	116081825	-	chr5	116017175	116018019	4	7.00E-06	0.0031578	5	6.29E-05	0.00326192
1110006O24Rik	NR_027810	0.621922490231	0	13	chr5	116081825	-	chr5	116051701	116052462	4	8.55E-05	0.00934665	4	9.55E-05	0.0110502
1110006O24Rik	NR_027810	0.621922490231	0	13	chr5	116081825	-	chr5	116088461	116089494	4	0.0570463	0.213975	7	0.000431651	0.00377702
1110006O24Rik	NR_027810	0.621922490231	0	13	chr5	116081825	-	chr5	116071282	116071556	4	0.0113068	0.10353	4	0.0123	0.0970701
1110006O24Rik	NR_027810	0.621922490231	0	13	chr5	116081825	-	chr5	116089494	116090137	4	0.0955583	0.266167	3	0.120492	0.391404
1110006O24Rik	NR_027810	0.621922490231	0	13	chr5	116081825	-	chr5	116049290	116049704	3	0.0026659	0.136413	4	1.18E-06	0.00149716
1110006O24Rik	NR_027810	0.621922490231	0	13	chr5	116081825	-	chr5	116076995	116077274	3	0.290313	0.544198	6	0.000387032	0.00551421
1110006O24Rik	NR_027810	0.621922490231	0	13	chr5	116081825	-	chr5	116042276	116043238	3	0.000421962	0.0768311	3	0.026451	0.253805
1110006O24Rik	NR_027810	0.621922490231	0	13	chr5	116081825	-	chr5	116067433	116067633	3	0.0881426	0.363028	3	0.082203	0.350794
1110007C09Rik	NM_026738	14.4405975229	0	14	chr13	49311395	-	chr13	49315239	49315493	5	0.0464243	0.146002	4	0.0653413	0.219829
1110007C09Rik	NM_026738	14.4405975229	0	14	chr13	49311395	-	chr13	49317379	49318803	5	0.0429881	0.138382	3	0.176649	0.44174
1110008F13Rik	NM_026124	92.6617607293	5430405H02Rik	9	chr2	156688857	+	chr2	156683048	156683373	4	0.138382	0.323397	5	0.00635991	0.0436453
1110008J03Rik	NM_133908	10.1968125157	AC125183.5,Ddx54	10	chr5	121062598	-	chr5	121065251	121065816	5	0.0249481	0.102424	4	0.0254192	0.148117
1110008J03Rik	NM_133908	10.1968125157	AC125183.5,Ddx54	10	chr5	121062598	-	chr5	121066577	121067634	4	0.146002	0.33472	5	0.0122225	0.0653413
1110008J03Rik	NM_133908	10.1968125157	AC125183.5,Ddx54	10	chr5	121062598	-	chr5	121124955	121126198	4	6.10E-14	6.78E-07	3	0.0274774	0.254711
1110008J03Rik	NM_133908	10.1968125157	AC125183.5,Ddx54	10	chr5	121062598	-	chr5	121113889	121114186	3	0.000712145	0.0840824	3	0.0142833	0.196625
1110008J03Rik	NM_133908	10.1968125157	AC125183.5,Ddx54	10	chr5	121062598	-	chr5	121057930	121058987	3	0.290313	0.544198	3	0.18364	0.467534
1110008L16Rik	NM_025373	35.9663475934	0	9	chr12	56403623	+	chr12	56409486	56412822	18	0	0	7	2.51E-05	0.000531739
1110008L16Rik	NM_025373	35.9663475934	0	9	chr12	56403623	+	chr12	56406074	56406575	10	2.88E-08	1.11E-06	3	0.148117	0.445814
1110008L16Rik	NM_025373	35.9663475934	0	9	chr12	56403623	+	chr12	56408398	56408966	8	5.44E-05	0.000671995	6	0.000387032	0.00551421
1110008L16Rik	NM_025373	35.9663475934	0	9	chr12	56403623	+	chr12	56399152	56400861	7	0.000671995	0.00549635	4	0.042563	0.18364
1110008L16Rik	NM_025373	35.9663475934	0	9	chr12	56403623	+	chr12	56397126	56398030	5	0.00895628	0.0570463	3	0.244927	0.48793
1110008L16Rik	NM_025373	35.9663475934	0	9	chr12	56403623	+	chr12	56543968	56544391	4	8.07E-11	1.66E-05	3	0.0121281	0.190023
1110008L16Rik	NM_025373	35.9663475934	0	9	chr12	56403623	+	chr12	56393743	56394321	3	0.144812	0.424447	4	0.019215	0.124765
1110008L16Rik	NM_025373	35.9663475934	0	9	chr12	56403623	+	chr12	56438998	56439519	3	0.00478983	0.15004	3	0.0257672	0.26643
1110008P14Rik	NM_198001	17.3919848901	0	12	chr2	32237435	-	chr2	32162953	32163998	5	2.80E-11	6.90E-07	6	1.55E-11	1.05E-07
1110012J17Rik	NM_172963	30.8288793036	0	10	chr17	66799090	-	chr17	66836635	66837816	5	1.25E-07	9.00E-05	4	0.00161439	0.0386104
1110012J17Rik	NM_172963	30.8288793036	0	10	chr17	66799090	-	chr17	66828681	66828939	4	0.000167199	0.0132421	5	8.32E-06	0.00110803
1110012J17Rik	NM_172963	30.8288793036	0	10	chr17	66799090	-	chr17	66833328	66833729	3	0.00166401	0.110394	3	0.00162368	0.113359
1110012L19Rik	NM_026787	33.3339764218	0	9	chrX	67639087	+	chrX	67629044	67629824	5	0.000486696	0.0113068	3	0.0970701	0.363459
1110014N23Rik	NM_001081041	25.2874632312	AC131692.6,AC131692.6,AC131692.9,BC048609	12	chr19	6077187	-	chr19	6070761	6071607	12	1.67E-15	6.63E-13	12	1.64E-11	1.17E-09
1110014N23Rik	NM_001081041	25.2874632312	AC131692.6,AC131692.6,AC131692.9,BC048609	12	chr19	6077187	-	chr19	6268156	6269896	10	0	0	4	9.07E-06	0.00341881
1110014N23Rik	NM_001081041	25.2874632312	AC131692.6,AC131692.6,AC131692.9,BC048609	12	chr19	6077187	-	chr19	6065831	6067112	10	3.11E-15	3.54E-12	3	0.128674	0.389305
1110014N23Rik	NM_001081041	25.2874632312	AC131692.6,AC131692.6,AC131692.9,BC048609	12	chr19	6077187	-	chr19	6071628	6072151	9	1.14E-05	0.00015595	6	0.000531739	0.00635991
1110014N23Rik	NM_001081041	25.2874632312	AC131692.6,AC131692.6,AC131692.9,BC048609	12	chr19	6077187	-	chr19	6051111	6051763	6	2.54E-10	5.98E-07	5	8.46E-06	0.000967124
1110014N23Rik	NM_001081041	25.2874632312	AC131692.6,AC131692.6,AC131692.9,BC048609	12	chr19	6077187	-	chr19	6051887	6052781	5	1.55E-07	0.000112921	8	0	3.33E-14
1110014N23Rik	NM_001081041	25.2874632312	AC131692.6,AC131692.6,AC131692.9,BC048609	12	chr19	6077187	-	chr19	6090049	6091048	5	0.00155152	0.0203575	5	0.000224414	0.0071068
1110014N23Rik	NM_001081041	25.2874632312	AC131692.6,AC131692.6,AC131692.9,BC048609	12	chr19	6077187	-	chr19	6050034	6050507	4	5.26E-05	0.00819236	11	0	0
1110014N23Rik	NM_001081041	25.2874632312	AC131692.6,AC131692.6,AC131692.9,BC048609	12	chr19	6077187	-	chr19	6052821	6053804	4	0.000420554	0.0217071	7	2.52E-10	1.93E-07
1110014N23Rik	NM_001081041	25.2874632312	AC131692.6,AC131692.6,AC131692.9,BC048609	12	chr19	6077187	-	chr19	6065451	6065831	4	0.0161978	0.11581	5	0.00228571	0.0236151
1110017D15Rik	NM_028624	0.152876284807	0	9	chr4	41454797	-	chr4	41443684	41444006	3	0.11581	0.400173	3	0.128674	0.389305
1110019D14Rik	NR_045995	NA	2610001J05Rik	11	chr6	13821568	+	chr6	13804222	13807468	14	0	0	8	0	6.48E-13
1110019D14Rik	NR_045995	NA	2610001J05Rik	11	chr6	13821568	+	chr6	13815684	13816261	5	0.0429881	0.138382	5	0.00635991	0.0436453
1110019D14Rik	NR_045995	NA	2610001J05Rik	11	chr6	13821568	+	chr6	13818582	13819351	4	0.102424	0.282689	4	0.0254192	0.148117
1110019D14Rik	NR_045995	NA	2610001J05Rik	11	chr6	13821568	+	chr6	13833091	13833586	3	0.11581	0.400173	3	0.128674	0.389305
1110020A21Rik	NR_027929	0.46377476022	0	6	chr17	85356763	-	chr17	85366058	85366719	4	0.026967	0.144812	3	0.124765	0.407979
1110020A21Rik	NR_027929	0.46377476022	0	6	chr17	85356763	-	chr17	85363473	85364317	4	0.0570463	0.213975	3	0.244927	0.48793
1110021J02Rik	NM_001163741	34.6978860371	0	11	chr17	29853962	-	chr17	29840595	29843071	6	2.22E-06	0.000204833	5	5.55E-05	0.00302608
1110021J02Rik	NM_001163741	34.6978860371	0	11	chr17	29853962	-	chr17	29844067	29844861	5	0.00258871	0.026967	4	0.019215	0.124765
1110021J02Rik	NM_001163741	34.6978860371	0	11	chr17	29853962	-	chr17	29872319	29873034	4	0.00260558	0.0479032	3	0.0564646	0.317425
1110021J02Rik	NM_001163741	34.6978860371	0	11	chr17	29853962	-	chr17	29862664	29862989	3	0.200661	0.476299	3	0.123797	0.401534
1110021J02Rik	NM_001163741	34.6978860371	0	11	chr17	29853962	-	chr17	29849844	29850449	3	0.290313	0.544198	3	0.18364	0.467534
1110021L09Rik	NM_183116	3.85338683152	AC153973.1	8	chr10	23516791	+	chr10	23502141	23502893	5	0.000395259	0.00928162	7	2.99E-08	5.12E-06
1110021L09Rik	NM_183116	3.85338683152	AC153973.1	8	chr10	23516791	+	chr10	23512046	23512766	4	0.112	0.290313	6	0.000387032	0.00551421
1110028F18Rik	NR_045470	NA	0	8	chr8	109111042	+	chr8	109143663	109144480	12	0	0	13	0	0
1110031I02Rik	NM_025402	17.0127912031	Hexdc,Hexdc,Hexdc	10	chr11	121065962	-	chr11	121043946	121045005	7	1.73E-14	2.38E-10	4	0.00181281	0.0407849
1110031I02Rik	NM_025402	17.0127912031	Hexdc,Hexdc,Hexdc	10	chr11	121065962	-	chr11	121084690	121085341	5	4.39E-05	0.00260558	3	0.0564646	0.317425
1110031I02Rik	NM_025402	17.0127912031	Hexdc,Hexdc,Hexdc	10	chr11	121065962	-	chr11	121081328	121082874	5	3.62E-05	0.00239913	3	0.0897047	0.377777
1110031I02Rik	NM_025402	17.0127912031	Hexdc,Hexdc,Hexdc	10	chr11	121065962	-	chr11	121054162	121054411	4	0.0161978	0.11581	4	0.0236151	0.128674
1110031I02Rik	NM_025402	17.0127912031	Hexdc,Hexdc,Hexdc	10	chr11	121065962	-	chr11	121051675	121052253	3	0.0881426	0.363028	9	5.28E-14	6.53E-11
1110031I02Rik	NM_025402	17.0127912031	Hexdc,Hexdc,Hexdc	10	chr11	121065962	-	chr11	121030689	121031068	3	0.00478983	0.15004	5	2.18E-06	0.000537055
1110031I02Rik	NM_025402	17.0127912031	Hexdc,Hexdc,Hexdc	10	chr11	121065962	-	chr11	121083035	121083650	3	0.106759	0.38509	5	3.44E-06	0.000689373
1110031I02Rik	NM_025402	17.0127912031	Hexdc,Hexdc,Hexdc	10	chr11	121065962	-	chr11	121027555	121028425	3	0.00020402	0.0588385	3	0.0237292	0.24699
1110031I02Rik	NM_025402	17.0127912031	Hexdc,Hexdc,Hexdc	10	chr11	121065962	-	chr11	121114070	121114442	3	0.00796016	0.160763	3	0.0261015	0.244035
1110031I02Rik	NM_025402	17.0127912031	Hexdc,Hexdc,Hexdc	10	chr11	121065962	-	chr11	121060095	121060580	3	0.323397	0.567958	4	0.0436453	0.176649
1110031I02Rik	NM_025402	17.0127912031	Hexdc,Hexdc,Hexdc	10	chr11	121065962	-	chr11	121058309	121059751	3	0.266167	0.523281	3	0.120492	0.391404
1110031I02Rik	NM_025402	17.0127912031	Hexdc,Hexdc,Hexdc	10	chr11	121065962	-	chr11	121054841	121055099	3	0.11581	0.400173	3	0.128674	0.389305
1110032A03Rik	NM_023483	3.12290290939	Fdxacb1	8	chr9	50576257	-	chr9	50570961	50571980	8	0.00015595	0.00146107	4	0.0436453	0.176649
1110032A03Rik	NM_023483	3.12290290939	Fdxacb1	8	chr9	50576257	-	chr9	50580242	50580556	4	0.146002	0.33472	6	0.00140081	0.0122225
1110032A03Rik	NM_023483	3.12290290939	Fdxacb1	8	chr9	50576257	-	chr9	50568728	50569551	3	0.266167	0.523281	5	0.00150718	0.0192543
1110032A03Rik	NM_023483	3.12290290939	Fdxacb1	8	chr9	50576257	-	chr9	50566099	50567868	3	0.10353	0.403815	3	0.0970701	0.363459
1110032A03Rik	NM_023483	3.12290290939	Fdxacb1	8	chr9	50576257	-	chr9	50564796	50565793	3	0.11581	0.400173	3	0.128674	0.389305
1110032A03Rik	NM_023483	3.12290290939	Fdxacb1	8	chr9	50576257	-	chr9	50573943	50574115	3	0.282689	0.547014	3	0.148117	0.445814
1110034A24Rik	NM_027269	8.97003591679	9330151L19Rik	10	chr12	70299416	-	chr12	70282098	70282891	9	1.77E-12	9.69E-10	4	0.000689373	0.0286824
1110034A24Rik	NM_027269	8.97003591679	9330151L19Rik	10	chr12	70299416	-	chr12	70280984	70282098	3	0.0479032	0.295502	5	7.07E-05	0.00351504
1110034B05Rik	NR_004860	24.2284063891	9430016H08Rik,AC161493.1,AC161493.2	16	chr1	57463518	-	chr1	57477212	57477688	3	0.0776124	0.357524	3	0.0521016	0.306893
1110035M17Rik	NR_045780	NA	0	9	chr11	95574068	-	chr11	95578398	95578686	6	0.00549635	0.0300919	5	0.00551421	0.042563
1110035M17Rik	NR_045780	NA	0	9	chr11	95574068	-	chr11	95566669	95567259	5	0.0232889	0.0955583	6	5.60E-05	0.00150718
1110035M17Rik	NR_045780	NA	0	9	chr11	95574068	-	chr11	95577186	95578398	5	0.0464243	0.146002	5	0.0122225	0.0653413
1110035M17Rik	NR_045780	NA	0	9	chr11	95574068	-	chr11	95567259	95567966	4	0.0570463	0.213975	5	0.0221575	0.0883766
1110035M17Rik	NR_045780	NA	0	9	chr11	95574068	-	chr11	95579003	95579324	4	0.112	0.290313	3	0.18364	0.467534
1110035M17Rik	NR_045780	NA	0	9	chr11	95574068	-	chr11	95541342	95542121	3	0.0026659	0.136413	3	0.00149716	0.111736
1110035M17Rik	NR_045780	NA	0	9	chr11	95574068	-	chr11	95595259	95597229	3	0.0619496	0.309748	4	0.0023532	0.0468817
1110035M17Rik	NR_045780	NA	0	9	chr11	95574068	-	chr11	95803624	95804108	3	3.79E-05	0.0335876	3	0.0353505	0.333477
1110035M17Rik	NR_045780	NA	0	9	chr11	95574068	-	chr11	95553838	95554196	3	0.0393442	0.285824	3	0.0768664	0.36134
1110035M17Rik	NR_045780	NA	0	9	chr11	95574068	-	chr11	95566009	95566669	3	0.200661	0.476299	3	0.123797	0.401534
1110035M17Rik	NR_045780	NA	0	9	chr11	95574068	-	chr11	95579324	95579978	3	0.323397	0.567958	3	0.176649	0.44174
1110036E04Rik	NR_040713	NA	0	12	chr9	63897635	+	chr9	63901240	63902626	11	2.64E-08	7.37E-07	9	9.72E-08	3.98E-06
1110036E04Rik	NR_040713	NA	0	12	chr9	63897635	+	chr9	63899895	63900609	8	2.67E-05	0.000408699	4	0.0254192	0.148117
1110036E04Rik	NR_040713	NA	0	12	chr9	63897635	+	chr9	63903385	63904464	6	0.00947751	0.0429881	4	0.0436453	0.176649
1110036E04Rik	NR_040713	NA	0	12	chr9	63897635	+	chr9	63892476	63893396	5	0.0429881	0.138382	4	0.0436453	0.176649
1110036E04Rik	NR_040713	NA	0	12	chr9	63897635	+	chr9	63902626	63902875	3	0.290313	0.544198	4	0.042563	0.18364
1110037F02Rik	NM_001081183	16.9944497647	0	13	chr4	11413104	+	chr4	11409504	11409764	7	0.00167203	0.0105168	6	0.00140081	0.0122225
1110037F02Rik	NM_001081183	16.9944497647	0	13	chr4	11413104	+	chr4	11416178	11416477	6	0.0105168	0.0464243	9	9.72E-08	3.98E-06
1110037F02Rik	NM_001081183	16.9944497647	0	13	chr4	11413104	+	chr4	11408894	11409504	6	0.00549635	0.0300919	8	2.84E-07	1.44E-05
1110037F02Rik	NM_001081183	16.9944497647	0	13	chr4	11413104	+	chr4	11416885	11417520	6	0.0105168	0.0464243	8	3.98E-06	9.68E-05
1110037F02Rik	NM_001081183	16.9944497647	0	13	chr4	11413104	+	chr4	11410103	11410279	5	0.0464243	0.146002	10	1.40E-09	9.72E-08
1110037F02Rik	NM_001081183	16.9944497647	0	13	chr4	11413104	+	chr4	11451187	11451550	5	3.85E-14	1.85E-08	6	2.09E-09	2.34E-06
1110037F02Rik	NM_001081183	16.9944497647	0	13	chr4	11413104	+	chr4	11407276	11408319	5	0.0429881	0.138382	6	0.000531739	0.00635991
1110037F02Rik	NM_001081183	16.9944497647	0	13	chr4	11413104	+	chr4	11401587	11402400	5	0.00102534	0.0161978	5	0.00228571	0.0236151
1110037F02Rik	NM_001081183	16.9944497647	0	13	chr4	11413104	+	chr4	11398725	11400156	4	0.00928162	0.0881426	6	5.12E-06	0.000330994
1110037F02Rik	NM_001081183	16.9944497647	0	13	chr4	11413104	+	chr4	11408319	11408732	4	0.112	0.290313	7	1.44E-05	0.000387032
1110037F02Rik	NM_001081183	16.9944497647	0	13	chr4	11413104	+	chr4	11418479	11418915	4	0.138382	0.323397	6	0.000531739	0.00635991
1110037F02Rik	NM_001081183	16.9944497647	0	13	chr4	11413104	+	chr4	11421486	11421671	4	0.0527148	0.200661	5	0.0014896	0.0195543
1110037F02Rik	NM_001081183	16.9944497647	0	13	chr4	11413104	+	chr4	11420616	11421486	4	0.0955583	0.266167	5	0.00150718	0.0192543
1110037F02Rik	NM_001081183	16.9944497647	0	13	chr4	11413104	+	chr4	11409764	11410103	4	0.146002	0.33472	4	0.0653413	0.219829
1110037F02Rik	NM_001081183	16.9944497647	0	13	chr4	11413104	+	chr4	11404676	11404977	4	0.0527148	0.200661	3	0.123797	0.401534
1110037F02Rik	NM_001081183	16.9944497647	0	13	chr4	11413104	+	chr4	11422801	11423238	4	0.026967	0.144812	3	0.124765	0.407979
1110037F02Rik	NM_001081183	16.9944497647	0	13	chr4	11413104	+	chr4	11408732	11408894	4	0.112	0.290313	3	0.18364	0.467534
1110037F02Rik	NM_001081183	16.9944497647	0	13	chr4	11413104	+	chr4	11442364	11443461	3	0.0132421	0.197387	6	1.41E-08	8.32E-06
1110037F02Rik	NM_001081183	16.9944497647	0	13	chr4	11413104	+	chr4	11403965	11404383	3	0.144812	0.424447	7	6.95E-07	4.66E-05
1110037F02Rik	NM_001081183	16.9944497647	0	13	chr4	11413104	+	chr4	11462833	11463268	3	0.000400309	0.0721455	3	0.00327131	0.144304
1110037F02Rik	NM_001081183	16.9944497647	0	13	chr4	11413104	+	chr4	11402961	11403428	3	0.10353	0.403815	4	0.0123	0.0970701
1110037F02Rik	NM_001081183	16.9944497647	0	13	chr4	11413104	+	chr4	11440914	11441127	3	0.00819236	0.178205	3	0.0186677	0.232224
1110037F02Rik	NM_001081183	16.9944497647	0	13	chr4	11413104	+	chr4	11381645	11382223	3	0.0120237	0.19811	3	0.0378397	0.279311
1110037F02Rik	NM_001081183	16.9944497647	0	13	chr4	11413104	+	chr4	11406486	11407060	3	0.213975	0.497867	4	0.0883766	0.244927
1110037F02Rik	NM_001081183	16.9944497647	0	13	chr4	11413104	+	chr4	11420149	11420616	3	0.266167	0.523281	3	0.120492	0.391404
1110038B12Rik	NR_015536	72.3539628855	0	10	chr17	35089416	-	chr17	35138766	35140230	10	0	0	3	0.00327131	0.144304
1110038B12Rik	NR_015536	72.3539628855	0	10	chr17	35089416	-	chr17	35101881	35103079	9	2.04E-11	6.35E-09	7	9.27E-09	2.47E-06
1110038B12Rik	NR_015536	72.3539628855	0	10	chr17	35089416	-	chr17	35112028	35112854	7	1.73E-14	2.38E-10	5	2.29E-05	0.00181281
1110038B12Rik	NR_015536	72.3539628855	0	10	chr17	35089416	-	chr17	35080595	35080990	7	3.77E-05	0.000739638	4	0.0195543	0.123797
1110038B12Rik	NR_015536	72.3539628855	0	10	chr17	35089416	-	chr17	35085607	35085928	7	0.00167203	0.0105168	3	0.219829	0.486389
1110038B12Rik	NR_015536	72.3539628855	0	10	chr17	35089416	-	chr17	35071298	35072972	6	2.21E-07	4.39E-05	4	0.00351504	0.0564646
1110038B12Rik	NR_015536	72.3539628855	0	10	chr17	35089416	-	chr17	35077392	35078415	5	0.00155152	0.0203575	5	0.000224414	0.0071068
1110038B12Rik	NR_015536	72.3539628855	0	10	chr17	35089416	-	chr17	35058366	35058867	4	0.000123984	0.0120237	3	0.0378397	0.279311
1110038B12Rik	NR_015536	72.3539628855	0	10	chr17	35089416	-	chr17	35078592	35079259	4	0.0113068	0.10353	3	0.0970701	0.363459
1110038B12Rik	NR_015536	72.3539628855	0	10	chr17	35089416	-	chr17	35079636	35080590	4	0.026967	0.144812	3	0.124765	0.407979
1110038B12Rik	NR_015536	72.3539628855	0	10	chr17	35089416	-	chr17	35056501	35056783	3	0.0026659	0.136413	5	4.89E-11	1.18E-06
1110038B12Rik	NR_015536	72.3539628855	0	10	chr17	35089416	-	chr17	35075488	35075788	3	0.0776124	0.357524	7	5.13E-10	3.09E-07
1110038B12Rik	NR_015536	72.3539628855	0	10	chr17	35089416	-	chr17	35056224	35056501	3	0.00722326	0.166378	5	2.07E-07	0.000149759
1110038B12Rik	NR_015536	72.3539628855	0	10	chr17	35089416	-	chr17	34982595	34982976	3	9.32E-07	0.0130864	3	0.0195313	0.24286
1110038B12Rik	NR_015536	72.3539628855	0	10	chr17	35089416	-	chr17	35084318	35084555	3	0.323397	0.567958	3	0.176649	0.44174
1110038D17Rik	NM_175133	8.90123481657	0	9	chr10	74980067	-	chr10	74976445	74977428	4	0.146002	0.33472	4	0.0653413	0.219829
1110038D17Rik	NM_175133	8.90123481657	0	9	chr10	74980067	-	chr10	74995277	74995870	4	0.00239913	0.0472017	3	0.0897047	0.377777
1110038F14Rik	NM_054099	21.5663025632	0	8	chr15	76778973	+	chr15	76781227	76782104	17	0	0	9	4.17E-11	1.16E-08
1110038F14Rik	NM_054099	21.5663025632	0	8	chr15	76778973	+	chr15	76783070	76785069	15	0	2.00E-15	3	0.18364	0.467534
1110038F14Rik	NM_054099	21.5663025632	0	8	chr15	76778973	+	chr15	76782231	76783070	14	1.22E-13	1.08E-11	17	0	0
1110038F14Rik	NM_054099	21.5663025632	0	8	chr15	76778973	+	chr15	76775033	76776123	13	1.08E-11	6.46E-10	8	3.98E-06	9.68E-05
1110038F14Rik	NM_054099	21.5663025632	0	8	chr15	76778973	+	chr15	76767611	76768503	12	0	0	4	0.0236151	0.128674
1110038F14Rik	NM_054099	21.5663025632	0	8	chr15	76778973	+	chr15	76785692	76786030	11	6.63E-13	1.45E-10	4	0.0883766	0.244927
1110038F14Rik	NM_054099	21.5663025632	0	8	chr15	76778973	+	chr15	76782104	76782231	9	1.41E-05	0.000184705	5	0.0122225	0.0653413
1110038F14Rik	NM_054099	21.5663025632	0	8	chr15	76778973	+	chr15	76774801	76775022	9	2.90E-06	5.44E-05	3	0.18364	0.467534
1110038F14Rik	NM_054099	21.5663025632	0	8	chr15	76778973	+	chr15	76769818	76772132	7	2.91E-06	0.000124056	5	0.00139953	0.019215
1110038F14Rik	NM_054099	21.5663025632	0	8	chr15	76778973	+	chr15	76774007	76774149	7	0.000671995	0.00549635	5	0.00551421	0.042563
1110038F14Rik	NM_054099	21.5663025632	0	8	chr15	76778973	+	chr15	76789546	76790560	7	4.79E-08	7.93E-06	4	0.0123	0.0970701
1110038F14Rik	NM_054099	21.5663025632	0	8	chr15	76778973	+	chr15	76765956	76766215	6	2.22E-06	0.000204833	6	3.09E-07	5.55E-05
1110038F14Rik	NM_054099	21.5663025632	0	8	chr15	76778973	+	chr15	76824508	76825777	6	8.22E-15	8.03E-10	5	4.40E-06	0.000659488
1110038F14Rik	NM_054099	21.5663025632	0	8	chr15	76778973	+	chr15	76767349	76767593	6	2.84E-05	0.00102534	6	0.000113311	0.00228571
1110038F14Rik	NM_054099	21.5663025632	0	8	chr15	76778973	+	chr15	76761332	76762042	6	2.07E-05	0.000823172	3	0.0286824	0.273594
1110038F14Rik	NM_054099	21.5663025632	0	8	chr15	76778973	+	chr15	76760691	76761332	5	4.39E-05	0.00260558	5	7.07E-05	0.00351504
1110038F14Rik	NM_054099	21.5663025632	0	8	chr15	76778973	+	chr15	77032208	77032575	5	0	0	3	0.00536183	0.171203
1110038F14Rik	NM_054099	21.5663025632	0	8	chr15	76778973	+	chr15	76772635	76772819	5	0.00895628	0.0570463	4	0.0883766	0.244927
1110038F14Rik	NM_054099	21.5663025632	0	8	chr15	76778973	+	chr15	76763704	76765087	5	3.62E-05	0.00239913	3	0.0897047	0.377777
1110038F14Rik	NM_054099	21.5663025632	0	8	chr15	76778973	+	chr15	76773583	76774007	5	0.0429881	0.138382	3	0.176649	0.44174
1110038F14Rik	NM_054099	21.5663025632	0	8	chr15	76778973	+	chr15	76787184	76787784	4	0.0527148	0.200661	4	0.0195543	0.123797
1110038F14Rik	NM_054099	21.5663025632	0	8	chr15	76778973	+	chr15	76768916	76769818	4	0.0113068	0.10353	3	0.0970701	0.363459
1110038F14Rik	NM_054099	21.5663025632	0	8	chr15	76778973	+	chr15	76487770	76488362	4	5.58E-11	1.39E-05	3	0.156475	0.40042
1110038F14Rik	NM_054099	21.5663025632	0	8	chr15	76778973	+	chr15	77189331	77190070	3	0.00106332	0.0836437	5	7.17E-11	1.45E-06
1110038F14Rik	NM_054099	21.5663025632	0	8	chr15	76778973	+	chr15	76814350	76814736	3	0.00478983	0.15004	4	0.000537055	0.0257672
1110038F14Rik	NM_054099	21.5663025632	0	8	chr15	76778973	+	chr15	76823158	76823358	3	0.000814852	0.0867025	4	0.000614353	0.0232938
1110038F14Rik	NM_054099	21.5663025632	0	8	chr15	76778973	+	chr15	76811177	76812191	3	0.0026659	0.136413	3	0.00149716	0.111736
1110038F14Rik	NM_054099	21.5663025632	0	8	chr15	76778973	+	chr15	76828941	76829607	3	0.000400309	0.0721455	3	0.00327131	0.144304
1110038F14Rik	NM_054099	21.5663025632	0	8	chr15	76778973	+	chr15	76831709	76833771	3	0.000764988	0.0845658	3	0.00698507	0.17898
1110038F14Rik	NM_054099	21.5663025632	0	8	chr15	76778973	+	chr15	76842754	76843863	3	0.000361812	0.0710131	3	0.010235	0.210678
1110038F14Rik	NM_054099	21.5663025632	0	8	chr15	76778973	+	chr15	76823358	76824278	3	0.000814852	0.0867025	3	0.0232938	0.227251
1110049F12Rik	NM_025411	25.6806645961	0	9	chr4	135543159	-	chr4	135562106	135562679	6	2.21E-07	4.39E-05	3	0.0564646	0.317425
1110049F12Rik	NM_025411	25.6806645961	0	9	chr4	135543159	-	chr4	135545272	135545776	4	0.102424	0.282689	4	0.0254192	0.148117
1110049F12Rik	NM_025411	25.6806645961	0	9	chr4	135543159	-	chr4	135531424	135532025	3	0.11581	0.400173	5	0.00228571	0.0236151
1110049F12Rik	NM_025411	25.6806645961	0	9	chr4	135543159	-	chr4	135549253	135549519	3	0.213975	0.497867	4	0.0883766	0.244927
1110049F12Rik	NM_025411	25.6806645961	0	9	chr4	135543159	-	chr4	135538765	135539023	3	0.290313	0.544198	3	0.18364	0.467534
1110050K14Rik	NR_045471	NA	Foxf1a	12	chr8	123606932	-	chr8	123613575	123614809	26	0	0	15	0	8.88E-16
1110050K14Rik	NR_045471	NA	Foxf1a	12	chr8	123606932	-	chr8	123648866	123649979	10	0	0	5	7.43E-05	0.0037707
1110051M20Rik	NM_175123	6.72073708726	0	12	chr2	91284799	-	chr2	91267358	91268762	7	2.20E-07	2.07E-05	3	0.0286824	0.273594
1110051M20Rik	NM_175123	6.72073708726	0	12	chr2	91284799	-	chr2	91278056	91278566	4	0.0570463	0.213975	5	0.0221575	0.0883766
1110051M20Rik	NM_175123	6.72073708726	0	12	chr2	91284799	-	chr2	91290787	91291093	3	0.323397	0.567958	3	0.176649	0.44174
1110054M08Rik	NR_037954	10.1526100703	Lpp	7	chr16	24393741	-	chr16	24388689	24389714	6	0.00947751	0.0429881	5	0.00635991	0.0436453
1110054M08Rik	NR_037954	10.1526100703	Lpp	7	chr16	24393741	-	chr16	24390762	24391154	6	0.00397903	0.0249481	3	0.148117	0.445814
1110054M08Rik	NR_037954	10.1526100703	Lpp	7	chr16	24393741	-	chr16	24387976	24388461	6	0.00947751	0.0429881	3	0.176649	0.44174
1110054M08Rik	NR_037954	10.1526100703	Lpp	7	chr16	24393741	-	chr16	24401768	24402153	5	0.00822219	0.0527148	11	0	3.09E-14
1110054M08Rik	NR_037954	10.1526100703	Lpp	7	chr16	24393741	-	chr16	24397898	24398346	5	0.0300919	0.112	5	0.00551421	0.042563
1110054M08Rik	NR_037954	10.1526100703	Lpp	7	chr16	24393741	-	chr16	24404036	24405595	5	0.000486696	0.0113068	3	0.0970701	0.363459
1110054M08Rik	NR_037954	10.1526100703	Lpp	7	chr16	24393741	-	chr16	24385946	24386585	5	0.0232889	0.0955583	3	0.120492	0.391404
1110054M08Rik	NR_037954	10.1526100703	Lpp	7	chr16	24393741	-	chr16	24390544	24390762	4	0.146002	0.33472	6	0.00140081	0.0122225
1110054M08Rik	NR_037954	10.1526100703	Lpp	7	chr16	24393741	-	chr16	24413189	24413512	4	0.00169711	0.041318	3	0.0320241	0.273027
1110054M08Rik	NR_037954	10.1526100703	Lpp	7	chr16	24393741	-	chr16	24450789	24451974	4	1.76E-08	0.000220435	3	0.0911527	0.359388
1110054M08Rik	NR_037954	10.1526100703	Lpp	7	chr16	24393741	-	chr16	23983306	23984403	3	0.00106332	0.0836437	4	1.45E-06	0.00162368
1110054M08Rik	NR_037954	10.1526100703	Lpp	7	chr16	24393741	-	chr16	24476874	24478034	3	0.000425114	0.0684737	4	0.000513699	0.021228
1110054M08Rik	NR_037954	10.1526100703	Lpp	7	chr16	24393741	-	chr16	24383752	24385155	3	0.144812	0.424447	5	0.00139953	0.019215
1110054M08Rik	NR_037954	10.1526100703	Lpp	7	chr16	24393741	-	chr16	24198142	24199623	3	4.09E-08	0.00592249	3	0.0387544	0.264892
1110054M08Rik	NR_037954	10.1526100703	Lpp	7	chr16	24393741	-	chr16	24379178	24379465	3	0.0881426	0.363028	3	0.082203	0.350794
1110054M08Rik	NR_037954	10.1526100703	Lpp	7	chr16	24393741	-	chr16	24382251	24382989	3	0.11581	0.400173	3	0.128674	0.389305
1110054O05Rik	NM_001013577	9.92071890708	0	8	chr4	59796727	-	chr4	59799050	59799576	4	0.102424	0.282689	5	0.00211061	0.0254192
1110057K04Rik	NM_001167768	22.8236252339	0	7	chr12	8214931	+	chr12	8216977	8217826	4	0.102424	0.282689	3	0.148117	0.445814
1110057K04Rik	NM_001167768	22.8236252339	0	7	chr12	8214931	+	chr12	8313094	8314058	3	0.000119385	0.0529107	3	0.0186385	0.264962
1110058L19Rik	NM_026503	16.2498857556	AC123790.1	16	chr1	24012479	-	chr1	24014841	24015452	8	2.67E-05	0.000408699	4	0.0254192	0.148117
1110058L19Rik	NM_026503	16.2498857556	AC123790.1	16	chr1	24012479	-	chr1	24015859	24016400	4	0.146002	0.33472	5	0.0122225	0.0653413
1110058L19Rik	NM_026503	16.2498857556	AC123790.1	16	chr1	24012479	-	chr1	24009208	24009552	4	0.146002	0.33472	4	0.0653413	0.219829
1110058L19Rik	NM_026503	16.2498857556	AC123790.1	16	chr1	24012479	-	chr1	24004652	24005462	3	0.266167	0.523281	4	0.0192543	0.120492
1110059E24Rik	NM_025423	15.1093300721	Fam108b	7	chr19	21727281	-	chr19	21698095	21699549	3	0.0132421	0.197387	4	0.00110803	0.0348714
1110059E24Rik	NM_025423	15.1093300721	Fam108b	7	chr19	21727281	-	chr19	21741199	21742879	3	0.0776124	0.357524	3	0.0521016	0.306893
1110065P20Rik	NM_001142727	12.9570256716	0	8	chr4	124527974	-	chr4	124493637	124495731	4	1.68E-06	0.00166401	5	7.17E-11	1.45E-06
1110067D22Rik	NM_173752	7.58001257324	0	7	chr11	20731111	-	chr11	20758220	20760994	11	0	0	18	0	0
1190002F15Rik	NR_037955	4.92408734533	0	14	chr6	134879109	+	chr6	134875876	134876241	12	6.46E-10	2.64E-08	4	0.0653413	0.219829
1190002F15Rik	NR_037955	4.92408734533	0	14	chr6	134879109	+	chr6	134881252	134881565	5	0.0249481	0.102424	6	8.18E-05	0.00211061
1190002F15Rik	NR_037955	4.92408734533	0	14	chr6	134879109	+	chr6	134883143	134884096	5	0.0300919	0.112	3	0.18364	0.467534
1190002F15Rik	NR_037955	4.92408734533	0	14	chr6	134879109	+	chr6	134884096	134884682	3	0.290313	0.544198	5	0.00551421	0.042563
1190002H23Rik	NM_025427	1.48733794668	0	10	chr14	79701442	-	chr14	79690068	79690441	4	0.0161978	0.11581	3	0.128674	0.389305
1190002H23Rik	NM_025427	1.48733794668	0	10	chr14	79701442	-	chr14	79711067	79711645	3	0.144812	0.424447	4	0.019215	0.124765
1190003J15Rik	NM_029821	13.8800342435	AC107815.7	12	chr7	148021394	+	chr7	148024332	148025261	7	0.000408699	0.00397903	4	0.0254192	0.148117
1190003J15Rik	NM_029821	13.8800342435	AC107815.7	12	chr7	148021394	+	chr7	148039162	148039586	6	2.07E-05	0.000823172	9	0	0
1190003J15Rik	NM_029821	13.8800342435	AC107815.7	12	chr7	148021394	+	chr7	148028759	148029005	5	0.0232889	0.0955583	3	0.120492	0.391404
1190003J15Rik	NM_029821	13.8800342435	AC107815.7	12	chr7	148021394	+	chr7	148023451	148024160	4	0.102424	0.282689	4	0.0254192	0.148117
1190003J15Rik	NM_029821	13.8800342435	AC107815.7	12	chr7	148021394	+	chr7	148049629	148049921	3	0.00327165	0.138972	5	1.83E-07	0.000131953
1190003J15Rik	NM_029821	13.8800342435	AC107815.7	12	chr7	148021394	+	chr7	148026354	148026609	3	0.290313	0.544198	4	0.042563	0.18364
1190003J15Rik	NM_029821	13.8800342435	AC107815.7	12	chr7	148021394	+	chr7	148015465	148016450	3	0.323397	0.567958	3	0.176649	0.44174
1190005F20Rik	NM_026876	22.444571431	1200016B10Rik,AC165946.1	13	chr1	153275777	+	chr1	153278102	153278568	7	0.000408699	0.00397903	3	0.148117	0.445814
1190005F20Rik	NM_026876	22.444571431	1200016B10Rik,AC165946.1	13	chr1	153275777	+	chr1	153263655	153263885	4	0.0203575	0.128083	3	0.0816488	0.368318
1190005F20Rik	NM_026876	22.444571431	1200016B10Rik,AC165946.1	13	chr1	153275777	+	chr1	153287585	153288076	3	0.11581	0.400173	6	0.000113311	0.00228571
1190005F20Rik	NM_026876	22.444571431	1200016B10Rik,AC165946.1	13	chr1	153275777	+	chr1	153314489	153315653	3	0.00020402	0.0588385	3	0.0237292	0.24699
1190005F20Rik	NM_026876	22.444571431	1200016B10Rik,AC165946.1	13	chr1	153275777	+	chr1	153255621	153256475	3	0.0393442	0.285824	3	0.0768664	0.36134
1190005F20Rik	NM_026876	22.444571431	1200016B10Rik,AC165946.1	13	chr1	153275777	+	chr1	153287136	153287585	3	0.11581	0.400173	3	0.128674	0.389305
1190005I06Rik	NM_197988	12.6642242236	AC103360.3	11	chr8	123158282	-	chr8	123154416	123155191	5	0.0464243	0.146002	3	0.219829	0.486389
1190005I06Rik	NM_197988	12.6642242236	AC103360.3	11	chr8	123158282	-	chr8	123162794	123164339	4	0.112	0.290313	3	0.18364	0.467534
1190005I06Rik	NM_197988	12.6642242236	AC103360.3	11	chr8	123158282	-	chr8	123171955	123172265	3	0.0776124	0.357524	4	0.00302608	0.0521016
1190007F08Rik	NM_001163722	51.1978755019	0	10	chr4	153400153	-	chr4	153394420	153394616	13	7.28E-12	4.60E-10	9	9.65E-09	6.61E-07
1190007F08Rik	NM_001163722	51.1978755019	0	10	chr4	153400153	-	chr4	153394616	153397486	6	0.00947751	0.0429881	10	7.78E-11	9.65E-09
1190007F08Rik	NM_001163722	51.1978755019	0	10	chr4	153400153	-	chr4	153454366	153455931	3	0.00375912	0.135745	5	0.000243847	0.00731934
1200009I06Rik	NM_028807	1.2192620288	0	20	chr12	112655640	+	chr12	112667754	112668142	11	0	2.91E-14	8	1.17E-11	9.27E-09
1200009I06Rik	NM_028807	1.2192620288	0	20	chr12	112655640	+	chr12	112662773	112663709	3	0.266167	0.523281	3	0.120492	0.391404
1200011I18Rik	NM_026177	9.32322422256	Nufip1	12	chr14	76510622	-	chr14	76505511	76506184	4	0.138382	0.323397	3	0.176649	0.44174
1200011I18Rik	NM_026177	9.32322422256	Nufip1	12	chr14	76510622	-	chr14	76463914	76465106	3	0.00033528	0.0720807	3	0.00458939	0.153194
1200011I18Rik	NM_026177	9.32322422256	Nufip1	12	chr14	76510622	-	chr14	76505193	76505511	3	0.323397	0.567958	4	0.0436453	0.176649
1200011I18Rik	NM_026177	9.32322422256	Nufip1	12	chr14	76510622	-	chr14	76499705	76499965	3	0.10353	0.403815	3	0.0970701	0.363459
1200011M11Rik	NM_024262	17.8858450284	0	12	chr11	86900279	-	chr11	86895436	86896504	6	0.00549635	0.0300919	3	0.18364	0.467534
1200011M11Rik	NM_024262	17.8858450284	0	12	chr11	86900279	-	chr11	86903287	86903587	4	0.146002	0.33472	3	0.219829	0.486389
1200011M11Rik	NM_024262	17.8858450284	0	12	chr11	86900279	-	chr11	86968513	86968956	3	0.000658472	0.078565	3	0.0189127	0.217402
1300001I01Rik	NM_001081158	28.8812627592	0	10	chr11	74462996	+	chr11	74452150	74453487	20	0	0	23	0	0
1300001I01Rik	NM_001081158	28.8812627592	0	10	chr11	74462996	+	chr11	74483944	74484889	13	0	0	27	0	0
1300001I01Rik	NM_001081158	28.8812627592	0	10	chr11	74462996	+	chr11	74486054	74487399	13	0	0	17	0	0
1300001I01Rik	NM_001081158	28.8812627592	0	10	chr11	74462996	+	chr11	74469923	74470695	13	0	1.67E-15	10	5.41E-08	1.64E-06
1300001I01Rik	NM_001081158	28.8812627592	0	10	chr11	74462996	+	chr11	74487446	74488840	9	0	0	10	0	0
1300001I01Rik	NM_001081158	28.8812627592	0	10	chr11	74462996	+	chr11	74465294	74465587	9	1.11E-06	2.67E-05	17	0	0
1300001I01Rik	NM_001081158	28.8812627592	0	10	chr11	74462996	+	chr11	74457106	74457594	9	1.14E-05	0.00015595	9	9.65E-09	6.61E-07
1300001I01Rik	NM_001081158	28.8812627592	0	10	chr11	74462996	+	chr11	74475730	74475905	9	2.04E-11	6.35E-09	6	2.47E-06	0.000224414
1300001I01Rik	NM_001081158	28.8812627592	0	10	chr11	74462996	+	chr11	74458268	74459010	8	5.44E-05	0.000671995	6	0.000387032	0.00551421
1300001I01Rik	NM_001081158	28.8812627592	0	10	chr11	74462996	+	chr11	74469088	74469606	8	1.13E-06	4.04E-05	7	0.000431651	0.00377702
1300001I01Rik	NM_001081158	28.8812627592	0	10	chr11	74462996	+	chr11	74465202	74465294	8	2.67E-05	0.000408699	3	0.148117	0.445814
1300001I01Rik	NM_001081158	28.8812627592	0	10	chr11	74462996	+	chr11	74465716	74466157	7	0.000408699	0.00397903	20	0	0
1300001I01Rik	NM_001081158	28.8812627592	0	10	chr11	74462996	+	chr11	74466157	74467710	7	0.00167203	0.0105168	11	1.18E-11	1.40E-09
1300001I01Rik	NM_001081158	28.8812627592	0	10	chr11	74462996	+	chr11	74473877	74474473	7	4.79E-08	7.93E-06	7	1.74E-07	1.69E-05
1300001I01Rik	NM_001081158	28.8812627592	0	10	chr11	74462996	+	chr11	74454146	74454861	6	0.000739638	0.00822219	9	2.09E-11	6.34E-09
1300001I01Rik	NM_001081158	28.8812627592	0	10	chr11	74462996	+	chr11	74646019	74646835	6	0	0	6	5.95E-07	8.23E-05
1300001I01Rik	NM_001081158	28.8812627592	0	10	chr11	74462996	+	chr11	74474473	74475332	6	2.84E-05	0.00102534	7	2.83E-06	0.000113311
1300001I01Rik	NM_001081158	28.8812627592	0	10	chr11	74462996	+	chr11	74456427	74457106	6	0.000803099	0.00895628	6	0.00377702	0.0221575
1300001I01Rik	NM_001081158	28.8812627592	0	10	chr11	74462996	+	chr11	74459010	74459246	6	0.0105168	0.0464243	3	0.219829	0.486389
1300001I01Rik	NM_001081158	28.8812627592	0	10	chr11	74462996	+	chr11	74442503	74442768	5	1.71E-05	0.00158338	6	1.73E-06	0.000178728
1300001I01Rik	NM_001081158	28.8812627592	0	10	chr11	74462996	+	chr11	74441878	74442503	5	0.000145771	0.00493063	5	3.49E-05	0.0023532
1300001I01Rik	NM_001081158	28.8812627592	0	10	chr11	74462996	+	chr11	74450945	74451127	5	0.00155152	0.0203575	4	0.0071068	0.0816488
1300001I01Rik	NM_001081158	28.8812627592	0	10	chr11	74462996	+	chr11	74472568	74473152	5	0.00258871	0.026967	4	0.019215	0.124765
1300001I01Rik	NM_001081158	28.8812627592	0	10	chr11	74462996	+	chr11	74471203	74471538	5	0.00822219	0.0527148	4	0.0195543	0.123797
1300001I01Rik	NM_001081158	28.8812627592	0	10	chr11	74462996	+	chr11	74473528	74473877	5	0.000486696	0.0113068	3	0.0970701	0.363459
1300001I01Rik	NM_001081158	28.8812627592	0	10	chr11	74462996	+	chr11	74453591	74453988	5	0.00258871	0.026967	3	0.124765	0.407979
1300001I01Rik	NM_001081158	28.8812627592	0	10	chr11	74462996	+	chr11	74455613	74456001	4	0.0955583	0.266167	14	0	0
1300001I01Rik	NM_001081158	28.8812627592	0	10	chr11	74462996	+	chr11	74449477	74450044	4	0.00661445	0.0776124	8	2.50E-13	5.13E-10
1300001I01Rik	NM_001081158	28.8812627592	0	10	chr11	74462996	+	chr11	74472266	74472478	4	0.026967	0.144812	9	1.33E-11	4.59E-09
1300001I01Rik	NM_001081158	28.8812627592	0	10	chr11	74462996	+	chr11	74440673	74441812	4	0.000214109	0.0150146	7	7.22E-11	7.87E-08
1300001I01Rik	NM_001081158	28.8812627592	0	10	chr11	74462996	+	chr11	74453988	74454146	4	0.026967	0.144812	8	4.59E-09	6.95E-07
1300001I01Rik	NM_001081158	28.8812627592	0	10	chr11	74462996	+	chr11	74481440	74482296	4	0.00260558	0.0479032	6	4.42E-07	7.07E-05
1300001I01Rik	NM_001081158	28.8812627592	0	10	chr11	74462996	+	chr11	74488840	74489815	4	0.000112921	0.0119387	5	7.99E-07	0.000279618
1300001I01Rik	NM_001081158	28.8812627592	0	10	chr11	74462996	+	chr11	74459789	74460431	4	0.146002	0.33472	8	3.98E-06	9.68E-05
1300001I01Rik	NM_001081158	28.8812627592	0	10	chr11	74462996	+	chr11	74566679	74567085	4	3.64E-12	3.93E-06	3	0.000863949	0.0958459
1300001I01Rik	NM_001081158	28.8812627592	0	10	chr11	74462996	+	chr11	74494891	74495017	4	0.000123984	0.0120237	4	0.00149989	0.0378397
1300001I01Rik	NM_001081158	28.8812627592	0	10	chr11	74462996	+	chr11	74469606	74469923	4	0.0570463	0.213975	6	0.00377702	0.0221575
1300001I01Rik	NM_001081158	28.8812627592	0	10	chr11	74462996	+	chr11	74547887	74548403	4	4.44E-16	7.62E-08	3	0.0150191	0.227189
1300001I01Rik	NM_001081158	28.8812627592	0	10	chr11	74462996	+	chr11	74719463	74722456	4	0	2.95E-08	3	0.0198521	0.258001
1300001I01Rik	NM_001081158	28.8812627592	0	10	chr11	74462996	+	chr11	74459494	74459789	4	0.146002	0.33472	4	0.0653413	0.219829
1300001I01Rik	NM_001081158	28.8812627592	0	10	chr11	74462996	+	chr11	74473287	74473528	4	0.0113068	0.10353	3	0.0970701	0.363459
1300001I01Rik	NM_001081158	28.8812627592	0	10	chr11	74462996	+	chr11	74455310	74455322	4	0.0955583	0.266167	3	0.120492	0.391404
1300001I01Rik	NM_001081158	28.8812627592	0	10	chr11	74462996	+	chr11	74585398	74586879	3	1.35E-08	0.00437726	6	0	3.82E-11
1300001I01Rik	NM_001081158	28.8812627592	0	10	chr11	74462996	+	chr11	74467893	74469062	3	0.290313	0.544198	11	4.24E-14	1.54E-11
1300001I01Rik	NM_001081158	28.8812627592	0	10	chr11	74462996	+	chr11	74450044	74450945	3	0.128083	0.411154	7	9.27E-09	2.47E-06
1300001I01Rik	NM_001081158	28.8812627592	0	10	chr11	74462996	+	chr11	74457594	74457852	3	0.323397	0.567958	9	9.65E-09	6.61E-07
1300001I01Rik	NM_001081158	28.8812627592	0	10	chr11	74462996	+	chr11	74516933	74517127	3	0.000802173	0.0886431	5	5.40E-08	6.10E-05
1300001I01Rik	NM_001081158	28.8812627592	0	10	chr11	74462996	+	chr11	74637213	74637599	3	0.00543104	0.133357	4	1.44E-07	0.000694771
1300001I01Rik	NM_001081158	28.8812627592	0	10	chr11	74462996	+	chr11	74465587	74465716	3	0.282689	0.547014	7	1.45E-06	8.18E-05
1300001I01Rik	NM_001081158	28.8812627592	0	10	chr11	74462996	+	chr11	74446634	74448235	3	0.0664857	0.334732	6	2.08E-06	0.000189952
1300001I01Rik	NM_001081158	28.8812627592	0	10	chr11	74462996	+	chr11	74452120	74452150	3	0.10353	0.403815	6	1.69E-05	0.000694744
1300001I01Rik	NM_001081158	28.8812627592	0	10	chr11	74462996	+	chr11	74426859	74427571	3	0.00397922	0.142952	5	8.52E-05	0.00396753
1300001I01Rik	NM_001081158	28.8812627592	0	10	chr11	74462996	+	chr11	74459246	74459490	3	0.33472	0.579223	7	9.68E-05	0.00140081
1300001I01Rik	NM_001081158	28.8812627592	0	10	chr11	74462996	+	chr11	74451127	74451860	3	0.11581	0.400173	6	0.000113311	0.00228571
1300001I01Rik	NM_001081158	28.8812627592	0	10	chr11	74462996	+	chr11	74451860	74452061	3	0.11581	0.400173	6	0.000113311	0.00228571
1300001I01Rik	NM_001081158	28.8812627592	0	10	chr11	74462996	+	chr11	74514258	74515107	3	0.000712145	0.0840824	4	0.000211668	0.0142833
1300001I01Rik	NM_001081158	28.8812627592	0	10	chr11	74462996	+	chr11	74471538	74471774	3	0.200661	0.476299	5	0.0014896	0.0195543
1300001I01Rik	NM_001081158	28.8812627592	0	10	chr11	74462996	+	chr11	74516062	74516371	3	0.000802173	0.0886431	3	0.00885883	0.18385
1300001I01Rik	NM_001081158	28.8812627592	0	10	chr11	74462996	+	chr11	74573933	74574061	3	5.97E-06	0.0239015	3	0.0195033	0.225238
1300001I01Rik	NM_001081158	28.8812627592	0	10	chr11	74462996	+	chr11	74590524	74591249	3	9.81E-05	0.046426	3	0.0264038	0.259303
1300001I01Rik	NM_001081158	28.8812627592	0	10	chr11	74462996	+	chr11	74458074	74458268	3	0.290313	0.544198	3	0.18364	0.467534
1300002E11Rik	NR_037958	4.03213862024	0	9	chr16	21794419	+	chr16	21792167	21792338	8	2.67E-05	0.000408699	4	0.0254192	0.148117
1300002E11Rik	NR_037958	4.03213862024	0	9	chr16	21794419	+	chr16	21800569	21801407	7	4.04E-05	0.000803099	7	0.000431651	0.00377702
1300002E11Rik	NR_037958	4.03213862024	0	9	chr16	21794419	+	chr16	21801955	21802703	6	0.00375931	0.0232889	6	5.60E-05	0.00150718
1300002E11Rik	NR_037958	4.03213862024	0	9	chr16	21794419	+	chr16	21790370	21790902	6	0.00549635	0.0300919	6	0.000387032	0.00551421
1300002E11Rik	NR_037958	4.03213862024	0	9	chr16	21794419	+	chr16	21872031	21872308	4	7.93E-10	4.85E-05	3	0.0109284	0.224567
1300002E11Rik	NR_037958	4.03213862024	0	9	chr16	21794419	+	chr16	21782964	21783144	3	0.11581	0.400173	5	0.00228571	0.0236151
1300002E11Rik	NR_037958	4.03213862024	0	9	chr16	21794419	+	chr16	21812045	21812207	3	0.106759	0.38509	3	0.0286824	0.273594
1300002E11Rik	NR_037958	4.03213862024	0	9	chr16	21794419	+	chr16	21802703	21802956	3	0.200661	0.476299	3	0.123797	0.401534
1300002E11Rik	NR_037958	4.03213862024	0	9	chr16	21794419	+	chr16	21790098	21790204	3	0.290313	0.544198	3	0.18364	0.467534
1300015D01Rik	NR_040321	0.0317099543572	0	10	chr2	172950249	+	chr2	172984257	172985045	7	0	3.33E-16	7	0	2.22E-16
1300018J18Rik	NM_027905	16.7861748116	AC113069.2	11	chr15	88919536	+	chr15	88930405	88930827	12	0	0	8	7.50E-10	1.74E-07
1300018J18Rik	NM_027905	16.7861748116	AC113069.2	11	chr15	88919536	+	chr15	88933171	88933528	7	8.20E-09	2.22E-06	16	0	0
1300018J18Rik	NM_027905	16.7861748116	AC113069.2	11	chr15	88919536	+	chr15	88913777	88914323	6	0.00947751	0.0429881	7	2.51E-05	0.000531739
1300018J18Rik	NM_027905	16.7861748116	AC113069.2	11	chr15	88919536	+	chr15	88721310	88722346	5	0	0	3	0.0105241	0.201764
1300018J18Rik	NM_027905	16.7861748116	AC113069.2	11	chr15	88919536	+	chr15	88931399	88933151	5	0.00102534	0.0161978	4	0.0236151	0.128674
1300018J18Rik	NM_027905	16.7861748116	AC113069.2	11	chr15	88919536	+	chr15	88922439	88923392	5	0.0249481	0.102424	3	0.148117	0.445814
1300018J18Rik	NM_027905	16.7861748116	AC113069.2	11	chr15	88919536	+	chr15	88914323	88914604	4	0.138382	0.323397	3	0.176649	0.44174
1300018J18Rik	NM_027905	16.7861748116	AC113069.2	11	chr15	88919536	+	chr15	88973373	88973878	3	0.000802173	0.0886431	3	0.00885883	0.18385
1300018J18Rik	NM_027905	16.7861748116	AC113069.2	11	chr15	88919536	+	chr15	88943636	88943855	3	0.0217071	0.241805	3	0.0492846	0.304888
1500003O03Rik	NM_019769	34.5145236537	Exd1	15	chr2	119373442	+	chr2	119366241	119367121	5	0.0232889	0.0955583	5	0.00150718	0.0192543
1500003O03Rik	NM_019769	34.5145236537	Exd1	15	chr2	119373442	+	chr2	119387631	119388468	5	0.000395259	0.00928162	3	0.082203	0.350794
1500003O03Rik	NM_019769	34.5145236537	Exd1	15	chr2	119373442	+	chr2	119357752	119358748	5	3.62E-05	0.00239913	3	0.0897047	0.377777
1500003O03Rik	NM_019769	34.5145236537	Exd1	15	chr2	119373442	+	chr2	119466487	119467366	3	1.11E-05	0.0302597	5	5.58E-10	5.72E-06
1500003O03Rik	NM_019769	34.5145236537	Exd1	15	chr2	119373442	+	chr2	119377895	119378932	3	0.290313	0.544198	6	0.000387032	0.00551421
1500003O03Rik	NM_019769	34.5145236537	Exd1	15	chr2	119373442	+	chr2	119194775	119196352	3	4.74E-05	0.0394915	3	0.0303851	0.276872
1500009L16Rik	NM_001145198	21.8789142717	0	9	chr10	83185609	+	chr10	83182072	83183086	4	0.146002	0.33472	4	0.0653413	0.219829
1500009L16Rik	NM_001145198	21.8789142717	0	9	chr10	83185609	+	chr10	83187651	83188774	3	0.282689	0.547014	4	0.0254192	0.148117
1500010J02Rik	NM_001143790	38.4153434656	0	11	chr11	68829412	+	chr11	68825676	68826137	21	0	0	11	1.18E-11	1.40E-09
1500010J02Rik	NM_001143790	38.4153434656	0	11	chr11	68829412	+	chr11	68853430	68854162	16	0	0	7	2.52E-10	1.93E-07
1500010J02Rik	NM_001143790	38.4153434656	0	11	chr11	68829412	+	chr11	68852736	68853430	10	0	0	4	0.00876712	0.0883121
1500010J02Rik	NM_001143790	38.4153434656	0	11	chr11	68829412	+	chr11	68834075	68835026	9	2.90E-06	5.44E-05	5	0.00551421	0.042563
1500010J02Rik	NM_001143790	38.4153434656	0	11	chr11	68829412	+	chr11	68825431	68825676	8	0.000184705	0.00167203	8	3.98E-06	9.68E-05
1500010J02Rik	NM_001143790	38.4153434656	0	11	chr11	68829412	+	chr11	68823952	68824843	8	0.00015595	0.00146107	4	0.0436453	0.176649
1500010J02Rik	NM_001143790	38.4153434656	0	11	chr11	68829412	+	chr11	68831672	68831831	7	0.000408699	0.00397903	5	0.00211061	0.0254192
1500010J02Rik	NM_001143790	38.4153434656	0	11	chr11	68829412	+	chr11	68833062	68833579	7	0.00167203	0.0105168	5	0.0122225	0.0653413
1500010J02Rik	NM_001143790	38.4153434656	0	11	chr11	68829412	+	chr11	68832796	68832932	6	0.0105168	0.0464243	5	0.0122225	0.0653413
1500010J02Rik	NM_001143790	38.4153434656	0	11	chr11	68829412	+	chr11	68875834	68876270	5	1.63E-13	4.59E-08	5	3.96E-09	1.41E-05
1500010J02Rik	NM_001143790	38.4153434656	0	11	chr11	68829412	+	chr11	68835026	68835775	5	0.0429881	0.138382	6	0.000531739	0.00635991
1500010J02Rik	NM_001143790	38.4153434656	0	11	chr11	68829412	+	chr11	68837851	68838356	4	0.0527148	0.200661	5	0.0014896	0.0195543
1500010J02Rik	NM_001143790	38.4153434656	0	11	chr11	68829412	+	chr11	68752511	68753378	3	0.000860543	0.0842942	3	0.000176588	0.0651165
1500010J02Rik	NM_001143790	38.4153434656	0	11	chr11	68829412	+	chr11	68838356	68838581	3	0.200661	0.476299	4	0.0195543	0.123797
1500010J02Rik	NM_001143790	38.4153434656	0	11	chr11	68829412	+	chr11	68832941	68833062	3	0.33472	0.579223	3	0.219829	0.486389
1500011B03Rik	NR_027817	12.5891959134	0	6	chr5	115263985	-	chr5	115276169	115277367	6	5.48E-05	0.00155152	7	9.27E-09	2.47E-06
1500011H22Rik	NM_026883	28.8051534183	AC113285.3,Gpn3,Gpn3	12	chr5	122821972	-	chr5	122817394	122817683	9	2.90E-06	5.44E-05	8	2.84E-07	1.44E-05
1500011H22Rik	NM_026883	28.8051534183	AC113285.3,Gpn3,Gpn3	12	chr5	122821972	-	chr5	122828488	122828736	7	4.04E-05	0.000803099	6	0.00377702	0.0221575
1500011H22Rik	NM_026883	28.8051534183	AC113285.3,Gpn3,Gpn3	12	chr5	122821972	-	chr5	122816679	122817030	6	0.00947751	0.0429881	5	0.00635991	0.0436453
1500011H22Rik	NM_026883	28.8051534183	AC113285.3,Gpn3,Gpn3	12	chr5	122821972	-	chr5	122826818	122826957	4	0.112	0.290313	3	0.18364	0.467534
1500011H22Rik	NM_026883	28.8051534183	AC113285.3,Gpn3,Gpn3	12	chr5	122821972	-	chr5	122812635	122813372	3	0.144812	0.424447	10	1.69E-14	1.33E-11
1500011H22Rik	NM_026883	28.8051534183	AC113285.3,Gpn3,Gpn3	12	chr5	122821972	-	chr5	122826957	122827558	3	0.290313	0.544198	6	0.000387032	0.00551421
1500011H22Rik	NM_026883	28.8051534183	AC113285.3,Gpn3,Gpn3	12	chr5	122821972	-	chr5	122813536	122813666	3	0.200661	0.476299	3	0.123797	0.401534
1500011K16Rik	NR_015476	7.57505136819	Nphp1	10	chr2	127618224	-	chr2	127606860	127607395	3	0.11581	0.400173	4	0.0236151	0.128674
1500011K16Rik	NR_015476	7.57505136819	Nphp1	10	chr2	127618224	-	chr2	127635493	127635973	3	0.106759	0.38509	3	0.0286824	0.273594
1500012F01Rik	NM_001081005	77.0622602691	0	6	chr2	166888433	+	chr2	166896848	166897874	23	0	0	15	0	0
1500012F01Rik	NM_001081005	77.0622602691	0	6	chr2	166888433	+	chr2	166896437	166896848	9	1.71E-08	1.08E-06	5	0.0014896	0.0195543
1500012F01Rik	NM_001081005	77.0622602691	0	6	chr2	166888433	+	chr2	166883032	166883857	7	0.00146107	0.00947751	4	0.0436453	0.176649
1500012F01Rik	NM_001081005	77.0622602691	0	6	chr2	166888433	+	chr2	166881275	166881836	4	0.0955583	0.266167	5	0.00150718	0.0192543
1500012F01Rik	NM_001081005	77.0622602691	0	6	chr2	166888433	+	chr2	166893000	166893579	4	0.112	0.290313	5	0.00551421	0.042563
1500012F01Rik	NM_001081005	77.0622602691	0	6	chr2	166888433	+	chr2	166893815	166894049	4	0.138382	0.323397	5	0.00635991	0.0436453
1500012F01Rik	NM_001081005	77.0622602691	0	6	chr2	166888433	+	chr2	166876712	166877208	4	0.0161978	0.11581	3	0.128674	0.389305
1500012F01Rik	NM_001081005	77.0622602691	0	6	chr2	166888433	+	chr2	166894962	166896111	4	0.0570463	0.213975	3	0.244927	0.48793
1500012F01Rik	NM_001081005	77.0622602691	0	6	chr2	166888433	+	chr2	166894365	166894758	3	0.323397	0.567958	7	2.51E-05	0.000531739
1500012F01Rik	NM_001081005	77.0622602691	0	6	chr2	166888433	+	chr2	166882859	166883032	3	0.323397	0.567958	3	0.176649	0.44174
1500012F01Rik	NM_001081005	77.0622602691	0	6	chr2	166888433	+	chr2	166881836	166881962	3	0.213975	0.497867	3	0.244927	0.48793
1500015A07Rik	NR_029432	6.74115523251	Grpel2	15	chr18	61886043	+	chr18	61898387	61899182	19	0	0	12	0	0
1500015A07Rik	NR_029432	6.74115523251	Grpel2	15	chr18	61886043	+	chr18	61896958	61897828	16	0	0	5	0.000694744	0.0123
1500015A07Rik	NR_029432	6.74115523251	Grpel2	15	chr18	61886043	+	chr18	61891541	61892456	14	7.82E-14	7.28E-12	4	0.0436453	0.176649
1500015A07Rik	NR_029432	6.74115523251	Grpel2	15	chr18	61886043	+	chr18	61890560	61891144	12	3.43E-11	2.31E-09	5	0.00551421	0.042563
1500015A07Rik	NR_029432	6.74115523251	Grpel2	15	chr18	61886043	+	chr18	61876311	61878315	9	1.81E-10	3.31E-08	3	0.124765	0.407979
1500015A07Rik	NR_029432	6.74115523251	Grpel2	15	chr18	61886043	+	chr18	61895831	61896934	7	2.91E-06	0.000124056	8	4.59E-09	6.95E-07
1500015A07Rik	NR_029432	6.74115523251	Grpel2	15	chr18	61886043	+	chr18	61912685	61913275	7	1.78E-14	2.54E-10	6	1.86E-08	8.46E-06
1500015A07Rik	NR_029432	6.74115523251	Grpel2	15	chr18	61886043	+	chr18	61746488	61747256	7	0	0	4	1.51E-05	0.00406641
1500015A07Rik	NR_029432	6.74115523251	Grpel2	15	chr18	61886043	+	chr18	61743929	61745524	6	0	0	9	0	0
1500015A07Rik	NR_029432	6.74115523251	Grpel2	15	chr18	61886043	+	chr18	61804177	61805059	5	0	8.10E-13	6	7.16E-11	2.84E-07
1500015A07Rik	NR_029432	6.74115523251	Grpel2	15	chr18	61886043	+	chr18	61898256	61898387	5	0.00155152	0.0203575	5	0.000224414	0.0071068
1500015A07Rik	NR_029432	6.74115523251	Grpel2	15	chr18	61886043	+	chr18	61749364	61750172	5	0	5.80E-14	3	0.00231933	0.133968
1500015A07Rik	NR_029432	6.74115523251	Grpel2	15	chr18	61886043	+	chr18	61878315	61879837	5	0.0232889	0.0955583	4	0.0192543	0.120492
1500015A07Rik	NR_029432	6.74115523251	Grpel2	15	chr18	61886043	+	chr18	61887979	61888439	5	0.00439829	0.0374777	4	0.0306144	0.16661
1500015A07Rik	NR_029432	6.74115523251	Grpel2	15	chr18	61886043	+	chr18	61891170	61891323	5	0.0429881	0.138382	3	0.176649	0.44174
1500015A07Rik	NR_029432	6.74115523251	Grpel2	15	chr18	61886043	+	chr18	61880343	61880570	4	0.138382	0.323397	6	0.000531739	0.00635991
1500015A07Rik	NR_029432	6.74115523251	Grpel2	15	chr18	61886043	+	chr18	61894850	61895323	4	0.0527148	0.200661	5	0.0014896	0.0195543
1500015A07Rik	NR_029432	6.74115523251	Grpel2	15	chr18	61886043	+	chr18	61882630	61883560	4	0.146002	0.33472	5	0.0122225	0.0653413
1500015A07Rik	NR_029432	6.74115523251	Grpel2	15	chr18	61886043	+	chr18	61881805	61881933	4	0.112	0.290313	3	0.18364	0.467534
1500015A07Rik	NR_029432	6.74115523251	Grpel2	15	chr18	61886043	+	chr18	61858175	61859154	3	0.00819236	0.178205	7	3.60E-14	4.29E-10
1500015A07Rik	NR_029432	6.74115523251	Grpel2	15	chr18	61886043	+	chr18	61890335	61890560	3	0.290313	0.544198	4	0.042563	0.18364
1500015A07Rik	NR_029432	6.74115523251	Grpel2	15	chr18	61886043	+	chr18	61871895	61872257	3	0.0881426	0.363028	3	0.082203	0.350794
1500015A07Rik	NR_029432	6.74115523251	Grpel2	15	chr18	61886043	+	chr18	61894684	61894850	3	0.200661	0.476299	3	0.123797	0.401534
1500015A07Rik	NR_029432	6.74115523251	Grpel2	15	chr18	61886043	+	chr18	61881181	61881678	3	0.290313	0.544198	3	0.18364	0.467534
1500015L24Rik	NR_045817	NA	0	11	chr19	20479777	+	chr19	20461821	20462605	3	0.106759	0.38509	6	3.39E-09	3.44E-06
1500015O10Rik	NM_024283	0.206876504027	0	6	chr1	43787446	+	chr1	43803489	43806296	16	0	0	4	0.00613692	0.072879
1500015O10Rik	NM_024283	0.206876504027	0	6	chr1	43787446	+	chr1	43775541	43777845	11	0	3.11E-15	3	0.128674	0.389305
1500015O10Rik	NM_024283	0.206876504027	0	6	chr1	43787446	+	chr1	43780281	43780749	6	0.00375931	0.0232889	4	0.0192543	0.120492
1500015O10Rik	NM_024283	0.206876504027	0	6	chr1	43787446	+	chr1	43768963	43769595	5	4.39E-05	0.00260558	5	7.07E-05	0.00351504
1500015O10Rik	NM_024283	0.206876504027	0	6	chr1	43787446	+	chr1	43789278	43790252	5	0.00439829	0.0374777	5	0.00275134	0.0306144
1500015O10Rik	NM_024283	0.206876504027	0	6	chr1	43787446	+	chr1	43774879	43775522	4	0.0203575	0.128083	6	2.47E-06	0.000224414
1500015O10Rik	NM_024283	0.206876504027	0	6	chr1	43787446	+	chr1	43779828	43780281	4	0.0955583	0.266167	6	5.60E-05	0.00150718
1500015O10Rik	NM_024283	0.206876504027	0	6	chr1	43787446	+	chr1	43793703	43793935	4	0.0570463	0.213975	6	0.00377702	0.0221575
1500015O10Rik	NM_024283	0.206876504027	0	6	chr1	43787446	+	chr1	43774430	43774879	4	0.00661445	0.0776124	3	0.0521016	0.306893
1500015O10Rik	NM_024283	0.206876504027	0	6	chr1	43787446	+	chr1	43779171	43779452	4	0.0527148	0.200661	3	0.123797	0.401534
1500015O10Rik	NM_024283	0.206876504027	0	6	chr1	43787446	+	chr1	43802044	43802857	3	0.0881426	0.363028	4	0.00825075	0.082203
1500015O10Rik	NM_024283	0.206876504027	0	6	chr1	43787446	+	chr1	43747779	43748252	3	0.000421962	0.0768311	3	0.026451	0.253805
1500015O10Rik	NM_024283	0.206876504027	0	6	chr1	43787446	+	chr1	43766376	43766852	3	0.0619496	0.309748	3	0.0468817	0.299697
1500015O10Rik	NM_024283	0.206876504027	0	6	chr1	43787446	+	chr1	43781162	43781899	3	0.213975	0.497867	4	0.0883766	0.244927
1500016L03Rik	NR_038057	0.0	Lhx1,Lhx1	12	chr11	84339161	+	chr11	84343009	84343880	5	0.0464243	0.146002	5	0.0122225	0.0653413
1500016L03Rik	NR_038057	0.0	Lhx1,Lhx1	12	chr11	84339161	+	chr11	84332858	84333726	4	0.0570463	0.213975	4	0.0883766	0.244927
1500017E21Rik	NR_033510	1.18072124945	AC113514.2	13	chr19	36763969	-	chr19	36806452	36807070	4	1.04E-05	0.00379212	4	8.74E-05	0.0104606
1500031L02Rik	NM_025892	5.50795009663	Pigx,Pigx	13	chr16	32099887	+	chr16	32092796	32093489	4	0.0955583	0.266167	6	5.60E-05	0.00150718
1500032L24Rik	NM_026914	89.4351527727	AC104325.2,AC104325.2	7	chr15	82176475	+	chr15	82180486	82181184	12	3.43E-11	2.31E-09	10	1.54E-11	2.90E-09
1500032L24Rik	NM_026914	89.4351527727	AC104325.2,AC104325.2	7	chr15	82176475	+	chr15	82181684	82182608	5	0.0429881	0.138382	10	7.78E-11	9.65E-09
1500032L24Rik	NM_026914	89.4351527727	AC104325.2,AC104325.2	7	chr15	82176475	+	chr15	82173363	82174277	4	0.146002	0.33472	3	0.219829	0.486389
1600002H07Rik	NM_028056	12.2988373019	0	10	chr17	24357714	-	chr17	24353206	24354464	15	0	2.00E-15	7	1.44E-05	0.000387032
1600002H07Rik	NM_028056	12.2988373019	0	10	chr17	24357714	-	chr17	24352385	24352907	14	7.82E-14	7.28E-12	5	0.00635991	0.0436453
1600002H07Rik	NM_028056	12.2988373019	0	10	chr17	24357714	-	chr17	24359961	24360179	10	2.88E-08	1.11E-06	6	8.18E-05	0.00211061
1600002H07Rik	NM_028056	12.2988373019	0	10	chr17	24357714	-	chr17	24352907	24353206	9	2.90E-06	5.44E-05	4	0.042563	0.18364
1600002H07Rik	NM_028056	12.2988373019	0	10	chr17	24357714	-	chr17	24354464	24354888	8	0.000184705	0.00167203	7	9.68E-05	0.00140081
1600002H07Rik	NM_028056	12.2988373019	0	10	chr17	24357714	-	chr17	24361184	24361668	7	0.00167203	0.0105168	3	0.219829	0.486389
1600002H07Rik	NM_028056	12.2988373019	0	10	chr17	24357714	-	chr17	24362953	24363134	6	0.00947751	0.0429881	5	0.00635991	0.0436453
1600002H07Rik	NM_028056	12.2988373019	0	10	chr17	24357714	-	chr17	24363460	24363804	5	0.0429881	0.138382	6	0.000531739	0.00635991
1600002H07Rik	NM_028056	12.2988373019	0	10	chr17	24357714	-	chr17	24360749	24361114	5	0.0464243	0.146002	3	0.219829	0.486389
1600002H07Rik	NM_028056	12.2988373019	0	10	chr17	24357714	-	chr17	24322213	24322762	4	1.70E-05	0.00478983	4	0.000537055	0.0257672
1600002H07Rik	NM_028056	12.2988373019	0	10	chr17	24357714	-	chr17	24309532	24309937	4	6.40E-05	0.00796016	4	0.000712521	0.0261015
1600002H07Rik	NM_028056	12.2988373019	0	10	chr17	24357714	-	chr17	24351722	24352082	4	0.138382	0.323397	3	0.176649	0.44174
1600002H07Rik	NM_028056	12.2988373019	0	10	chr17	24357714	-	chr17	24332652	24333074	3	0.0119387	0.203274	3	0.0177442	0.225176
1600002H07Rik	NM_028056	12.2988373019	0	10	chr17	24357714	-	chr17	24314448	24314724	3	0.00467674	0.149276	3	0.0226965	0.231852
1600002K03Rik	NM_027207	6.43395461003	Cirbp,Cirbp	8	chr10	79635688	+	chr10	79622485	79623227	9	4.22E-15	1.02E-11	5	5.55E-05	0.00302608
1600002K03Rik	NM_027207	6.43395461003	Cirbp,Cirbp	8	chr10	79635688	+	chr10	79638994	79639403	6	0.0105168	0.0464243	7	9.68E-05	0.00140081
1600002K03Rik	NM_027207	6.43395461003	Cirbp,Cirbp	8	chr10	79635688	+	chr10	79620700	79621588	5	0.000395259	0.00928162	3	0.082203	0.350794
1600002K03Rik	NM_027207	6.43395461003	Cirbp,Cirbp	8	chr10	79635688	+	chr10	79692801	79693427	4	1.76E-08	0.000220435	4	0.0105194	0.0911527
1600002K03Rik	NM_027207	6.43395461003	Cirbp,Cirbp	8	chr10	79635688	+	chr10	79639403	79639809	4	0.146002	0.33472	5	0.0122225	0.0653413
1600002K03Rik	NM_027207	6.43395461003	Cirbp,Cirbp	8	chr10	79635688	+	chr10	79623227	79623437	4	0.0203575	0.128083	3	0.0816488	0.368318
1600002K03Rik	NM_027207	6.43395461003	Cirbp,Cirbp	8	chr10	79635688	+	chr10	79624015	79625352	4	0.0161978	0.11581	3	0.128674	0.389305
1600002K03Rik	NM_027207	6.43395461003	Cirbp,Cirbp	8	chr10	79635688	+	chr10	79779665	79781000	3	3.41E-07	0.0118417	4	1.40E-06	0.00176098
1600002K03Rik	NM_027207	6.43395461003	Cirbp,Cirbp	8	chr10	79635688	+	chr10	79323424	79324487	3	0.00120464	0.089129	3	0.0331195	0.280942
1600002K03Rik	NM_027207	6.43395461003	Cirbp,Cirbp	8	chr10	79635688	+	chr10	79606367	79607542	3	0.0132421	0.197387	3	0.0348714	0.285181
1600002K03Rik	NM_027207	6.43395461003	Cirbp,Cirbp	8	chr10	79635688	+	chr10	79639809	79640109	3	0.290313	0.544198	4	0.042563	0.18364
1600002K03Rik	NM_027207	6.43395461003	Cirbp,Cirbp	8	chr10	79635688	+	chr10	79619389	79619863	3	0.0664857	0.334732	3	0.072879	0.34267
1600010M07Rik	NR_037959	0.0	0	12	chr7	117150160	-	chr7	117145765	117147002	37	0	0	22	0	0
1600012F09Rik	NM_025904	8.05794389448	0	7	chr13	18085185	-	chr13	18088694	18089234	5	0.0464243	0.146002	5	0.0122225	0.0653413
1600012F09Rik	NM_025904	8.05794389448	0	7	chr13	18085185	-	chr13	18074890	18075526	5	0.000486696	0.0113068	3	0.0970701	0.363459
1600012H06Rik	NM_026451	99.8312454929	0	9	chr17	15080188	+	chr17	15082635	15083099	13	3.08E-14	4.82E-12	14	0	0
1600012H06Rik	NM_026451	99.8312454929	0	9	chr17	15080188	+	chr17	15081888	15082635	9	1.14E-09	1.39E-07	3	0.16661	0.474702
1600012H06Rik	NM_026451	99.8312454929	0	9	chr17	15080188	+	chr17	15073724	15074484	6	0.000803099	0.00895628	4	0.0883766	0.244927
1600012H06Rik	NM_026451	99.8312454929	0	9	chr17	15080188	+	chr17	15086989	15089322	6	0.000803099	0.00895628	4	0.0883766	0.244927
1600012H06Rik	NM_026451	99.8312454929	0	9	chr17	15080188	+	chr17	15083155	15084642	3	0.282689	0.547014	3	0.148117	0.445814
1600014C10Rik	NM_028166	2.81977325583	0	9	chr7	38968805	+	chr7	38963354	38964539	8	0.00015595	0.00146107	5	0.00635991	0.0436453
1600014C23Rik	NM_028164	0.070929087095	0	10	chr17	45870793	-	chr17	45873142	45874391	7	0.000408699	0.00397903	14	0	0
1600015I10Rik	NM_001081273	0.0	0	7	chr6	48879894	+	chr6	48876651	48877534	10	7.37E-07	1.41E-05	3	0.219829	0.486389
1600015I10Rik	NM_001081273	0.0	0	7	chr6	48879894	+	chr6	48885062	48885591	5	0.0429881	0.138382	10	7.78E-11	9.65E-09
1600015I10Rik	NM_001081273	0.0	0	7	chr6	48879894	+	chr6	48870132	48871427	3	0.144812	0.424447	3	0.124765	0.407979
1600016N20Rik	NM_028050	7.45094734123	0	11	chr7	148399979	-	chr7	148391189	148391714	4	0.0527148	0.200661	3	0.123797	0.401534
1600016N20Rik	NM_028050	7.45094734123	0	11	chr7	148399979	-	chr7	148394648	148395310	3	0.323397	0.567958	4	0.0436453	0.176649
1600020E01Rik	NR_037961	6.02237003115	Pcbp1	12	chr6	86477394	+	chr6	86471606	86473678	29	0	0	19	0	0
1600020E01Rik	NR_037961	6.02237003115	Pcbp1	12	chr6	86477394	+	chr6	86471232	86471523	10	1.45E-10	1.73E-08	5	0.0221575	0.0883766
1600020E01Rik	NR_037961	6.02237003115	Pcbp1	12	chr6	86477394	+	chr6	86449538	86449912	9	0	0	3	0.0186677	0.232224
1600020E01Rik	NR_037961	6.02237003115	Pcbp1	12	chr6	86477394	+	chr6	86422091	86423831	8	0	0	6	1.55E-15	3.03E-10
1600020E01Rik	NR_037961	6.02237003115	Pcbp1	12	chr6	86477394	+	chr6	86495016	86496421	8	9.69E-10	2.20E-07	5	3.44E-06	0.000689373
1600020E01Rik	NR_037961	6.02237003115	Pcbp1	12	chr6	86477394	+	chr6	86425429	86426110	8	0	0	4	0.000211668	0.0142833
1600020E01Rik	NR_037961	6.02237003115	Pcbp1	12	chr6	86477394	+	chr6	86473678	86474660	6	0.0105168	0.0464243	8	3.98E-06	9.68E-05
1600020E01Rik	NR_037961	6.02237003115	Pcbp1	12	chr6	86477394	+	chr6	86445766	86447317	6	4.58E-11	1.96E-07	4	0.00149989	0.0378397
1600020E01Rik	NR_037961	6.02237003115	Pcbp1	12	chr6	86477394	+	chr6	86469657	86470664	5	0.0232889	0.0955583	5	0.00150718	0.0192543
1600020E01Rik	NR_037961	6.02237003115	Pcbp1	12	chr6	86477394	+	chr6	86485095	86485511	5	0.0232889	0.0955583	3	0.120492	0.391404
1600020E01Rik	NR_037961	6.02237003115	Pcbp1	12	chr6	86477394	+	chr6	86452733	86453075	3	0.0217071	0.241805	3	0.0492846	0.304888
1600021P15Rik	NM_177718	11.7739060528	0	11	chr16	28929784	-	chr16	28931984	28932185	5	0.0249481	0.102424	4	0.0254192	0.148117
1600021P15Rik	NM_177718	11.7739060528	0	11	chr16	28929784	-	chr16	28902707	28904900	4	5.26E-05	0.00819236	3	0.0186677	0.232224
1600021P15Rik	NM_177718	11.7739060528	0	11	chr16	28929784	-	chr16	28914656	28915284	4	0.00239913	0.0472017	3	0.0897047	0.377777
1600021P15Rik	NM_177718	11.7739060528	0	11	chr16	28929784	-	chr16	28919203	28919714	3	0.10353	0.403815	4	0.0123	0.0970701
1600027N09Rik	NM_028479	11.4970575788	0	10	chr2	180316008	+	chr2	180348784	180349355	4	3.80E-06	0.0026659	5	4.89E-11	1.18E-06
1600027N09Rik	NM_028479	11.4970575788	0	10	chr2	180316008	+	chr2	180414771	180414906	4	5.00E-09	0.000119385	5	2.99E-07	0.000202112
1600027N09Rik	NM_028479	11.4970575788	0	10	chr2	180316008	+	chr2	180302838	180303018	4	0.00661445	0.0776124	4	0.00302608	0.0521016
1600027N09Rik	NM_028479	11.4970575788	0	10	chr2	180316008	+	chr2	180310528	180312000	4	0.138382	0.323397	5	0.00635991	0.0436453
1600027N09Rik	NM_028479	11.4970575788	0	10	chr2	180316008	+	chr2	180326625	180327067	4	0.0113068	0.10353	3	0.0970701	0.363459
1600027N09Rik	NM_028479	11.4970575788	0	10	chr2	180316008	+	chr2	180371848	180373526	3	0.000630567	0.0813701	5	3.03E-10	3.64E-06
1600027N09Rik	NM_028479	11.4970575788	0	10	chr2	180316008	+	chr2	180245244	180245837	3	0.00072855	0.0833594	3	0.00634302	0.177762
1600029D21Rik	NM_029639	4.26568928172	0	7	chr9	50302629	+	chr9	50277183	50277617	4	0.000112921	0.0119387	3	0.0177442	0.225176
1600029D21Rik	NM_029639	4.26568928172	0	7	chr9	50302629	+	chr9	50299301	50300429	4	0.146002	0.33472	3	0.219829	0.486389
1600029O15Rik	NR_033522	0.0853951588964	Islr2,Islr2	9	chr9	58050703	+	chr9	58045843	58046425	8	5.44E-05	0.000671995	6	0.000387032	0.00551421
1600029O15Rik	NR_033522	0.0853951588964	Islr2,Islr2	9	chr9	58050703	+	chr9	58046435	58046954	8	5.44E-05	0.000671995	4	0.042563	0.18364
1600029O15Rik	NR_033522	0.0853951588964	Islr2,Islr2	9	chr9	58050703	+	chr9	58046954	58047372	7	0.00167203	0.0105168	3	0.219829	0.486389
1600029O15Rik	NR_033522	0.0853951588964	Islr2,Islr2	9	chr9	58050703	+	chr9	58120836	58121656	6	0	5.86E-12	3	0.00634302	0.177762
1600029O15Rik	NR_033522	0.0853951588964	Islr2,Islr2	9	chr9	58050703	+	chr9	58043979	58045074	4	0.0570463	0.213975	3	0.244927	0.48793
1600029O15Rik	NR_033522	0.0853951588964	Islr2,Islr2	9	chr9	58050703	+	chr9	58074471	58074773	3	0.0275652	0.257954	3	0.0883121	0.371783
1700001C19Rik	NM_029296	10.6118624496	AI661453	12	chr17	47574324	-	chr17	47585531	47586402	4	0.0161978	0.11581	3	0.128674	0.389305
1700001C19Rik	NM_029296	10.6118624496	AI661453	12	chr17	47574324	-	chr17	47591533	47592621	3	0.106759	0.38509	3	0.0286824	0.273594
1700001G11Rik	NR_038077	25.1641431217	0	14	chr14	66915966	-	chr14	66918686	66919311	12	4.82E-12	4.71E-10	5	0.00211061	0.0254192
1700001G11Rik	NR_038077	25.1641431217	0	14	chr14	66915966	-	chr14	66919596	66920681	7	0.00167203	0.0105168	3	0.219829	0.486389
1700001G11Rik	NR_038077	25.1641431217	0	14	chr14	66915966	-	chr14	66931631	66932306	6	1.56E-07	3.62E-05	4	0.00880241	0.0897047
1700001G11Rik	NR_038077	25.1641431217	0	14	chr14	66915966	-	chr14	66923935	66924105	6	0.00375931	0.0232889	3	0.120492	0.391404
1700001G11Rik	NR_038077	25.1641431217	0	14	chr14	66915966	-	chr14	66920681	66921406	5	0.0300919	0.112	5	0.00551421	0.042563
1700001G11Rik	NR_038077	25.1641431217	0	14	chr14	66915966	-	chr14	66918193	66918686	5	0.0249481	0.102424	4	0.0254192	0.148117
1700001G11Rik	NR_038077	25.1641431217	0	14	chr14	66915966	-	chr14	66910634	66911342	5	0.0429881	0.138382	4	0.0436453	0.176649
1700001G11Rik	NR_038077	25.1641431217	0	14	chr14	66915966	-	chr14	66908451	66909986	5	0.0232889	0.0955583	3	0.120492	0.391404
1700001G11Rik	NR_038077	25.1641431217	0	14	chr14	66915966	-	chr14	66913170	66913291	5	0.0249481	0.102424	3	0.148117	0.445814
1700001G11Rik	NR_038077	25.1641431217	0	14	chr14	66915966	-	chr14	66895326	66896582	4	0.00158338	0.0393442	4	0.00624375	0.0768664
1700001G11Rik	NR_038077	25.1641431217	0	14	chr14	66915966	-	chr14	66911342	66911551	4	0.112	0.290313	3	0.18364	0.467534
1700001G11Rik	NR_038077	25.1641431217	0	14	chr14	66915966	-	chr14	66906682	66907165	3	0.144812	0.424447	7	6.95E-07	4.66E-05
1700001G11Rik	NR_038077	25.1641431217	0	14	chr14	66915966	-	chr14	66813537	66815908	3	5.76E-05	0.0414229	4	0.0040619	0.0587979
1700001G11Rik	NR_038077	25.1641431217	0	14	chr14	66915966	-	chr14	66933562	66933846	3	0.106759	0.38509	3	0.0286824	0.273594
1700001G17Rik	NR_033199	0.206643797048	0	4	chr1	33726668	+	chr1	33677484	33679255	8	0	0	7	0	7.11E-15
1700001G17Rik	NR_033199	0.206643797048	0	4	chr1	33726668	+	chr1	33719312	33720583	5	0.0232889	0.0955583	5	0.00150718	0.0192543
1700001G17Rik	NR_033199	0.206643797048	0	4	chr1	33726668	+	chr1	33729665	33730480	4	0.102424	0.282689	5	0.00211061	0.0254192
1700001G17Rik	NR_033199	0.206643797048	0	4	chr1	33726668	+	chr1	33694725	33695212	4	0.000123984	0.0120237	3	0.0378397	0.279311
1700001J03Rik	NM_001008547	0.115538575834	0	11	chr5	146996880	-	chr5	146994130	146994579	5	0.0249481	0.102424	11	0	6.68E-14
1700001J03Rik	NM_001008547	0.115538575834	0	11	chr5	146996880	-	chr5	146971837	146972483	5	1.55E-07	0.000112921	3	0.0177442	0.225176
1700001J03Rik	NM_001008547	0.115538575834	0	11	chr5	146996880	-	chr5	146992646	146994130	4	0.112	0.290313	6	0.000387032	0.00551421
1700001K19Rik	NM_025488	0.154051434445	0	9	chr12	111920829	-	chr12	111927525	111929183	11	6.63E-13	1.45E-10	6	0.00377702	0.0221575
1700001K19Rik	NM_025488	0.154051434445	0	9	chr12	111920829	-	chr12	111923894	111924213	9	1.41E-05	0.000184705	6	0.00140081	0.0122225
1700001K19Rik	NM_025488	0.154051434445	0	9	chr12	111920829	-	chr12	111893735	111894158	5	4.25E-08	5.26E-05	5	8.63E-07	0.000298899
1700001K19Rik	NM_025488	0.154051434445	0	9	chr12	111920829	-	chr12	111924630	111925216	5	0.0464243	0.146002	3	0.219829	0.486389
1700001K19Rik	NM_025488	0.154051434445	0	9	chr12	111920829	-	chr12	111915662	111916558	4	0.138382	0.323397	3	0.176649	0.44174
1700001K19Rik	NM_025488	0.154051434445	0	9	chr12	111920829	-	chr12	111893053	111893735	3	0.00819236	0.178205	5	8.63E-07	0.000298899
1700001K19Rik	NM_025488	0.154051434445	0	9	chr12	111920829	-	chr12	111923171	111923401	3	0.282689	0.547014	7	1.45E-06	8.18E-05
1700001K19Rik	NM_025488	0.154051434445	0	9	chr12	111920829	-	chr12	111655671	111656629	3	3.32E-09	0.00330674	3	9.96E-05	0.0518185
1700001K19Rik	NM_025488	0.154051434445	0	9	chr12	111920829	-	chr12	111905441	111905687	3	0.0472017	0.299808	4	0.00880241	0.0897047
1700001K19Rik	NM_025488	0.154051434445	0	9	chr12	111920829	-	chr12	111937919	111938398	3	0.106759	0.38509	3	0.0286824	0.273594
1700001K19Rik	NM_025488	0.154051434445	0	9	chr12	111920829	-	chr12	111923401	111923723	3	0.282689	0.547014	3	0.148117	0.445814
1700001K23Rik	NR_036590	0.0752894817934	0	11	chr19	53329695	-	chr19	53388682	53389310	6	0	0	3	0.0246681	0.253799
1700001O22Rik	NM_198000	0.654224841795	1700001O22Rik	10	chr2	30657257	-	chr2	30318470	30319945	3	8.01E-07	0.011331	3	6.03E-05	0.0534323
1700001O22Rik	NM_198000	0.654224841795	1700001O22Rik	10	chr2	30657257	-	chr2	30613864	30617417	3	0.00467674	0.149276	4	0.000539206	0.0226965
1700001O22Rik	NM_198000	0.654224841795	1700001O22Rik	10	chr2	30657257	-	chr2	30798233	30798888	3	1.66E-05	0.0283037	3	0.0121281	0.190023
1700001O22Rik	NM_198000	0.654224841795	1700001O22Rik	10	chr2	30657257	-	chr2	30629758	30630691	3	0.00819236	0.178205	3	0.0186677	0.232224
1700001P01Rik	NM_028156	0.176640707285	0	15	chr11	97637232	-	chr11	97631175	97631694	10	1.45E-10	1.73E-08	9	1.64E-06	3.28E-05
1700001P01Rik	NM_028156	0.176640707285	0	15	chr11	97637232	-	chr11	97633453	97634125	9	1.41E-05	0.000184705	6	0.00140081	0.0122225
1700001P01Rik	NM_028156	0.176640707285	0	15	chr11	97637232	-	chr11	97634412	97634665	9	1.11E-06	2.67E-05	5	0.00211061	0.0254192
1700001P01Rik	NM_028156	0.176640707285	0	15	chr11	97637232	-	chr11	97630613	97630952	8	1.13E-06	4.04E-05	3	0.244927	0.48793
1700001P01Rik	NM_028156	0.176640707285	0	15	chr11	97637232	-	chr11	97630174	97630434	6	0.00375931	0.0232889	7	9.68E-07	5.60E-05
1700001P01Rik	NM_028156	0.176640707285	0	15	chr11	97637232	-	chr11	97648169	97649077	6	7.93E-06	0.000486696	6	1.69E-05	0.000694744
1700001P01Rik	NM_028156	0.176640707285	0	15	chr11	97637232	-	chr11	97631694	97633453	5	0.0429881	0.138382	6	0.000531739	0.00635991
1700001P01Rik	NM_028156	0.176640707285	0	15	chr11	97637232	-	chr11	97622667	97623522	5	0.000395259	0.00928162	3	0.082203	0.350794
1700001P01Rik	NM_028156	0.176640707285	0	15	chr11	97637232	-	chr11	97634665	97634753	4	0.102424	0.282689	7	1.45E-06	8.18E-05
1700001P01Rik	NM_028156	0.176640707285	0	15	chr11	97637232	-	chr11	97634871	97635666	4	0.102424	0.282689	3	0.148117	0.445814
1700001P01Rik	NM_028156	0.176640707285	0	15	chr11	97637232	-	chr11	97503968	97504980	3	4.65E-06	0.0216507	7	0	0
1700001P01Rik	NM_028156	0.176640707285	0	15	chr11	97637232	-	chr11	97623522	97623979	3	0.0776124	0.357524	5	5.55E-05	0.00302608
1700001P01Rik	NM_028156	0.176640707285	0	15	chr11	97637232	-	chr11	97624705	97624972	3	0.128083	0.411154	5	0.000224414	0.0071068
1700001P01Rik	NM_028156	0.176640707285	0	15	chr11	97637232	-	chr11	97647939	97648169	3	0.10353	0.403815	5	0.000694744	0.0123
1700001P01Rik	NM_028156	0.176640707285	0	15	chr11	97637232	-	chr11	97616692	97617322	3	0.0393442	0.285824	4	0.00624375	0.0768664
1700001P01Rik	NM_028156	0.176640707285	0	15	chr11	97637232	-	chr11	97621304	97621450	3	0.0472017	0.299808	3	0.0897047	0.377777
1700003D09Rik	NR_045477	NA	0	13	chr11	98219597	-	chr11	98222540	98223706	7	0.000408699	0.00397903	4	0.0254192	0.148117
1700003D09Rik	NR_045477	NA	0	13	chr11	98219597	-	chr11	98225873	98229312	7	4.04E-05	0.000803099	4	0.0883766	0.244927
1700003D09Rik	NR_045477	NA	0	13	chr11	98219597	-	chr11	98223706	98224268	5	0.0300919	0.112	11	4.24E-14	1.54E-11
1700003D09Rik	NR_045477	NA	0	13	chr11	98219597	-	chr11	98206865	98207770	5	0.00155152	0.0203575	5	0.000224414	0.0071068
1700003D09Rik	NR_045477	NA	0	13	chr11	98219597	-	chr11	98205741	98206067	5	0.000204833	0.00661445	3	0.0521016	0.306893
1700003D09Rik	NR_045477	NA	0	13	chr11	98219597	-	chr11	98232351	98233177	5	0.00155152	0.0203575	3	0.0816488	0.368318
1700003D09Rik	NR_045477	NA	0	13	chr11	98219597	-	chr11	98222074	98222540	4	0.102424	0.282689	7	1.45E-06	8.18E-05
1700003D09Rik	NR_045477	NA	0	13	chr11	98219597	-	chr11	98202318	98203050	3	0.106759	0.38509	5	3.44E-06	0.000689373
1700003D09Rik	NR_045477	NA	0	13	chr11	98219597	-	chr11	98257668	98258837	3	0.00020402	0.0588385	4	0.000518337	0.0237292
1700003D09Rik	NR_045477	NA	0	13	chr11	98219597	-	chr11	98229967	98230457	3	0.10353	0.403815	4	0.0123	0.0970701
1700003D09Rik	NR_045477	NA	0	13	chr11	98219597	-	chr11	98233665	98233875	3	0.0881426	0.363028	3	0.082203	0.350794
1700003E16Rik	NM_027948	0.627289926357	0	10	chr6	83106397	+	chr6	82946292	82947622	6	0	3.75E-13	9	0	0
1700003E16Rik	NM_027948	0.627289926357	0	10	chr6	83106397	+	chr6	83111253	83111770	4	0.112	0.290313	3	0.18364	0.467534
1700003E16Rik	NM_027948	0.627289926357	0	10	chr6	83106397	+	chr6	83081053	83081265	3	0.0119387	0.203274	4	0.000279618	0.0177442
1700003E16Rik	NM_027948	0.627289926357	0	10	chr6	83106397	+	chr6	83110072	83110917	3	0.33472	0.579223	4	0.0653413	0.219829
1700003E16Rik	NM_027948	0.627289926357	0	10	chr6	83106397	+	chr6	83089764	83090142	3	0.0664857	0.334732	3	0.072879	0.34267
1700003E16Rik	NM_027948	0.627289926357	0	10	chr6	83106397	+	chr6	83095956	83096319	3	0.10353	0.403815	3	0.0970701	0.363459
1700003E16Rik	NM_027948	0.627289926357	0	10	chr6	83106397	+	chr6	83110933	83111136	3	0.290313	0.544198	3	0.18364	0.467534
1700003F12Rik	NM_029305	0.701743164546	1700007I08Rik,Necab3	14	chr2	154374639	+	chr2	154368294	154368791	10	1.45E-10	1.73E-08	3	0.244927	0.48793
1700003F12Rik	NM_029305	0.701743164546	1700007I08Rik,Necab3	14	chr2	154374639	+	chr2	154369421	154370349	8	0.00015595	0.00146107	4	0.0436453	0.176649
1700003F12Rik	NM_029305	0.701743164546	1700007I08Rik,Necab3	14	chr2	154374639	+	chr2	154367466	154368294	6	0.00375931	0.0232889	3	0.120492	0.391404
1700003F12Rik	NM_029305	0.701743164546	1700007I08Rik,Necab3	14	chr2	154374639	+	chr2	154362628	154363949	5	0.00155152	0.0203575	3	0.0816488	0.368318
1700003F12Rik	NM_029305	0.701743164546	1700007I08Rik,Necab3	14	chr2	154374639	+	chr2	154245331	154246038	4	5.01E-09	0.000109544	9	1.11E-16	5.52E-13
1700003F12Rik	NM_029305	0.701743164546	1700007I08Rik,Necab3	14	chr2	154374639	+	chr2	154316316	154316911	4	3.10E-13	1.52E-06	4	0.00054009	0.0246681
1700003F12Rik	NM_029305	0.701743164546	1700007I08Rik,Necab3	14	chr2	154374639	+	chr2	154367103	154367466	4	0.0955583	0.266167	4	0.0192543	0.120492
1700003F12Rik	NM_029305	0.701743164546	1700007I08Rik,Necab3	14	chr2	154374639	+	chr2	154360473	154361524	3	0.0881426	0.363028	4	0.00825075	0.082203
1700003F12Rik	NM_029305	0.701743164546	1700007I08Rik,Necab3	14	chr2	154374639	+	chr2	154362263	154362628	3	0.128083	0.411154	3	0.0816488	0.368318
1700003F12Rik	NM_029305	0.701743164546	1700007I08Rik,Necab3	14	chr2	154374639	+	chr2	154388734	154389007	3	0.0881426	0.363028	3	0.082203	0.350794
1700003M02Rik	NM_027041	0.0642329844671	0	11	chr4	34677455	-	chr4	34869915	34870544	4	0	5.84E-09	3	0.00724529	0.162252
1700007I08Rik	NM_001171640	0.146867157023	0	12	chr2	154377511	+	chr2	154362628	154363949	3	0.0881426	0.363028	3	0.082203	0.350794
1700007K13Rik	NM_027040	6.65935466463	Mrps2	12	chr2	28321844	-	chr2	28332166	28333016	4	0.0113068	0.10353	5	0.000694744	0.0123
1700007K13Rik	NM_027040	6.65935466463	Mrps2	12	chr2	28321844	-	chr2	28317694	28318202	3	0.290313	0.544198	4	0.042563	0.18364
1700007L15Rik	NR_045709	NA	0	5	chr16	33380822	-	chr16	33370337	33371312	10	0	8.47E-14	6	1.69E-05	0.000694744
1700007L15Rik	NR_045709	NA	0	5	chr16	33380822	-	chr16	33386458	33387220	9	1.14E-05	0.00015595	9	9.65E-09	6.61E-07
1700007L15Rik	NR_045709	NA	0	5	chr16	33380822	-	chr16	33374381	33374760	9	1.73E-08	1.13E-06	5	0.0221575	0.0883766
1700007L15Rik	NR_045709	NA	0	5	chr16	33380822	-	chr16	33384823	33385039	8	5.44E-05	0.000671995	3	0.18364	0.467534
1700007L15Rik	NR_045709	NA	0	5	chr16	33380822	-	chr16	33391639	33392592	6	7.93E-06	0.000486696	6	1.69E-05	0.000694744
1700007L15Rik	NR_045709	NA	0	5	chr16	33380822	-	chr16	33376046	33376541	5	0.0300919	0.112	7	1.44E-05	0.000387032
1700007L15Rik	NR_045709	NA	0	5	chr16	33380822	-	chr16	33404822	33405411	4	0.000420554	0.0217071	6	1.93E-07	4.16E-05
1700007L15Rik	NR_045709	NA	0	5	chr16	33380822	-	chr16	33361631	33362086	4	0.00169711	0.041318	4	0.000967595	0.0320241
1700007L15Rik	NR_045709	NA	0	5	chr16	33380822	-	chr16	33373949	33374381	4	0.0570463	0.213975	4	0.0883766	0.244927
1700007L15Rik	NR_045709	NA	0	5	chr16	33380822	-	chr16	33388521	33389040	4	0.0955583	0.266167	3	0.120492	0.391404
1700007L15Rik	NR_045709	NA	0	5	chr16	33380822	-	chr16	33422451	33423499	3	0.00779015	0.16254	6	4.44E-07	7.43E-05
1700007L15Rik	NR_045709	NA	0	5	chr16	33380822	-	chr16	33358874	33359290	3	0.0619496	0.309748	5	3.49E-05	0.0023532
1700007L15Rik	NR_045709	NA	0	5	chr16	33380822	-	chr16	33384413	33384814	3	0.33472	0.579223	6	0.00140081	0.0122225
1700007L15Rik	NR_045709	NA	0	5	chr16	33380822	-	chr16	33354475	33355295	3	0.0163404	0.218912	3	0.0288297	0.243086
1700007L15Rik	NR_045709	NA	0	5	chr16	33380822	-	chr16	33400430	33400508	3	0.041318	0.294046	3	0.0320241	0.273027
1700007L15Rik	NR_045709	NA	0	5	chr16	33380822	-	chr16	33584764	33585991	3	4.85E-10	0.00173438	3	0.0385452	0.293995
1700008J07Rik	NR_024331	1.73735432494	0	5	chr7	134656383	-	chr7	134658867	134659095	11	4.71E-10	2.88E-08	3	0.148117	0.445814
1700008J07Rik	NR_024331	1.73735432494	0	5	chr7	134656383	-	chr7	134687482	134689816	7	1.55E-15	4.58E-11	3	0.0378397	0.279311
1700008J07Rik	NR_024331	1.73735432494	0	5	chr7	134656383	-	chr7	134661029	134661552	7	0.000671995	0.00549635	3	0.18364	0.467534
1700008J07Rik	NR_024331	1.73735432494	0	5	chr7	134656383	-	chr7	134664964	134665516	6	0.000739638	0.00822219	6	5.29E-05	0.0014896
1700008J07Rik	NR_024331	1.73735432494	0	5	chr7	134656383	-	chr7	134625633	134626134	6	2.48E-11	1.20E-07	4	9.55E-05	0.0110502
1700008J07Rik	NR_024331	1.73735432494	0	5	chr7	134656383	-	chr7	134647517	134648277	6	0.000739638	0.00822219	3	0.123797	0.401534
1700008J07Rik	NR_024331	1.73735432494	0	5	chr7	134656383	-	chr7	134704923	134705695	5	7.62E-08	6.40E-05	6	6.51E-09	4.55E-06
1700008J07Rik	NR_024331	1.73735432494	0	5	chr7	134656383	-	chr7	134662767	134663400	5	0.00895628	0.0570463	6	0.00377702	0.0221575
1700008J07Rik	NR_024331	1.73735432494	0	5	chr7	134656383	-	chr7	134646828	134647517	5	0.00258871	0.026967	3	0.124765	0.407979
1700008J07Rik	NR_024331	1.73735432494	0	5	chr7	134656383	-	chr7	134397154	134398631	4	0	7.35E-13	3	0.000673085	0.0980527
1700008J07Rik	NR_024331	1.73735432494	0	5	chr7	134656383	-	chr7	134634495	134635124	4	0.00493063	0.0619496	3	0.0468817	0.299697
1700008J07Rik	NR_024331	1.73735432494	0	5	chr7	134656383	-	chr7	134649836	134650111	4	0.0570463	0.213975	3	0.244927	0.48793
1700008J07Rik	NR_024331	1.73735432494	0	5	chr7	134656383	-	chr7	134705962	134706455	3	0.000400309	0.0721455	4	6.01E-06	0.00327131
1700008J07Rik	NR_024331	1.73735432494	0	5	chr7	134656383	-	chr7	134581257	134581671	3	8.73E-05	0.0503809	4	0.000373844	0.0207469
1700008O03Rik	NM_027049	2.86347965442	AC152939.5	5	chr7	51630400	-	chr7	51614280	51615837	18	0	0	5	0.000189952	0.00613692
1700008O03Rik	NM_027049	2.86347965442	AC152939.5	5	chr7	51630400	-	chr7	51621315	51622303	9	1.81E-10	3.31E-08	6	4.66E-05	0.00139953
1700008O03Rik	NM_027049	2.86347965442	AC152939.5	5	chr7	51630400	-	chr7	51626475	51627242	7	0.00167203	0.0105168	3	0.219829	0.486389
1700008O03Rik	NM_027049	2.86347965442	AC152939.5	5	chr7	51630400	-	chr7	51728335	51730064	5	0	0	3	0.0314533	0.269893
1700008O03Rik	NM_027049	2.86347965442	AC152939.5	5	chr7	51630400	-	chr7	51616700	51617969	4	0.00661445	0.0776124	3	0.0521016	0.306893
1700008O03Rik	NM_027049	2.86347965442	AC152939.5	5	chr7	51630400	-	chr7	51634549	51635286	4	0.112	0.290313	3	0.18364	0.467534
1700010I14Rik	NM_025851	0.587860273843	0	7	chr17	9181197	+	chr17	9178193	9178543	5	0.0464243	0.146002	3	0.219829	0.486389
1700011A15Rik	NM_025487	0.0	0	7	chr15	101278175	+	chr15	101281675	101281898	4	0.146002	0.33472	3	0.219829	0.486389
1700011A15Rik	NM_025487	0.0	0	7	chr15	101278175	+	chr15	101272055	101272679	4	0.0570463	0.213975	3	0.244927	0.48793
1700011F03Rik	NM_028825	0.0	0	11	chr6	70868916	-	chr6	70917457	70918260	10	0	0	10	0	0
1700011F03Rik	NM_028825	0.0	0	11	chr6	70868916	-	chr6	70871677	70872823	8	2.67E-05	0.000408699	5	0.00211061	0.0254192
1700011F03Rik	NM_028825	0.0	0	11	chr6	70868916	-	chr6	70875717	70878399	6	0.000803099	0.00895628	6	0.00377702	0.0221575
1700011F03Rik	NM_028825	0.0	0	11	chr6	70868916	-	chr6	70859283	70859917	6	0.000124056	0.00258871	3	0.124765	0.407979
1700011F03Rik	NM_028825	0.0	0	11	chr6	70868916	-	chr6	70873677	70874119	5	0.0300919	0.112	4	0.042563	0.18364
1700011F03Rik	NM_028825	0.0	0	11	chr6	70868916	-	chr6	70874711	70875321	5	0.0429881	0.138382	4	0.0436453	0.176649
1700011F03Rik	NM_028825	0.0	0	11	chr6	70868916	-	chr6	70865544	70866165	3	0.33472	0.579223	3	0.219829	0.486389
1700011J10Rik	NR_045269	NA	0	7	chr2	72817488	+	chr2	72841135	72842462	6	5.25E-09	4.21E-06	6	4.86E-06	0.000337673
1700011J10Rik	NR_045269	NA	0	7	chr2	72817488	+	chr2	72827717	72828144	5	0.000486696	0.0113068	5	0.000694744	0.0123
1700011J10Rik	NR_045269	NA	0	7	chr2	72817488	+	chr2	72866351	72867894	5	7.62E-08	6.40E-05	3	0.0261015	0.244035
1700011L22Rik	NM_026315	0.0375677577865	0	15	chr8	81772482	-	chr8	81817833	81821552	6	8.22E-15	8.03E-10	3	0.0239244	0.227955
1700011L22Rik	NM_026315	0.0375677577865	0	15	chr8	81772482	-	chr8	81732901	81733943	4	7.64E-08	0.000421962	6	4.33E-09	3.70E-06
1700012A03Rik	NM_029587	0.0	0	3	chr6	32000287	+	chr6	31995118	31995743	3	0.323397	0.567958	6	0.000531739	0.00635991
1700012A03Rik	NM_029587	0.0	0	3	chr6	32000287	+	chr6	31997609	31997979	3	0.282689	0.547014	4	0.0254192	0.148117
1700012A03Rik	NM_029587	0.0	0	3	chr6	32000287	+	chr6	31992730	31993178	3	0.266167	0.523281	3	0.120492	0.391404
1700012A16Rik	NM_001033162	0.574924473196	AC098709.1	9	chr1	155272338	+	chr1	155348250	155349086	3	8.73E-05	0.0503809	5	1.27E-06	0.000373844
1700012B09Rik	NM_029306	0.0	0	10	chr9	14575474	-	chr9	14562553	14563367	6	5.48E-05	0.00155152	6	2.47E-06	0.000224414
1700012B09Rik	NM_029306	0.0	0	10	chr9	14575474	-	chr9	14565599	14566452	4	0.026967	0.144812	4	0.019215	0.124765
1700012B09Rik	NM_029306	0.0	0	10	chr9	14575474	-	chr9	14562139	14562553	3	0.0776124	0.357524	3	0.0521016	0.306893
1700012B15Rik	NR_015551	45.0543883273	0	6	chr12	3235790	+	chr12	3239187	3241734	36	0	0	10	1.40E-09	9.72E-08
1700012B15Rik	NR_015551	45.0543883273	0	6	chr12	3235790	+	chr12	3238760	3239187	17	0	0	7	1.45E-06	8.18E-05
1700012B15Rik	NR_015551	45.0543883273	0	6	chr12	3235790	+	chr12	3254419	3255100	3	0.0479032	0.295502	4	0.00351504	0.0564646
1700012B15Rik	NR_015551	45.0543883273	0	6	chr12	3235790	+	chr12	3232027	3232590	3	0.33472	0.579223	4	0.0653413	0.219829
1700012D01Rik	NR_045171	NA	Nab2,Nab2,Nab2	8	chr10	127104178	+	chr10	127110582	127111232	18	0	0	6	0.00377702	0.0221575
1700012D01Rik	NR_045171	NA	Nab2,Nab2,Nab2	8	chr10	127104178	+	chr10	127107852	127108518	15	8.88E-16	1.22E-13	13	2.22E-16	5.83E-14
1700012D01Rik	NR_045171	NA	Nab2,Nab2,Nab2	8	chr10	127104178	+	chr10	127108735	127110386	13	3.30E-13	3.43E-11	6	0.000387032	0.00551421
1700012D01Rik	NR_045171	NA	Nab2,Nab2,Nab2	8	chr10	127104178	+	chr10	127110386	127110582	12	1.67E-15	6.63E-13	10	5.41E-08	1.64E-06
1700012D01Rik	NR_045171	NA	Nab2,Nab2,Nab2	8	chr10	127104178	+	chr10	127062950	127063842	8	0	2.22E-16	3	0.0605247	0.334025
1700012D01Rik	NR_045171	NA	Nab2,Nab2,Nab2	8	chr10	127104178	+	chr10	127082831	127083071	7	5.76E-09	1.54E-06	5	3.49E-05	0.0023532
1700012D01Rik	NR_045171	NA	Nab2,Nab2,Nab2	8	chr10	127104178	+	chr10	127097971	127098630	7	4.04E-05	0.000803099	6	0.00377702	0.0221575
1700012D01Rik	NR_045171	NA	Nab2,Nab2,Nab2	8	chr10	127104178	+	chr10	127025492	127027622	6	0	4.44E-16	4	1.00E-06	0.00132803
1700012D01Rik	NR_045171	NA	Nab2,Nab2,Nab2	8	chr10	127104178	+	chr10	127098630	127099587	6	0.00947751	0.0429881	4	0.0436453	0.176649
1700012D01Rik	NR_045171	NA	Nab2,Nab2,Nab2	8	chr10	127104178	+	chr10	127085041	127085921	5	1.87E-05	0.00169711	4	0.000967595	0.0320241
1700012D01Rik	NR_045171	NA	Nab2,Nab2,Nab2	8	chr10	127104178	+	chr10	127169376	127170183	5	0	4.72E-11	4	0.00113235	0.030395
1700012D01Rik	NR_045171	NA	Nab2,Nab2,Nab2	8	chr10	127104178	+	chr10	127047657	127048133	5	3.07E-13	5.96E-08	4	0.00132754	0.0359502
1700012D01Rik	NR_045171	NA	Nab2,Nab2,Nab2	8	chr10	127104178	+	chr10	126948321	126949237	5	0	1.04E-11	4	0.0170684	0.10011
1700012D01Rik	NR_045171	NA	Nab2,Nab2,Nab2	8	chr10	127104178	+	chr10	127125462	127125743	5	0.000145771	0.00493063	3	0.0468817	0.299697
1700012D01Rik	NR_045171	NA	Nab2,Nab2,Nab2	8	chr10	127104178	+	chr10	127028543	127029096	4	2.24E-09	8.73E-05	9	0	0
1700012D01Rik	NR_045171	NA	Nab2,Nab2,Nab2	8	chr10	127104178	+	chr10	127911535	127912932	4	1	1	4	0	3.49E-14
1700012D01Rik	NR_045171	NA	Nab2,Nab2,Nab2	8	chr10	127104178	+	chr10	127124842	127125462	4	0.00158338	0.0393442	4	0.00624375	0.0768664
1700012D01Rik	NR_045171	NA	Nab2,Nab2,Nab2	8	chr10	127104178	+	chr10	126999646	127001043	4	2.35E-07	0.000614665	3	0.00735691	0.192631
1700012D01Rik	NR_045171	NA	Nab2,Nab2,Nab2	8	chr10	127104178	+	chr10	127170457	127170861	4	1.17E-07	0.000444529	3	0.0132203	0.214993
1700012D01Rik	NR_045171	NA	Nab2,Nab2,Nab2	8	chr10	127104178	+	chr10	127170861	127172373	4	1.17E-07	0.000444529	3	0.0132203	0.214993
1700012D01Rik	NR_045171	NA	Nab2,Nab2,Nab2	8	chr10	127104178	+	chr10	127172373	127173493	4	2.73E-07	0.000658472	3	0.0189127	0.217402
1700012D01Rik	NR_045171	NA	Nab2,Nab2,Nab2	8	chr10	127104178	+	chr10	127066842	127067376	4	9.00E-05	0.00981427	3	0.0386104	0.277926
1700012D01Rik	NR_045171	NA	Nab2,Nab2,Nab2	8	chr10	127104178	+	chr10	127083963	127084498	4	0.00158338	0.0393442	3	0.0768664	0.36134
1700012D01Rik	NR_045171	NA	Nab2,Nab2,Nab2	8	chr10	127104178	+	chr10	127049713	127049974	4	1.09E-05	0.00375912	3	0.0815127	0.363642
1700012D01Rik	NR_045171	NA	Nab2,Nab2,Nab2	8	chr10	127104178	+	chr10	127013690	127013989	3	1.29E-06	0.0150142	6	1.09E-10	3.89E-07
1700012D01Rik	NR_045171	NA	Nab2,Nab2,Nab2	8	chr10	127104178	+	chr10	127076961	127077254	3	0.00819236	0.178205	6	4.29E-10	8.63E-07
1700012D01Rik	NR_045171	NA	Nab2,Nab2,Nab2	8	chr10	127104178	+	chr10	127180069	127180488	3	8.73E-05	0.0503809	6	7.84E-10	1.27E-06
1700012D01Rik	NR_045171	NA	Nab2,Nab2,Nab2	8	chr10	127104178	+	chr10	127004623	127005120	3	3.95E-07	0.0123449	5	2.41E-08	4.16E-05
1700012D01Rik	NR_045171	NA	Nab2,Nab2,Nab2	8	chr10	127104178	+	chr10	127125743	127125978	3	0.0619496	0.309748	6	1.47E-07	3.49E-05
1700012D01Rik	NR_045171	NA	Nab2,Nab2,Nab2	8	chr10	127104178	+	chr10	127070061	127070744	3	0.00166401	0.110394	4	1.45E-06	0.00162368
1700012D01Rik	NR_045171	NA	Nab2,Nab2,Nab2	8	chr10	127104178	+	chr10	127073792	127073977	3	0.00934665	0.172395	4	9.55E-05	0.0110502
1700012D01Rik	NR_045171	NA	Nab2,Nab2,Nab2	8	chr10	127104178	+	chr10	126964119	126964548	3	1.66E-05	0.0283037	4	0.000142658	0.0121281
1700012D01Rik	NR_045171	NA	Nab2,Nab2,Nab2	8	chr10	127104178	+	chr10	126365023	126366349	3	0	3.17E-05	3	0.0169475	0.23975
1700012D01Rik	NR_045171	NA	Nab2,Nab2,Nab2	8	chr10	127104178	+	chr10	127133905	127134439	3	0.0132421	0.197387	3	0.0348714	0.285181
1700012D01Rik	NR_045171	NA	Nab2,Nab2,Nab2	8	chr10	127104178	+	chr10	127082189	127082831	3	0.0619496	0.309748	3	0.0468817	0.299697
1700012D01Rik	NR_045171	NA	Nab2,Nab2,Nab2	8	chr10	127104178	+	chr10	127116720	127117031	3	0.128083	0.411154	3	0.0816488	0.368318
1700012D01Rik	NR_045171	NA	Nab2,Nab2,Nab2	8	chr10	127104178	+	chr10	127117031	127117275	3	0.128083	0.411154	3	0.0816488	0.368318
1700012D01Rik	NR_045171	NA	Nab2,Nab2,Nab2	8	chr10	127104178	+	chr10	127119088	127119315	3	0.0881426	0.363028	3	0.082203	0.350794
1700012D01Rik	NR_045171	NA	Nab2,Nab2,Nab2	8	chr10	127104178	+	chr10	127107017	127107852	3	0.282689	0.547014	3	0.148117	0.445814
1700012D14Rik	NR_015573	0.350473136234	0	6	chr7	118266189	-	chr7	118262131	118262998	16	0	0	5	0.00551421	0.042563
1700012D14Rik	NR_015573	0.350473136234	0	6	chr7	118266189	-	chr7	118270445	118270980	13	3.30E-13	3.43E-11	3	0.18364	0.467534
1700012D14Rik	NR_015573	0.350473136234	0	6	chr7	118266189	-	chr7	118274103	118275080	10	3.25E-08	1.17E-06	5	0.00150718	0.0192543
1700012D14Rik	NR_015573	0.350473136234	0	6	chr7	118266189	-	chr7	118285703	118286931	8	6.44E-15	3.72E-11	3	0.0320241	0.273027
1700012D14Rik	NR_015573	0.350473136234	0	6	chr7	118266189	-	chr7	118269956	118270427	8	0.000184705	0.00167203	4	0.0653413	0.219829
1700012D14Rik	NR_015573	0.350473136234	0	6	chr7	118266189	-	chr7	118261893	118262131	7	0.000671995	0.00549635	4	0.042563	0.18364
1700012D14Rik	NR_015573	0.350473136234	0	6	chr7	118266189	-	chr7	118262998	118263186	6	0.0105168	0.0464243	6	0.00140081	0.0122225
1700012D14Rik	NR_015573	0.350473136234	0	6	chr7	118266189	-	chr7	118275242	118278346	6	0.000124056	0.00258871	4	0.019215	0.124765
1700012D14Rik	NR_015573	0.350473136234	0	6	chr7	118266189	-	chr7	118272629	118273031	6	0.000803099	0.00895628	3	0.244927	0.48793
1700012D14Rik	NR_015573	0.350473136234	0	6	chr7	118266189	-	chr7	118233192	118234722	5	3.51E-10	3.80E-06	7	0	1.11E-16
1700012D14Rik	NR_015573	0.350473136234	0	6	chr7	118266189	-	chr7	118253227	118254730	5	0.00155152	0.0203575	4	0.0071068	0.0816488
1700012D14Rik	NR_015573	0.350473136234	0	6	chr7	118266189	-	chr7	118269355	118269716	5	0.0464243	0.146002	5	0.0122225	0.0653413
1700012D14Rik	NR_015573	0.350473136234	0	6	chr7	118266189	-	chr7	118238000	118239446	5	1.06E-09	6.70E-06	3	0.0135258	0.219711
1700012D14Rik	NR_015573	0.350473136234	0	6	chr7	118266189	-	chr7	118263186	118263627	5	0.0464243	0.146002	3	0.219829	0.486389
1700012D14Rik	NR_015573	0.350473136234	0	6	chr7	118266189	-	chr7	118260931	118261316	4	0.138382	0.323397	7	2.51E-05	0.000531739
1700012D14Rik	NR_015573	0.350473136234	0	6	chr7	118266189	-	chr7	118232435	118233162	4	4.37E-05	0.00722326	4	0.000149759	0.015025
1700012D14Rik	NR_015573	0.350473136234	0	6	chr7	118266189	-	chr7	118244581	118245137	4	0.00493063	0.0619496	4	0.0023532	0.0468817
1700012D14Rik	NR_015573	0.350473136234	0	6	chr7	118266189	-	chr7	118257306	118257958	4	0.0527148	0.200661	3	0.123797	0.401534
1700012D14Rik	NR_015573	0.350473136234	0	6	chr7	118266189	-	chr7	118270985	118271539	4	0.112	0.290313	3	0.18364	0.467534
1700012D14Rik	NR_015573	0.350473136234	0	6	chr7	118266189	-	chr7	118273031	118273276	4	0.0570463	0.213975	3	0.244927	0.48793
1700012D14Rik	NR_015573	0.350473136234	0	6	chr7	118266189	-	chr7	118288519	118288819	3	0.0150146	0.206862	7	7.22E-11	7.87E-08
1700012D14Rik	NR_015573	0.350473136234	0	6	chr7	118266189	-	chr7	119171591	119172063	3	0	2.87E-07	3	0.0569233	0.317629
1700013F07Rik	NM_029314	0.186188853624	5330417C22Rik	10	chr3	108340501	+	chr3	108346268	108346959	5	0.0429881	0.138382	4	0.0436453	0.176649
1700013F07Rik	NM_029314	0.186188853624	5330417C22Rik	10	chr3	108340501	+	chr3	108348852	108350395	5	0.00822219	0.0527148	3	0.123797	0.401534
1700013F07Rik	NM_029314	0.186188853624	5330417C22Rik	10	chr3	108340501	+	chr3	108260579	108262502	4	0	1.50E-08	3	0.000684492	0.104039
1700013F07Rik	NM_029314	0.186188853624	5330417C22Rik	10	chr3	108340501	+	chr3	108347303	108348382	3	0.213975	0.497867	3	0.244927	0.48793
1700013G23Rik	NR_045273	NA	Med9	9	chr11	59761649	-	chr11	59845598	59845992	8	0	0	5	2.86E-06	0.000513699
1700013G23Rik	NR_045273	NA	Med9	9	chr11	59761649	-	chr11	59754725	59755376	8	1.13E-06	4.04E-05	7	0.000431651	0.00377702
1700013G23Rik	NR_045273	NA	Med9	9	chr11	59761649	-	chr11	59775245	59776215	7	8.20E-09	2.22E-06	5	5.55E-05	0.00302608
1700013G23Rik	NR_045273	NA	Med9	9	chr11	59761649	-	chr11	59772081	59772415	7	4.79E-08	7.93E-06	5	0.000694744	0.0123
1700013G23Rik	NR_045273	NA	Med9	9	chr11	59761649	-	chr11	59764634	59764860	6	0.00397903	0.0249481	4	0.0254192	0.148117
1700013G23Rik	NR_045273	NA	Med9	9	chr11	59761649	-	chr11	59766934	59767340	5	0.0429881	0.138382	6	0.000531739	0.00635991
1700013G23Rik	NR_045273	NA	Med9	9	chr11	59761649	-	chr11	59767618	59768007	5	0.0429881	0.138382	5	0.00635991	0.0436453
1700013G23Rik	NR_045273	NA	Med9	9	chr11	59761649	-	chr11	59746373	59747272	5	3.62E-05	0.00239913	4	0.00880241	0.0897047
1700013G23Rik	NR_045273	NA	Med9	9	chr11	59761649	-	chr11	59756369	59757109	5	0.0429881	0.138382	4	0.0436453	0.176649
1700013G23Rik	NR_045273	NA	Med9	9	chr11	59761649	-	chr11	59757109	59759188	5	0.0300919	0.112	3	0.18364	0.467534
1700013G23Rik	NR_045273	NA	Med9	9	chr11	59761649	-	chr11	59744096	59745912	4	0.0140546	0.106759	5	3.44E-06	0.000689373
1700013G23Rik	NR_045273	NA	Med9	9	chr11	59761649	-	chr11	59810924	59811610	4	7.81E-08	0.000400309	3	0.00327131	0.144304
1700013G23Rik	NR_045273	NA	Med9	9	chr11	59761649	-	chr11	59763461	59764466	4	0.0374777	0.173195	3	0.16661	0.474702
1700013G23Rik	NR_045273	NA	Med9	9	chr11	59761649	-	chr11	59767340	59767618	4	0.138382	0.323397	3	0.176649	0.44174
1700013G23Rik	NR_045273	NA	Med9	9	chr11	59761649	-	chr11	59685806	59687184	3	8.73E-05	0.0503809	6	7.84E-10	1.27E-06
1700013G23Rik	NR_045273	NA	Med9	9	chr11	59761649	-	chr11	59752989	59753586	3	0.200661	0.476299	7	8.61E-07	5.29E-05
1700013G23Rik	NR_045273	NA	Med9	9	chr11	59761649	-	chr11	59714442	59715292	3	0.00344276	0.124565	3	0.00906465	0.200409
1700013G23Rik	NR_045273	NA	Med9	9	chr11	59761649	-	chr11	59730273	59731604	3	0.0120237	0.19811	3	0.0378397	0.279311
1700013G23Rik	NR_045273	NA	Med9	9	chr11	59761649	-	chr11	59754253	59754646	3	0.266167	0.523281	3	0.120492	0.391404
1700013G23Rik	NR_045273	NA	Med9	9	chr11	59761649	-	chr11	59755410	59756310	3	0.213975	0.497867	3	0.244927	0.48793
1700016C15Rik	NM_027077	0.0981075223369	0	8	chr1	179659944	+	chr1	179672456	179672605	3	0.128083	0.411154	4	0.0071068	0.0816488
1700016D06Rik	NM_024271	0.0	0	10	chr8	11678750	-	chr8	11684970	11685275	9	1.73E-08	1.13E-06	5	0.0221575	0.0883766
1700016D06Rik	NM_024271	0.0	0	10	chr8	11678750	-	chr8	11681042	11681727	3	0.282689	0.547014	10	6.68E-14	4.17E-11
1700016D06Rik	NM_024271	0.0	0	10	chr8	11678750	-	chr8	11636008	11638058	3	0.00379212	0.139027	5	1.02E-07	8.74E-05
1700016D06Rik	NM_024271	0.0	0	10	chr8	11678750	-	chr8	11669400	11669844	3	0.144812	0.424447	3	0.124765	0.407979
1700016D06Rik	NM_024271	0.0	0	10	chr8	11678750	-	chr8	11667356	11668778	3	0.11581	0.400173	3	0.128674	0.389305
1700016G22Rik	NR_045891	NA	Klf6	9	chr13	5857338	-	chr13	5862842	5863599	25	0	0	5	0.00635991	0.0436453
1700016G22Rik	NR_045891	NA	Klf6	9	chr13	5857338	-	chr13	5869025	5870209	16	0	0	8	3.51E-08	2.83E-06
1700016G22Rik	NR_045891	NA	Klf6	9	chr13	5857338	-	chr13	5867695	5867972	14	0	0	5	0.000694744	0.0123
1700016G22Rik	NR_045891	NA	Klf6	9	chr13	5857338	-	chr13	5868786	5868977	4	0.0161978	0.11581	6	0.000113311	0.00228571
1700016G22Rik	NR_045891	NA	Klf6	9	chr13	5857338	-	chr13	5867511	5867695	4	0.0113068	0.10353	4	0.0123	0.0970701
1700016G22Rik	NR_045891	NA	Klf6	9	chr13	5857338	-	chr13	5864183	5864295	4	0.0570463	0.213975	5	0.0221575	0.0883766
1700016H13Rik	NM_001163550	0.141479085051	AC161169.3	13	chr5	104084751	-	chr5	104081478	104081954	5	0.0464243	0.146002	5	0.0122225	0.0653413
1700016H13Rik	NM_001163550	0.141479085051	AC161169.3	13	chr5	104084751	-	chr5	104079272	104080857	5	0.0429881	0.138382	3	0.176649	0.44174
1700016H13Rik	NM_001163550	0.141479085051	AC161169.3	13	chr5	104084751	-	chr5	104095824	104096594	4	0.0161978	0.11581	3	0.128674	0.389305
1700016H13Rik	NM_001163550	0.141479085051	AC161169.3	13	chr5	104084751	-	chr5	104077510	104078983	3	0.266167	0.523281	3	0.120492	0.391404
1700016H13Rik	NM_001163550	0.141479085051	AC161169.3	13	chr5	104084751	-	chr5	104096594	104097743	3	0.11581	0.400173	3	0.128674	0.389305
1700016K19Rik	NM_198637	0.478713578048	0	12	chr11	75813413	+	chr11	75582557	75583219	4	7.16E-09	0.000129265	5	0	0
1700016K19Rik	NM_198637	0.478713578048	0	12	chr11	75813413	+	chr11	75816190	75816698	3	0.282689	0.547014	5	0.00211061	0.0254192
1700016K19Rik	NM_198637	0.478713578048	0	12	chr11	75813413	+	chr11	75819671	75819957	3	0.213975	0.497867	3	0.244927	0.48793
1700017B05Rik	NM_028820	24.118225557	0	11	chr9	57110406	-	chr9	57104006	57104859	10	1.45E-10	1.73E-08	9	1.64E-06	3.28E-05
1700017B05Rik	NM_028820	24.118225557	0	11	chr9	57110406	-	chr9	57104859	57106441	4	0.138382	0.323397	3	0.176649	0.44174
1700017B05Rik	NM_028820	24.118225557	0	11	chr9	57110406	-	chr9	57106441	57106657	4	0.146002	0.33472	3	0.219829	0.486389
1700017B05Rik	NM_028820	24.118225557	0	11	chr9	57110406	-	chr9	57103350	57103720	3	0.266167	0.523281	5	0.00150718	0.0192543
1700017B05Rik	NM_028820	24.118225557	0	11	chr9	57110406	-	chr9	57107571	57108296	3	0.282689	0.547014	5	0.00211061	0.0254192
1700017B05Rik	NM_028820	24.118225557	0	11	chr9	57110406	-	chr9	57115402	57116263	3	0.290313	0.544198	3	0.18364	0.467534
1700017J07Rik	NR_040326	0.311366670468	0	5	chr2	168803768	+	chr2	168800213	168800840	7	0.00167203	0.0105168	6	0.00140081	0.0122225
1700017J07Rik	NR_040326	0.311366670468	0	5	chr2	168803768	+	chr2	168798252	168798506	7	0.00146107	0.00947751	3	0.176649	0.44174
1700017J07Rik	NR_040326	0.311366670468	0	5	chr2	168803768	+	chr2	168798842	168799200	7	0.000671995	0.00549635	3	0.18364	0.467534
1700017J07Rik	NR_040326	0.311366670468	0	5	chr2	168803768	+	chr2	168815039	168816466	6	2.84E-05	0.00102534	7	2.83E-06	0.000113311
1700017J07Rik	NR_040326	0.311366670468	0	5	chr2	168803768	+	chr2	168807231	168808924	5	0.0464243	0.146002	6	0.00140081	0.0122225
1700017J07Rik	NR_040326	0.311366670468	0	5	chr2	168803768	+	chr2	168785236	168785828	4	0.00260558	0.0479032	8	4.79E-13	8.39E-10
1700017J07Rik	NR_040326	0.311366670468	0	5	chr2	168803768	+	chr2	168786564	168786850	4	0.0140546	0.106759	7	6.48E-13	3.39E-09
1700017J07Rik	NR_040326	0.311366670468	0	5	chr2	168803768	+	chr2	168743021	168743856	4	5.20E-08	0.000339363	6	3.40E-09	3.43E-06
1700017J07Rik	NR_040326	0.311366670468	0	5	chr2	168803768	+	chr2	168805892	168806107	4	0.102424	0.282689	5	0.00211061	0.0254192
1700017J07Rik	NR_040326	0.311366670468	0	5	chr2	168803768	+	chr2	168783564	168783871	4	0.00158338	0.0393442	4	0.00624375	0.0768664
1700017J07Rik	NR_040326	0.311366670468	0	5	chr2	168803768	+	chr2	168794032	168794391	4	0.026967	0.144812	4	0.019215	0.124765
1700017J07Rik	NR_040326	0.311366670468	0	5	chr2	168803768	+	chr2	168793588	168794032	4	0.0113068	0.10353	3	0.0970701	0.363459
1700017J07Rik	NR_040326	0.311366670468	0	5	chr2	168803768	+	chr2	168799364	168799976	4	0.112	0.290313	3	0.18364	0.467534
1700017J07Rik	NR_040326	0.311366670468	0	5	chr2	168803768	+	chr2	168748280	168748802	3	0.000630567	0.0813701	4	3.64E-06	0.00269726
1700017J07Rik	NR_040326	0.311366670468	0	5	chr2	168803768	+	chr2	168775928	168776563	3	0.00819236	0.178205	3	0.0186677	0.232224
1700017J07Rik	NR_040326	0.311366670468	0	5	chr2	168803768	+	chr2	168741635	168741853	3	6.78E-07	0.0122781	3	0.0274774	0.254711
1700017J07Rik	NR_040326	0.311366670468	0	5	chr2	168803768	+	chr2	168790980	168791484	3	0.128083	0.411154	3	0.0816488	0.368318
1700017N19Rik	NM_001081246	0.0	4930430F08Rik	7	chr10	100055019	+	chr10	100049423	100049704	4	0.138382	0.323397	4	0.0436453	0.176649
1700017N19Rik	NM_001081246	0.0	4930430F08Rik	7	chr10	100055019	+	chr10	100046880	100047143	4	0.0527148	0.200661	3	0.123797	0.401534
1700017N19Rik	NM_001081246	0.0	4930430F08Rik	7	chr10	100055019	+	chr10	100061774	100063006	3	0.213975	0.497867	4	0.0883766	0.244927
1700018B08Rik	NM_029597	0.20411815064	1700030M09Rik	15	chr8	124065854	-	chr8	124060437	124063584	6	0.00947751	0.0429881	5	0.00635991	0.0436453
1700018B08Rik	NM_029597	0.20411815064	1700030M09Rik	15	chr8	124065854	-	chr8	124121833	124122407	5	2.95E-12	2.17E-07	6	1.55E-15	3.03E-10
1700018B08Rik	NM_029597	0.20411815064	1700030M09Rik	15	chr8	124065854	-	chr8	123613575	123614809	4	0	3.39E-12	4	0.00121593	0.0393413
1700018B08Rik	NM_029597	0.20411815064	1700030M09Rik	15	chr8	124065854	-	chr8	124073085	124074012	3	0.266167	0.523281	4	0.0192543	0.120492
1700018L02Rik	NR_028360	13.4758046235	Ak3	7	chr19	29121972	+	chr19	29125427	29126264	5	0.0464243	0.146002	3	0.219829	0.486389
1700018L02Rik	NR_028360	13.4758046235	Ak3	7	chr19	29121972	+	chr19	29118582	29119283	4	0.146002	0.33472	4	0.0653413	0.219829
1700018L02Rik	NR_028360	13.4758046235	Ak3	7	chr19	29121972	+	chr19	29126824	29126987	3	0.290313	0.544198	6	0.000387032	0.00551421
1700018L24Rik	NM_029326	0.0	AC120785.2,AC120785.2,AC120785.3	9	chr8	11840520	+	chr8	11847795	11848189	6	0.00375931	0.0232889	4	0.0192543	0.120492
1700018L24Rik	NM_029326	0.0	AC120785.2,AC120785.2,AC120785.3	9	chr8	11840520	+	chr8	11844268	11844576	5	0.0464243	0.146002	3	0.219829	0.486389
1700018L24Rik	NM_029326	0.0	AC120785.2,AC120785.2,AC120785.3	9	chr8	11840520	+	chr8	11848389	11849636	3	0.266167	0.523281	6	5.60E-05	0.00150718
1700018L24Rik	NM_029326	0.0	AC120785.2,AC120785.2,AC120785.3	9	chr8	11840520	+	chr8	11833457	11834363	3	0.266167	0.523281	5	0.00150718	0.0192543
1700018L24Rik	NM_029326	0.0	AC120785.2,AC120785.2,AC120785.3	9	chr8	11840520	+	chr8	11855013	11855193	3	0.0881426	0.363028	4	0.00825075	0.082203
1700018L24Rik	NM_029326	0.0	AC120785.2,AC120785.2,AC120785.3	9	chr8	11840520	+	chr8	11845133	11845480	3	0.290313	0.544198	3	0.18364	0.467534
1700019B03Rik	NM_029598	0.0911128756731	Pex11c	8	chr8	3470861	+	chr8	3496083	3496735	3	0.0119387	0.203274	4	0.000279618	0.0177442
1700019D03Rik	NM_144953	20.0195779098	AC129337.1	11	chr1	53009684	-	chr1	53004862	53005239	8	5.44E-05	0.000671995	4	0.042563	0.18364
1700019D03Rik	NM_144953	20.0195779098	AC129337.1	11	chr1	53009684	-	chr1	53012963	53013152	6	0.0105168	0.0464243	5	0.0122225	0.0653413
1700019D03Rik	NM_144953	20.0195779098	AC129337.1	11	chr1	53009684	-	chr1	52905116	52906188	5	3.84E-12	2.35E-07	9	0	0
1700019D03Rik	NM_144953	20.0195779098	AC129337.1	11	chr1	53009684	-	chr1	53013239	53014276	5	0.0464243	0.146002	4	0.0653413	0.219829
1700019D03Rik	NM_144953	20.0195779098	AC129337.1	11	chr1	53009684	-	chr1	53012138	53012398	3	0.282689	0.547014	4	0.0254192	0.148117
1700019E19Rik	NM_029601	22.5371690036	0	11	chr12	87423510	+	chr12	87426503	87426768	6	0.00397903	0.0249481	3	0.148117	0.445814
1700019E19Rik	NM_029601	22.5371690036	0	11	chr12	87423510	+	chr12	87430178	87430560	5	0.00895628	0.0570463	3	0.244927	0.48793
1700019E19Rik	NM_029601	22.5371690036	0	11	chr12	87423510	+	chr12	87429294	87429523	4	0.138382	0.323397	4	0.0436453	0.176649
1700019G17Rik	NM_029331	1.20893819458	1700019G17Rik	10	chr6	85854932	-	chr6	85793025	85793771	7	0	0	3	0.0274343	0.259155
1700019G17Rik	NM_029331	1.20893819458	1700019G17Rik	10	chr6	85854932	-	chr6	85858574	85859137	7	0.00167203	0.0105168	4	0.0653413	0.219829
1700019G17Rik	NM_029331	1.20893819458	1700019G17Rik	10	chr6	85854932	-	chr6	85844739	85845298	4	0.0113068	0.10353	6	1.69E-05	0.000694744
1700019G17Rik	NM_029331	1.20893819458	1700019G17Rik	10	chr6	85854932	-	chr6	85886332	85887181	4	0.000123984	0.0120237	3	0.0378397	0.279311
1700019L03Rik	NM_025619	9.87005170377	0	11	chr2	32639925	-	chr2	32650143	32652542	5	0.000486696	0.0113068	3	0.0970701	0.363459
1700019L03Rik	NM_025619	9.87005170377	0	11	chr2	32639925	-	chr2	32779749	32780802	3	8.08E-07	0.0130839	6	2.56E-13	6.11E-09
1700019L03Rik	NM_025619	9.87005170377	0	11	chr2	32639925	-	chr2	32736438	32738725	3	0.000252107	0.066053	6	5.36E-10	9.69E-07
1700019N12Rik	NM_001039494	1.31722852654	Esrra	9	chr19	6999870	-	chr19	7002234	7002573	6	0.00397903	0.0249481	4	0.0254192	0.148117
1700019N12Rik	NM_001039494	1.31722852654	Esrra	9	chr19	6999870	-	chr19	6986943	6988028	5	0.00155152	0.0203575	7	9.27E-09	2.47E-06
1700019N12Rik	NM_001039494	1.31722852654	Esrra	9	chr19	6999870	-	chr19	7002573	7004187	5	0.0249481	0.102424	6	8.18E-05	0.00211061
1700019N12Rik	NM_001039494	1.31722852654	Esrra	9	chr19	6999870	-	chr19	7051884	7052201	3	0.000764988	0.0845658	7	0	7.51E-13
1700019N12Rik	NM_001039494	1.31722852654	Esrra	9	chr19	6999870	-	chr19	7037151	7038351	3	0.00981427	0.178466	4	0.00161439	0.0386104
1700019N12Rik	NM_001039494	1.31722852654	Esrra	9	chr19	6999870	-	chr19	7004673	7005049	3	0.290313	0.544198	3	0.18364	0.467534
1700019N19Rik	NM_026208	0.159225426285	0	12	chr19	58868904	-	chr19	58866352	58866824	8	2.67E-05	0.000408699	4	0.0254192	0.148117
1700019N19Rik	NM_026208	0.159225426285	0	12	chr19	58868904	-	chr19	58876083	58877074	4	0.0955583	0.266167	3	0.120492	0.391404
1700019N19Rik	NM_026208	0.159225426285	0	12	chr19	58868904	-	chr19	59118428	59120660	3	1.89E-07	0.00875605	3	0.0194737	0.245649
1700019O17Rik	NM_027966	0.0213487897241	0	8	chr1	88322903	+	chr1	88330187	88332324	13	4.57E-14	6.44E-12	11	0	4.64E-14
1700019O17Rik	NM_027966	0.0213487897241	0	8	chr1	88322903	+	chr1	88383366	88385478	12	0	0	6	3.40E-09	3.43E-06
1700019O17Rik	NM_027966	0.0213487897241	0	8	chr1	88322903	+	chr1	88426253	88428276	8	0	0	10	0	0
1700019O17Rik	NM_027966	0.0213487897241	0	8	chr1	88322903	+	chr1	88344077	88344957	7	5.76E-09	1.54E-06	5	3.49E-05	0.0023532
1700019O17Rik	NM_027966	0.0213487897241	0	8	chr1	88322903	+	chr1	88337935	88338527	7	1.89E-10	1.56E-07	5	0.000330726	0.00880241
1700019O17Rik	NM_027966	0.0213487897241	0	8	chr1	88322903	+	chr1	88425269	88426253	5	2.22E-16	1.13E-09	6	7.52E-07	9.62E-05
1700019O17Rik	NM_027966	0.0213487897241	0	8	chr1	88322903	+	chr1	88400440	88401309	5	2.22E-16	7.93E-10	3	0.0109284	0.224567
1700019O17Rik	NM_027966	0.0213487897241	0	8	chr1	88322903	+	chr1	88326034	88326413	5	0.0464243	0.146002	5	0.0122225	0.0653413
1700019O17Rik	NM_027966	0.0213487897241	0	8	chr1	88322903	+	chr1	88366533	88368149	5	5.41E-09	1.60E-05	3	0.0226965	0.231852
1700019O17Rik	NM_027966	0.0213487897241	0	8	chr1	88322903	+	chr1	88316105	88316649	5	0.00895628	0.0570463	4	0.0883766	0.244927
1700019O17Rik	NM_027966	0.0213487897241	0	8	chr1	88322903	+	chr1	88313160	88313417	5	0.00258871	0.026967	3	0.124765	0.407979
1700019O17Rik	NM_027966	0.0213487897241	0	8	chr1	88322903	+	chr1	88325774	88326034	5	0.0249481	0.102424	3	0.148117	0.445814
1700019O17Rik	NM_027966	0.0213487897241	0	8	chr1	88322903	+	chr1	88329821	88330187	4	0.0570463	0.213975	6	0.00377702	0.0221575
1700019O17Rik	NM_027966	0.0213487897241	0	8	chr1	88322903	+	chr1	88314103	88315604	4	0.0527148	0.200661	4	0.0195543	0.123797
1700019O17Rik	NM_027966	0.0213487897241	0	8	chr1	88322903	+	chr1	88332324	88332386	4	0.026967	0.144812	3	0.124765	0.407979
1700019O17Rik	NM_027966	0.0213487897241	0	8	chr1	88322903	+	chr1	88406852	88409353	3	0.000425114	0.0684737	3	0.021228	0.219131
1700019O17Rik	NM_027966	0.0213487897241	0	8	chr1	88322903	+	chr1	88319980	88320277	3	0.282689	0.547014	4	0.0254192	0.148117
1700019O17Rik	NM_027966	0.0213487897241	0	8	chr1	88322903	+	chr1	88329118	88329572	3	0.213975	0.497867	4	0.0883766	0.244927
1700020A23Rik	NM_001163483	0.0740896138263	4933425O20Rik	11	chr2	130231031	+	chr2	130236572	130237087	5	0.0429881	0.138382	3	0.176649	0.44174
1700020A23Rik	NM_001163483	0.0740896138263	4933425O20Rik	11	chr2	130231031	+	chr2	130364215	130364469	3	4.65E-06	0.0216507	3	0.000471828	0.0884002
1700020C07Rik	NM_029370	0.0469237127908	0	9	chr2	164654034	-	chr2	164665664	164665878	13	0	0	10	6.54E-13	2.16E-10
1700020C07Rik	NM_029370	0.0469237127908	0	9	chr2	164654034	-	chr2	164615687	164616695	6	0	3.85E-14	6	2.09E-09	2.34E-06
1700020C07Rik	NM_029370	0.0469237127908	0	9	chr2	164654034	-	chr2	164700837	164701022	3	0.00033528	0.0720807	4	1.41E-05	0.00458939
1700020D05Rik	NM_023781	0.612955388575	0	13	chr19	5503787	-	chr19	5494736	5496604	32	0	0	27	0	0
1700020D05Rik	NM_023781	0.612955388575	0	13	chr19	5503787	-	chr19	5492654	5493187	24	0	0	15	0	0
1700020D05Rik	NM_023781	0.612955388575	0	13	chr19	5503787	-	chr19	5493940	5494664	20	0	0	14	0	0
1700020D05Rik	NM_023781	0.612955388575	0	13	chr19	5503787	-	chr19	5479615	5480656	8	0	1.48E-13	15	0	0
1700020D05Rik	NM_023781	0.612955388575	0	13	chr19	5503787	-	chr19	5506298	5506407	5	0.0249481	0.102424	3	0.148117	0.445814
1700020D05Rik	NM_023781	0.612955388575	0	13	chr19	5503787	-	chr19	5648513	5648965	4	8.24E-10	5.18E-05	5	2.98E-06	0.000570416
1700020D05Rik	NM_023781	0.612955388575	0	13	chr19	5503787	-	chr19	5433703	5434362	3	0.00072855	0.0833594	4	2.44E-05	0.00634302
1700020D05Rik	NM_023781	0.612955388575	0	13	chr19	5503787	-	chr19	5501203	5501563	3	0.282689	0.547014	3	0.148117	0.445814
1700020D05Rik	NM_023781	0.612955388575	0	13	chr19	5503787	-	chr19	5508204	5508330	3	0.290313	0.544198	3	0.18364	0.467534
1700020I14Rik	NR_015473	24.4445947204	0	9	chr2	119420031	+	chr2	119463235	119465040	3	0.00467674	0.149276	5	2.85E-06	0.000539206
1700020I14Rik	NR_015473	24.4445947204	0	9	chr2	119420031	+	chr2	119415384	119416241	3	0.290313	0.544198	6	0.000387032	0.00551421
1700020I14Rik	NR_015473	24.4445947204	0	9	chr2	119420031	+	chr2	119416711	119417067	3	0.33472	0.579223	4	0.0653413	0.219829
1700020L24Rik	NM_025492	0.789286081959	0	13	chr11	83251195	+	chr11	83253844	83255065	14	1.11E-16	3.08E-14	8	1.16E-08	1.45E-06
1700021C14Rik	NM_029801	7.10382087674	AC044864.1,Cct3	10	chr3	88100760	-	chr3	88087702	88088600	10	0	4.22E-15	12	0	0
1700021C14Rik	NM_029801	7.10382087674	AC044864.1,Cct3	10	chr3	88100760	-	chr3	88084356	88085109	7	3.22E-09	1.13E-06	9	4.55E-15	1.03E-11
1700021C14Rik	NM_029801	7.10382087674	AC044864.1,Cct3	10	chr3	88100760	-	chr3	88093555	88093855	6	0.00375931	0.0232889	4	0.0192543	0.120492
1700021C14Rik	NM_029801	7.10382087674	AC044864.1,Cct3	10	chr3	88100760	-	chr3	88088600	88089225	4	0.0203575	0.128083	4	0.0071068	0.0816488
1700021C14Rik	NM_029801	7.10382087674	AC044864.1,Cct3	10	chr3	88100760	-	chr3	88096082	88096518	3	0.290313	0.544198	7	1.44E-05	0.000387032
1700021F05Rik	NM_026411	35.5547451259	0	8	chr10	43260800	-	chr10	43186894	43187719	3	9.67E-05	0.0489565	3	0.0155625	0.192019
1700022H16Rik	NR_045488	NA	Osr1	10	chr12	9577391	-	chr12	9583666	9584190	11	6.63E-13	1.45E-10	3	0.244927	0.48793
1700022I11Rik	NM_026088	0.00986078022415	0	9	chr4	42982817	+	chr4	42975467	42976528	3	0.266167	0.523281	6	5.60E-05	0.00150718
1700023F06Rik	NM_001254724	NA	0	10	chr11	103069862	-	chr11	103172860	103173699	4	1.13E-09	5.76E-05	5	9.62E-05	0.0040619
1700024G13Rik	NM_001034037	0.553888448973	0	9	chr14	33201559	-	chr14	33219088	33219298	3	0.106759	0.38509	4	0.000689373	0.0286824
1700024P03Rik	NR_040508	0.0	0	11	chr2	109890636	-	chr2	109744234	109745151	4	5.43E-10	4.83E-05	5	1.71E-12	1.72E-07
1700025E21Rik	NM_027073	0.115770150955	0	5	chr6	30459848	+	chr6	30469592	30470418	7	2.91E-06	0.000124056	4	0.019215	0.124765
1700025E21Rik	NM_027073	0.115770150955	0	5	chr6	30459848	+	chr6	30453818	30454384	5	0.00895628	0.0570463	4	0.0883766	0.244927
1700025E21Rik	NM_027073	0.115770150955	0	5	chr6	30459848	+	chr6	30454727	30455371	4	0.138382	0.323397	5	0.00635991	0.0436453
1700025E21Rik	NM_027073	0.115770150955	0	5	chr6	30459848	+	chr6	30440227	30442166	4	0.00169711	0.041318	3	0.0320241	0.273027
1700025E21Rik	NM_027073	0.115770150955	0	5	chr6	30459848	+	chr6	30467128	30467865	3	0.266167	0.523281	6	5.60E-05	0.00150718
1700025E21Rik	NM_027073	0.115770150955	0	5	chr6	30459848	+	chr6	30455671	30456128	3	0.290313	0.544198	5	0.00551421	0.042563
1700025E21Rik	NM_027073	0.115770150955	0	5	chr6	30459848	+	chr6	30476983	30477261	3	0.106759	0.38509	3	0.0286824	0.273594
1700025E21Rik	NM_029373	0.115770150955	1700025E21Rik	10	chr6	30462285	+	chr6	30469592	30470418	8	2.69E-05	0.000395691	5	0.00150718	0.0192543
1700025E21Rik	NM_029373	0.115770150955	1700025E21Rik	10	chr6	30462285	+	chr6	30472049	30473001	5	0.00258871	0.026967	8	4.59E-09	6.95E-07
1700025E21Rik	NM_029373	0.115770150955	1700025E21Rik	10	chr6	30462285	+	chr6	30467865	30468861	5	0.0429881	0.138382	3	0.176649	0.44174
1700025E21Rik	NM_029373	0.115770150955	1700025E21Rik	10	chr6	30462285	+	chr6	30465905	30466764	4	0.146002	0.33472	5	0.0122225	0.0653413
1700025E21Rik	NM_029373	0.115770150955	1700025E21Rik	10	chr6	30462285	+	chr6	30454727	30455371	4	0.0955583	0.266167	3	0.120492	0.391404
1700025E21Rik	NM_029373	0.115770150955	1700025E21Rik	10	chr6	30462285	+	chr6	30445432	30445951	3	0.0664857	0.334732	3	0.072879	0.34267
1700025G04Rik	NM_197990	2.40200809412	0	7	chr1	153937450	-	chr1	153931510	153931860	4	0.138382	0.323397	7	2.51E-05	0.000531739
1700026D08Rik	NM_029335	0.0851806811017	AC116389.1	14	chr7	90943349	-	chr7	90974959	90976190	4	0.000123984	0.0120237	3	0.0378397	0.279311
1700026D08Rik	NM_029335	0.0851806811017	AC116389.1	14	chr7	90943349	-	chr7	90948185	90949400	3	0.290313	0.544198	3	0.18364	0.467534
1700026F02Rik	NR_045487	NA	0	6	chr8	73550654	-	chr8	74424422	74425216	32	1	1	73	0	0
1700027A15Rik	NR_038001	0.0	0	9	chr1	73062609	+	chr1	73009379	73010393	3	0.000802173	0.0886431	4	6.10E-05	0.00885883
1700027I24Rik	NR_040741	NA	Acrv1	4	chr9	36500774	-	chr9	36507869	36508642	7	0.000395691	0.00375931	7	9.68E-07	5.60E-05
1700028B04Rik	NR_033605	1.73056692934	0	19	chr7	29281959	+	chr7	29251808	29252829	8	0	6.66E-16	4	9.55E-05	0.0110502
1700028B04Rik	NR_033605	1.73056692934	0	19	chr7	29281959	+	chr7	29239446	29239805	6	5.60E-14	2.60E-09	3	0.0104606	0.193238
1700028B04Rik	NR_033605	1.73056692934	0	19	chr7	29281959	+	chr7	29273002	29273742	5	0.00822219	0.0527148	4	0.0195543	0.123797
1700028B04Rik	NR_033605	1.73056692934	0	19	chr7	29281959	+	chr7	29129470	29130023	3	4.10E-05	0.0407062	4	1.92E-05	0.0060809
1700028B04Rik	NR_033605	1.73056692934	0	19	chr7	29281959	+	chr7	29141021	29144284	3	1.66E-05	0.0283037	4	0.000142658	0.0121281
1700028I16Rik	NR_038042	0.347928665863	0	9	chr10	82274867	+	chr10	82277600	82278073	3	0.282689	0.547014	3	0.148117	0.445814
1700028K03Rik	NM_182745	27.2707723897	AC134411.2	9	chr5	107963729	+	chr5	107953768	107954134	3	0.144812	0.424447	4	0.019215	0.124765
1700028K03Rik	NM_182745	27.2707723897	AC134411.2	9	chr5	107963729	+	chr5	107948292	107948416	3	0.0472017	0.299808	3	0.0897047	0.377777
1700028P14Rik	NM_026188	0.0	0	4	chr19	23727302	-	chr19	23730529	23731139	10	7.37E-07	1.41E-05	5	0.0122225	0.0653413
1700028P14Rik	NM_026188	0.0	0	4	chr19	23727302	-	chr19	23722961	23723295	8	5.44E-05	0.000671995	3	0.18364	0.467534
1700028P14Rik	NM_026188	0.0	0	4	chr19	23727302	-	chr19	23732032	23732451	7	0.000671995	0.00549635	4	0.042563	0.18364
1700028P14Rik	NM_026188	0.0	0	4	chr19	23727302	-	chr19	23713283	23714056	7	4.16E-08	6.56E-06	3	0.082203	0.350794
1700028P14Rik	NM_026188	0.0	0	4	chr19	23727302	-	chr19	23733680	23735257	7	4.04E-05	0.000803099	4	0.0883766	0.244927
1700028P14Rik	NM_026188	0.0	0	4	chr19	23727302	-	chr19	23718616	23719015	5	0.00822219	0.0527148	7	8.61E-07	5.29E-05
1700028P14Rik	NM_026188	0.0	0	4	chr19	23727302	-	chr19	23717758	23718616	5	0.00258871	0.026967	3	0.124765	0.407979
1700028P14Rik	NM_026188	0.0	0	4	chr19	23727302	-	chr19	23715377	23716004	5	0.00102534	0.0161978	3	0.128674	0.389305
1700028P14Rik	NM_026188	0.0	0	4	chr19	23727302	-	chr19	23724090	23724337	5	0.0464243	0.146002	3	0.219829	0.486389
1700028P14Rik	NM_026188	0.0	0	4	chr19	23727302	-	chr19	23733278	23733680	4	0.138382	0.323397	6	0.000531739	0.00635991
1700028P14Rik	NM_026188	0.0	0	4	chr19	23727302	-	chr19	23755782	23756296	4	6.70E-06	0.00327165	3	0.0135258	0.219711
1700028P14Rik	NM_026188	0.0	0	4	chr19	23727302	-	chr19	23678808	23680094	4	6.40E-05	0.00796016	3	0.0261015	0.244035
1700028P14Rik	NM_026188	0.0	0	4	chr19	23727302	-	chr19	23708689	23710405	4	0.00260558	0.0479032	3	0.0564646	0.317425
1700028P14Rik	NM_026188	0.0	0	4	chr19	23727302	-	chr19	23712466	23713024	4	0.00928162	0.0881426	3	0.082203	0.350794
1700028P14Rik	NM_026188	0.0	0	4	chr19	23727302	-	chr19	23735613	23736140	4	0.0527148	0.200661	3	0.123797	0.401534
1700028P14Rik	NM_026188	0.0	0	4	chr19	23727302	-	chr19	23706476	23706873	3	0.0393442	0.285824	5	0.000178728	0.00624375
1700028P14Rik	NM_026188	0.0	0	4	chr19	23727302	-	chr19	23738638	23738996	3	0.11581	0.400173	5	0.00228571	0.0236151
1700028P14Rik	NM_026188	0.0	0	4	chr19	23727302	-	chr19	23838099	23838301	3	5.97E-06	0.0239015	3	0.0195033	0.225238
1700028P14Rik	NM_026188	0.0	0	4	chr19	23727302	-	chr19	23785392	23786095	3	1.52E-06	0.0161658	3	0.0246681	0.253799
1700029B22Rik	NR_040531	0.0	4933402N03Rik	11	chr7	138289952	+	chr7	138292143	138293201	8	2.67E-05	0.000408699	3	0.148117	0.445814
1700029B22Rik	NR_040531	0.0	4933402N03Rik	11	chr7	138289952	+	chr7	138294619	138295096	5	0.0300919	0.112	3	0.18364	0.467534
1700029B22Rik	NR_040531	0.0	4933402N03Rik	11	chr7	138289952	+	chr7	138276905	138277155	4	0.00661445	0.0776124	3	0.0521016	0.306893
1700029B22Rik	NR_040531	0.0	4933402N03Rik	11	chr7	138289952	+	chr7	138295522	138296046	4	0.138382	0.323397	3	0.176649	0.44174
1700029B22Rik	NR_040531	0.0	4933402N03Rik	11	chr7	138289952	+	chr7	138293201	138293472	4	0.146002	0.33472	3	0.219829	0.486389
1700029F09Rik	NM_029368	16.0035084431	AC123800.4,AC123800.4	8	chr1	44159233	-	chr1	44161858	44163260	7	0.000408699	0.00397903	5	0.00211061	0.0254192
1700029F09Rik	NM_029368	16.0035084431	AC123800.4,AC123800.4	8	chr1	44159233	-	chr1	44163260	44164550	4	0.112	0.290313	6	0.000387032	0.00551421
1700029F09Rik	NM_029368	16.0035084431	AC123800.4,AC123800.4	8	chr1	44159233	-	chr1	44140640	44140835	4	0.00260558	0.0479032	3	0.0564646	0.317425
1700029F09Rik	NM_029368	16.0035084431	AC123800.4,AC123800.4	8	chr1	44159233	-	chr1	44170574	44171618	3	0.11581	0.400173	3	0.128674	0.389305
1700029G01Rik	NM_025856	2.40117502185	0	8	chr4	125839909	-	chr4	125827272	125828728	4	0.0203575	0.128083	9	4.88E-15	1.17E-11
1700029G01Rik	NM_025856	2.40117502185	0	8	chr4	125839909	-	chr4	125814191	125814532	3	0.0163404	0.218912	3	0.0288297	0.243086
1700029G01Rik	NM_025856	2.40117502185	0	8	chr4	125839909	-	chr4	125829307	125829786	3	0.10353	0.403815	3	0.0970701	0.363459
1700029H14Rik	NM_025601	0.0	AC134613.2	14	chr8	13562448	-	chr8	13648160	13650055	7	0	0	13	0	0
1700029H14Rik	NM_025601	0.0	AC134613.2	14	chr8	13562448	-	chr8	13463866	13465340	5	3.44E-15	5.00E-09	11	0	0
1700029H14Rik	NM_025601	0.0	AC134613.2	14	chr8	13562448	-	chr8	13472949	13474988	4	3.51E-11	1.20E-05	14	0	0
1700029H14Rik	NM_025601	0.0	AC134613.2	14	chr8	13562448	-	chr8	13548923	13549570	4	0.00661445	0.0776124	4	0.00302608	0.0521016
1700029H14Rik	NM_025601	0.0	AC134613.2	14	chr8	13562448	-	chr8	13549623	13551517	4	0.0203575	0.128083	4	0.0071068	0.0816488
1700029H14Rik	NM_025601	0.0	AC134613.2	14	chr8	13562448	-	chr8	13569627	13570192	3	0.266167	0.523281	3	0.120492	0.391404
1700029I15Rik	NM_183112	0.10093754702	0	5	chr2	92223074	+	chr2	92224635	92225357	5	0.00439829	0.0374777	6	0.000116515	0.00275134
1700029I15Rik	NM_183112	0.10093754702	0	5	chr2	92223074	+	chr2	92219217	92219677	4	0.146002	0.33472	4	0.0653413	0.219829
1700029I15Rik	NM_183112	0.10093754702	0	5	chr2	92223074	+	chr2	92225552	92227207	3	0.282689	0.547014	11	0	6.68E-14
1700029I15Rik	NM_183112	0.10093754702	0	5	chr2	92223074	+	chr2	92217871	92218415	3	0.323397	0.567958	6	0.000531739	0.00635991
1700029I15Rik	NM_183112	0.10093754702	0	5	chr2	92223074	+	chr2	92245800	92246483	3	0.0150146	0.206862	3	0.0407849	0.28289
1700029J11Rik	NM_029608	0.0	0	10	chr2	172298053	+	chr2	172290954	172291219	4	0.0955583	0.266167	6	5.60E-05	0.00150718
1700029J11Rik	NM_029608	0.0	0	10	chr2	172298053	+	chr2	172301419	172301768	4	0.146002	0.33472	7	9.68E-05	0.00140081
1700029J11Rik	NM_029608	0.0	0	10	chr2	172298053	+	chr2	172370825	172372184	3	0.000294031	0.0695119	3	0.00331207	0.149079
1700029J11Rik	NM_029608	0.0	0	10	chr2	172298053	+	chr2	172301066	172301419	3	0.33472	0.579223	5	0.0122225	0.0653413
1700029M20Rik	NR_015613	0.025928911161	0	12	chr4	135182569	+	chr4	135100843	135102219	5	0	8.10E-13	3	0.0146214	0.220805
1700030A11Rik	NR_045457	NA	0	12	chr17	29042209	+	chr17	29045733	29046170	5	0.0464243	0.146002	4	0.0653413	0.219829
1700030A11Rik	NR_045457	NA	0	12	chr17	29042209	+	chr17	29039202	29039438	5	0.0464243	0.146002	3	0.219829	0.486389
1700030A11Rik	NR_045457	NA	0	12	chr17	29042209	+	chr17	29033322	29034036	4	0.0527148	0.200661	3	0.123797	0.401534
1700030A11Rik	NR_045457	NA	0	12	chr17	29042209	+	chr17	29036325	29036688	3	0.323397	0.567958	4	0.0436453	0.176649
1700030A11Rik	NR_045457	NA	0	12	chr17	29042209	+	chr17	29033075	29033322	3	0.144812	0.424447	3	0.124765	0.407979
1700030C10Rik	NR_015521	3.76729640762	0	8	chr12	20821640	-	chr12	20818172	20819445	11	2.64E-08	7.37E-07	5	0.0122225	0.0653413
1700030F18Rik	NM_028180	0.0	0	10	chr15	99762089	-	chr15	99796936	99797243	15	0	0	5	7.17E-11	1.45E-06
1700030F18Rik	NM_028180	0.0	0	10	chr15	99762089	-	chr15	99765249	99765495	7	0.00167203	0.0105168	4	0.0653413	0.219829
1700030F18Rik	NM_028180	0.0	0	10	chr15	99762089	-	chr15	99813778	99814234	6	0	4.79E-12	4	0.000211668	0.0142833
1700030F18Rik	NM_028180	0.0	0	10	chr15	99762089	-	chr15	99788778	99790802	6	2.54E-10	5.98E-07	3	0.0288297	0.243086
1700030F18Rik	NM_028180	0.0	0	10	chr15	99762089	-	chr15	99770548	99772345	5	0.00822219	0.0527148	5	0.0014896	0.0195543
1700030F18Rik	NM_028180	0.0	0	10	chr15	99762089	-	chr15	99797243	99798374	4	1.70E-05	0.00478983	5	2.18E-06	0.000537055
1700030F18Rik	NM_028180	0.0	0	10	chr15	99762089	-	chr15	99764413	99764943	4	0.102424	0.282689	4	0.0254192	0.148117
1700030F18Rik	NM_028180	0.0	0	10	chr15	99762089	-	chr15	99765495	99765915	4	0.146002	0.33472	4	0.0653413	0.219829
1700030F18Rik	NM_028180	0.0	0	10	chr15	99762089	-	chr15	99753204	99753896	3	0.200661	0.476299	3	0.123797	0.401534
1700030F18Rik	NM_028180	0.0	0	10	chr15	99762089	-	chr15	99752217	99752418	3	0.144812	0.424447	3	0.124765	0.407979
1700030J22Rik	NM_027103	0.939864120079	0	7	chr8	119502843	-	chr8	119508529	119509436	8	0.00015595	0.00146107	5	0.00635991	0.0436453
1700030J22Rik	NM_027103	0.939864120079	0	7	chr8	119502843	-	chr8	119476053	119476957	6	2.54E-10	5.98E-07	4	0.000967124	0.0288297
1700030J22Rik	NM_027103	0.939864120079	0	7	chr8	119502843	-	chr8	119504978	119505430	5	0.0249481	0.102424	8	1.16E-08	1.45E-06
1700030J22Rik	NM_027103	0.939864120079	0	7	chr8	119502843	-	chr8	119482698	119483114	3	0.0393442	0.285824	3	0.0768664	0.36134
1700030J22Rik	NM_027103	0.939864120079	0	7	chr8	119502843	-	chr8	119510834	119511915	3	0.266167	0.523281	3	0.120492	0.391404
1700030J22Rik	NM_027103	0.939864120079	0	7	chr8	119502843	-	chr8	119499178	119499485	3	0.33472	0.579223	3	0.219829	0.486389
1700030K09Rik	NM_028170	58.4839674764	AC113182.4,Calr3	10	chr8	74967778	+	chr8	74970379	74971598	8	2.67E-05	0.000408699	7	1.45E-06	8.18E-05
1700030K09Rik	NM_028170	58.4839674764	AC113182.4,Calr3	10	chr8	74967778	+	chr8	74963014	74963196	5	0.0300919	0.112	4	0.042563	0.18364
1700030K09Rik	NM_028170	58.4839674764	AC113182.4,Calr3	10	chr8	74967778	+	chr8	74951431	74951814	4	0.00496742	0.0664857	5	0.000189952	0.00613692
1700030K09Rik	NM_028170	58.4839674764	AC113182.4,Calr3	10	chr8	74967778	+	chr8	74961646	74963014	4	0.0570463	0.213975	4	0.0883766	0.244927
1700030K09Rik	NM_028170	58.4839674764	AC113182.4,Calr3	10	chr8	74967778	+	chr8	75060817	75061422	3	1.11E-05	0.0302597	7	0	3.22E-15
1700030K09Rik	NM_028170	58.4839674764	AC113182.4,Calr3	10	chr8	74967778	+	chr8	75006594	75007232	3	0.00020402	0.0588385	5	2.34E-06	0.000518337
1700030K09Rik	NM_028170	58.4839674764	AC113182.4,Calr3	10	chr8	74967778	+	chr8	74972659	74973028	3	0.290313	0.544198	5	0.00551421	0.042563
1700030K09Rik	NM_028170	58.4839674764	AC113182.4,Calr3	10	chr8	74967778	+	chr8	74973360	74974152	3	0.323397	0.567958	5	0.00635991	0.0436453
1700030K09Rik	NM_028170	58.4839674764	AC113182.4,Calr3	10	chr8	74967778	+	chr8	74964195	74964725	3	0.33472	0.579223	5	0.0122225	0.0653413
1700030K09Rik	NM_028170	58.4839674764	AC113182.4,Calr3	10	chr8	74967778	+	chr8	75058837	75060051	3	0.00046065	0.0774876	3	0.0130919	0.226695
1700030N03Rik	NR_045304	NA	0	10	chr19	3197703	-	chr19	3204243	3206202	5	0.00895628	0.0570463	7	0.000431651	0.00377702
1700031A10Rik	NR_045439	NA	0	9	chr17	37060736	+	chr17	37084119	37085344	8	0	1.37E-12	7	2.55E-08	4.86E-06
1700031P21Rik	NR_045910	NA	0	3	chr12	53703309	-	chr12	53705656	53706231	7	0.000408699	0.00397903	3	0.148117	0.445814
1700034E13Rik	NM_030097	0.0	AC161119.1	8	chr18	52805873	+	chr18	52802176	52803286	3	0.33472	0.579223	6	0.00140081	0.0122225
1700034F02Rik	NM_001163521	250.571959141	0	14	chr11	29447949	+	chr11	29443727	29444833	39	0	0	20	0	0
1700034F02Rik	NM_001163521	250.571959141	0	14	chr11	29447949	+	chr11	29458204	29459748	14	0	0	9	1.34E-12	7.50E-10
1700034F02Rik	NM_001163521	250.571959141	0	14	chr11	29447949	+	chr11	29443189	29443549	11	2.31E-09	1.01E-07	7	1.44E-05	0.000387032
1700034F02Rik	NM_001163521	250.571959141	0	14	chr11	29447949	+	chr11	29451118	29451293	9	1.41E-05	0.000184705	9	9.72E-08	3.98E-06
1700034F02Rik	NM_001163521	250.571959141	0	14	chr11	29447949	+	chr11	29453402	29454461	9	1.14E-05	0.00015595	7	2.51E-05	0.000531739
1700034F02Rik	NM_001163521	250.571959141	0	14	chr11	29447949	+	chr11	29457698	29458204	8	3.31E-08	2.91E-06	11	0	1.69E-14
1700034F02Rik	NM_001163521	250.571959141	0	14	chr11	29447949	+	chr11	29451293	29451660	8	0.000184705	0.00167203	11	1.18E-11	1.40E-09
1700034F02Rik	NM_001163521	250.571959141	0	14	chr11	29447949	+	chr11	29450262	29450642	8	2.67E-05	0.000408699	4	0.0254192	0.148117
1700034F02Rik	NM_001163521	250.571959141	0	14	chr11	29447949	+	chr11	29450642	29451118	7	0.000408699	0.00397903	11	0	6.68E-14
1700034F02Rik	NM_001163521	250.571959141	0	14	chr11	29447949	+	chr11	29430269	29430596	7	2.20E-07	2.07E-05	6	3.39E-09	3.44E-06
1700034F02Rik	NM_001163521	250.571959141	0	14	chr11	29447949	+	chr11	29455612	29455860	6	0.00375931	0.0232889	8	7.71E-09	9.68E-07
1700034F02Rik	NM_001163521	250.571959141	0	14	chr11	29447949	+	chr11	29451660	29452246	6	0.0105168	0.0464243	6	0.00140081	0.0122225
1700034F02Rik	NM_001163521	250.571959141	0	14	chr11	29447949	+	chr11	29454461	29454716	5	0.00895628	0.0570463	5	0.0221575	0.0883766
1700034F02Rik	NM_001163521	250.571959141	0	14	chr11	29447949	+	chr11	29581327	29581987	4	3.83E-12	4.65E-06	6	0	2.62E-13
1700034F02Rik	NM_001163521	250.571959141	0	14	chr11	29447949	+	chr11	29459748	29461602	4	0.0161978	0.11581	8	3.51E-08	2.83E-06
1700034F02Rik	NM_001163521	250.571959141	0	14	chr11	29447949	+	chr11	29468683	29470429	4	0.00158338	0.0393442	4	0.00624375	0.0768664
1700034F02Rik	NM_001163521	250.571959141	0	14	chr11	29447949	+	chr11	29437255	29437371	3	0.10353	0.403815	10	9.99E-16	1.34E-12
1700034F02Rik	NM_001163521	250.571959141	0	14	chr11	29447949	+	chr11	29455860	29457457	3	0.266167	0.523281	9	2.81E-11	7.71E-09
1700034F02Rik	NM_001163521	250.571959141	0	14	chr11	29447949	+	chr11	29471633	29472315	3	0.0275652	0.257954	8	4.85E-11	2.55E-08
1700034F02Rik	NM_001163521	250.571959141	0	14	chr11	29447949	+	chr11	29472315	29472605	3	0.0217071	0.241805	5	4.16E-05	0.00260893
1700034F02Rik	NM_001163521	250.571959141	0	14	chr11	29447949	+	chr11	29436876	29437255	3	0.11581	0.400173	6	0.000113311	0.00228571
1700034F02Rik	NM_001163521	250.571959141	0	14	chr11	29447949	+	chr11	29449901	29450221	3	0.173195	0.459184	6	0.000116515	0.00275134
1700034F02Rik	NM_001163521	250.571959141	0	14	chr11	29447949	+	chr11	29430070	29430269	3	0.106759	0.38509	4	0.000689373	0.0286824
1700034F02Rik	NM_001163521	250.571959141	0	14	chr11	29447949	+	chr11	29398921	29399391	3	0.000400309	0.0721455	3	0.00327131	0.144304
1700034F02Rik	NM_001163521	250.571959141	0	14	chr11	29447949	+	chr11	29600317	29600434	3	4.10E-05	0.0407062	3	0.0060809	0.184545
1700034F02Rik	NM_001163521	250.571959141	0	14	chr11	29447949	+	chr11	29436005	29436649	3	0.11581	0.400173	4	0.0236151	0.128674
1700034F02Rik	NM_001163521	250.571959141	0	14	chr11	29447949	+	chr11	29421549	29422127	3	0.0163404	0.218912	3	0.0288297	0.243086
1700034F02Rik	NM_001163521	250.571959141	0	14	chr11	29447949	+	chr11	29441560	29442831	3	0.213975	0.497867	4	0.0883766	0.244927
1700034F02Rik	NM_001163521	250.571959141	0	14	chr11	29447949	+	chr11	29454874	29455439	3	0.213975	0.497867	3	0.244927	0.48793
1700034H14Rik	NM_025969	18.0875244788	0	8	chr18	85120916	-	chr18	85117075	85118663	8	0.000184705	0.00167203	7	9.68E-05	0.00140081
1700034H14Rik	NM_025969	18.0875244788	0	8	chr18	85120916	-	chr18	85116269	85116890	8	5.44E-05	0.000671995	5	0.00551421	0.042563
1700034H14Rik	NM_025969	18.0875244788	0	8	chr18	85120916	-	chr18	85129235	85130509	7	3.77E-05	0.000739638	8	6.34E-09	8.61E-07
1700034H14Rik	NM_025969	18.0875244788	0	8	chr18	85120916	-	chr18	85107976	85108880	7	8.80E-07	5.48E-05	5	0.000224414	0.0071068
1700034H14Rik	NM_025969	18.0875244788	0	8	chr18	85120916	-	chr18	85125905	85126176	7	0.000671995	0.00549635	5	0.00551421	0.042563
1700034H14Rik	NM_025969	18.0875244788	0	8	chr18	85120916	-	chr18	85109160	85109892	7	3.36E-07	2.84E-05	3	0.128674	0.389305
1700034H14Rik	NM_025969	18.0875244788	0	8	chr18	85120916	-	chr18	85127404	85127966	6	0.000803099	0.00895628	3	0.244927	0.48793
1700034H14Rik	NM_025969	18.0875244788	0	8	chr18	85120916	-	chr18	85106693	85107428	5	0.000395259	0.00928162	5	0.000330994	0.00825075
1700034H14Rik	NM_025969	18.0875244788	0	8	chr18	85120916	-	chr18	85130509	85131486	4	0.026967	0.144812	7	6.95E-07	4.66E-05
1700034H14Rik	NM_025969	18.0875244788	0	8	chr18	85120916	-	chr18	85126267	85127404	4	0.138382	0.323397	7	2.51E-05	0.000531739
1700034H14Rik	NM_025969	18.0875244788	0	8	chr18	85120916	-	chr18	85116890	85116993	4	0.112	0.290313	5	0.00551421	0.042563
1700034H14Rik	NM_025969	18.0875244788	0	8	chr18	85120916	-	chr18	85101136	85101677	4	0.00169711	0.041318	3	0.0320241	0.273027
1700034H14Rik	NM_025969	18.0875244788	0	8	chr18	85120916	-	chr18	85116061	85116269	4	0.112	0.290313	4	0.042563	0.18364
1700034H14Rik	NM_025969	18.0875244788	0	8	chr18	85120916	-	chr18	85137927	85139200	3	0.106759	0.38509	3	0.0286824	0.273594
1700034H14Rik	NM_025969	18.0875244788	0	8	chr18	85120916	-	chr18	85139200	85139303	3	0.0479032	0.295502	3	0.0564646	0.317425
1700034H14Rik	NM_025969	18.0875244788	0	8	chr18	85120916	-	chr18	85108880	85109000	3	0.128083	0.411154	3	0.0816488	0.368318
1700034H14Rik	NM_025969	18.0875244788	0	8	chr18	85120916	-	chr18	85114608	85114831	3	0.213975	0.497867	3	0.244927	0.48793
1700034H14Rik	NM_025969	18.0875244788	0	8	chr18	85120916	-	chr18	85114028	85114608	3	0.213975	0.497867	3	0.244927	0.48793
1700034I23Rik	NR_045380	0.04297224224	0	6	chr3	40706465	-	chr3	40709071	40709510	3	0.282689	0.547014	4	0.0254192	0.148117
1700034O15Rik	NM_029671	0.0	Kel	9	chr6	41634429	+	chr6	41642211	41642331	4	0.0955583	0.266167	4	0.0192543	0.120492
1700034O15Rik	NM_029671	0.0	Kel	9	chr6	41634429	+	chr6	41610513	41611634	3	0.0275652	0.257954	5	0.000337673	0.00876712
1700034O15Rik	NM_029671	0.0	Kel	9	chr6	41634429	+	chr6	41644690	41644816	3	0.10353	0.403815	3	0.0970701	0.363459
1700034P13Rik	NR_040462	11.2979041322	0	8	chr1	9737728	+	chr1	9720799	9722142	11	0	0	3	0.072879	0.34267
1700034P13Rik	NR_040462	11.2979041322	0	8	chr1	9737728	+	chr1	9709503	9711187	9	0	0	4	0.000131953	0.0135258
1700034P13Rik	NR_040462	11.2979041322	0	8	chr1	9737728	+	chr1	9732203	9732524	9	1.14E-05	0.00015595	3	0.176649	0.44174
1700034P13Rik	NR_040462	11.2979041322	0	8	chr1	9737728	+	chr1	9728429	9728988	8	3.31E-08	2.91E-06	4	0.019215	0.124765
1700034P13Rik	NR_040462	11.2979041322	0	8	chr1	9737728	+	chr1	9716505	9718224	7	5.76E-09	1.54E-06	4	0.0023532	0.0468817
1700034P13Rik	NR_040462	11.2979041322	0	8	chr1	9737728	+	chr1	9718224	9719478	7	3.72E-11	5.26E-08	3	0.0320241	0.273027
1700034P13Rik	NR_040462	11.2979041322	0	8	chr1	9737728	+	chr1	9707990	9709490	6	1.28E-10	3.61E-07	6	1.41E-08	8.32E-06
1700034P13Rik	NR_040462	11.2979041322	0	8	chr1	9737728	+	chr1	9743845	9744280	6	0.000803099	0.00895628	5	0.0221575	0.0883766
1700034P13Rik	NR_040462	11.2979041322	0	8	chr1	9737728	+	chr1	9734858	9735210	4	0.102424	0.282689	7	1.45E-06	8.18E-05
1700034P13Rik	NR_040462	11.2979041322	0	8	chr1	9737728	+	chr1	9743530	9743695	4	0.138382	0.323397	4	0.0436453	0.176649
1700034P13Rik	NR_040462	11.2979041322	0	8	chr1	9737728	+	chr1	9730958	9732091	4	0.0570463	0.213975	3	0.244927	0.48793
1700034P13Rik	NR_040462	11.2979041322	0	8	chr1	9737728	+	chr1	9764361	9765476	3	0.0163404	0.218912	6	1.86E-08	8.46E-06
1700034P13Rik	NR_040462	11.2979041322	0	8	chr1	9737728	+	chr1	9732134	9732203	3	0.323397	0.567958	4	0.0436453	0.176649
1700037C18Rik	NM_028484	0.636357406735	Cluap1	8	chr16	3908689	-	chr16	3895484	3895813	7	8.20E-09	2.22E-06	4	0.00302608	0.0521016
1700037C18Rik	NM_028484	0.636357406735	Cluap1	8	chr16	3908689	-	chr16	4003830	4004476	4	2.17E-13	1.18E-06	6	2.04E-08	1.01E-05
1700037C18Rik	NM_028484	0.636357406735	Cluap1	8	chr16	3908689	-	chr16	3916693	3918051	3	0.200661	0.476299	4	0.0195543	0.123797
1700037C18Rik	NM_028484	0.636357406735	Cluap1	8	chr16	3908689	-	chr16	3850625	3851459	3	1.52E-06	0.0161658	3	0.0246681	0.253799
1700037H04Rik	NM_026091	74.9332369609	0	12	chr2	130985756	-	chr2	130981472	130981971	9	2.90E-06	5.44E-05	4	0.042563	0.18364
1700037H04Rik	NM_026091	74.9332369609	0	12	chr2	130985756	-	chr2	130991071	130993257	6	0.00947751	0.0429881	4	0.0436453	0.176649
1700037H04Rik	NM_026091	74.9332369609	0	12	chr2	130985756	-	chr2	130988315	130989644	6	0.00397903	0.0249481	3	0.148117	0.445814
1700037H04Rik	NM_026091	74.9332369609	0	12	chr2	130985756	-	chr2	130977957	130978852	5	0.0232889	0.0955583	5	0.00150718	0.0192543
1700037H04Rik	NM_026091	74.9332369609	0	12	chr2	130985756	-	chr2	130980077	130980579	5	0.0429881	0.138382	5	0.00635991	0.0436453
1700037H04Rik	NM_026091	74.9332369609	0	12	chr2	130985756	-	chr2	130994959	130995424	5	0.00258871	0.026967	4	0.019215	0.124765
1700037H04Rik	NM_026091	74.9332369609	0	12	chr2	130985756	-	chr2	130978852	130979186	3	0.213975	0.497867	4	0.0883766	0.244927
1700039E15Rik	NM_001033176	0.0424264054448	0	10	chr7	52538242	+	chr7	52541450	52541826	28	0	0	10	1.40E-09	9.72E-08
1700039E15Rik	NM_001033176	0.0424264054448	0	10	chr7	52538242	+	chr7	52552081	52552944	18	0	0	6	3.09E-07	5.55E-05
1700039E15Rik	NM_001033176	0.0424264054448	0	10	chr7	52538242	+	chr7	52541916	52542695	8	0.000184705	0.00167203	4	0.0653413	0.219829
1700039E15Rik	NM_001033176	0.0424264054448	0	10	chr7	52538242	+	chr7	52424607	52425204	5	1.11E-16	6.25E-10	4	1.57E-06	0.00152142
1700039E15Rik	NM_001033176	0.0424264054448	0	10	chr7	52538242	+	chr7	52547963	52548396	5	0.00258871	0.026967	5	0.00139953	0.019215
1700039E15Rik	NM_001033176	0.0424264054448	0	10	chr7	52538242	+	chr7	52551146	52552081	5	0.00155152	0.0203575	3	0.0816488	0.368318
1700039E15Rik	NM_001033176	0.0424264054448	0	10	chr7	52538242	+	chr7	52517442	52517711	3	0.0393442	0.285824	5	0.000178728	0.00624375
1700039E15Rik	NM_001033176	0.0424264054448	0	10	chr7	52538242	+	chr7	52520674	52521523	3	0.106759	0.38509	4	0.000689373	0.0286824
1700039E15Rik	NM_001033176	0.0424264054448	0	10	chr7	52538242	+	chr7	52528587	52528814	3	0.144812	0.424447	3	0.124765	0.407979
1700039E22Rik	NR_045315	NA	0	11	chr19	44910428	-	chr19	44800481	44801193	3	2.12E-06	0.017249	3	0.0483559	0.330085
1700040I03Rik	NR_028081	415.666420478	Cct7	11	chr6	85401964	-	chr6	85397946	85398454	20	0	0	9	9.72E-08	3.98E-06
1700040I03Rik	NR_028081	415.666420478	Cct7	11	chr6	85401964	-	chr6	85403615	85403882	19	0	0	18	0	0
1700040I03Rik	NR_028081	415.666420478	Cct7	11	chr6	85401964	-	chr6	85419641	85420428	14	0	0	18	0	0
1700040I03Rik	NR_028081	415.666420478	Cct7	11	chr6	85401964	-	chr6	85396072	85397281	13	7.28E-12	4.60E-10	5	0.00635991	0.0436453
1700040I03Rik	NR_028081	415.666420478	Cct7	11	chr6	85401964	-	chr6	85404951	85405500	12	6.46E-10	2.64E-08	7	9.68E-05	0.00140081
1700040I03Rik	NR_028081	415.666420478	Cct7	11	chr6	85401964	-	chr6	85408390	85409360	12	1.67E-15	6.63E-13	3	0.244927	0.48793
1700040I03Rik	NR_028081	415.666420478	Cct7	11	chr6	85401964	-	chr6	85410498	85411127	11	7.32E-13	1.51E-10	4	0.0195543	0.123797
1700040I03Rik	NR_028081	415.666420478	Cct7	11	chr6	85401964	-	chr6	85403915	85404951	10	2.88E-08	1.11E-06	7	1.45E-06	8.18E-05
1700040I03Rik	NR_028081	415.666420478	Cct7	11	chr6	85401964	-	chr6	85394973	85396072	9	1.73E-08	1.13E-06	8	3.28E-05	0.000431651
1700040I03Rik	NR_028081	415.666420478	Cct7	11	chr6	85401964	-	chr6	85397701	85397946	8	0.000184705	0.00167203	4	0.0653413	0.219829
1700040I03Rik	NR_028081	415.666420478	Cct7	11	chr6	85401964	-	chr6	85408259	85408390	8	1.13E-06	4.04E-05	4	0.0883766	0.244927
1700040I03Rik	NR_028081	415.666420478	Cct7	11	chr6	85401964	-	chr6	85423634	85423859	7	1.73E-14	2.38E-10	3	0.0407849	0.28289
1700040I03Rik	NR_028081	415.666420478	Cct7	11	chr6	85401964	-	chr6	85422709	85423634	7	5.76E-09	1.54E-06	3	0.0468817	0.299697
1700040I03Rik	NR_028081	415.666420478	Cct7	11	chr6	85401964	-	chr6	85407956	85408259	7	4.04E-05	0.000803099	4	0.0883766	0.244927
1700040I03Rik	NR_028081	415.666420478	Cct7	11	chr6	85401964	-	chr6	85409567	85409834	6	0.00375931	0.0232889	3	0.120492	0.391404
1700040I03Rik	NR_028081	415.666420478	Cct7	11	chr6	85401964	-	chr6	85397281	85397573	6	0.00549635	0.0300919	3	0.18364	0.467534
1700040I03Rik	NR_028081	415.666420478	Cct7	11	chr6	85401964	-	chr6	85411772	85412073	5	0.000486696	0.0113068	6	1.69E-05	0.000694744
1700040I03Rik	NR_028081	415.666420478	Cct7	11	chr6	85401964	-	chr6	85416061	85416862	4	0.00928162	0.0881426	12	0	0
1700040I03Rik	NR_028081	415.666420478	Cct7	11	chr6	85401964	-	chr6	85412073	85412951	4	0.0113068	0.10353	5	0.000694744	0.0123
1700040I03Rik	NR_028081	415.666420478	Cct7	11	chr6	85401964	-	chr6	85376185	85377169	4	0.000112921	0.0119387	3	0.0177442	0.225176
1700040I03Rik	NR_028081	415.666420478	Cct7	11	chr6	85401964	-	chr6	85304835	85306516	4	2.50E-08	0.000252107	3	0.0186539	0.228526
1700040I03Rik	NR_028081	415.666420478	Cct7	11	chr6	85401964	-	chr6	85440027	85440749	4	1.85E-08	0.00020402	3	0.0237292	0.24699
1700040I03Rik	NR_028081	415.666420478	Cct7	11	chr6	85401964	-	chr6	85384312	85384701	4	0.0140546	0.106759	3	0.0286824	0.273594
1700040I03Rik	NR_028081	415.666420478	Cct7	11	chr6	85401964	-	chr6	85418551	85419216	4	0.00496742	0.0664857	3	0.072879	0.34267
1700040I03Rik	NR_028081	415.666420478	Cct7	11	chr6	85401964	-	chr6	85423859	85424009	3	0.0150146	0.206862	5	2.29E-05	0.00181281
1700040I03Rik	NR_028081	415.666420478	Cct7	11	chr6	85401964	-	chr6	85434815	85435795	3	0.00722326	0.166378	4	0.000149759	0.015025
1700040N02Rik	NR_040610	1.04548321059	Bcas1	11	chr2	170181860	+	chr2	170169129	170171225	10	2.91E-14	2.04E-11	16	0	0
1700041C23Rik	NR_033784	0.0	0	6	chr9	57023081	+	chr9	56929964	56931260	3	1.11E-05	0.0302597	3	0.00363856	0.163584
1700042G07Rik	NM_001099295	0.0	0	11	chr4	115845976	+	chr4	115885213	115886059	4	7.64E-08	0.000421962	3	0.026451	0.253805
1700042G07Rik	NM_001099295	0.0	0	11	chr4	115845976	+	chr4	115901884	115902066	3	0.000630567	0.0813701	3	0.00269726	0.140203
1700042G07Rik	NM_001099295	0.0	0	11	chr4	115845976	+	chr4	115857721	115858561	3	0.11581	0.400173	4	0.0236151	0.128674
1700042G07Rik	NM_001099295	0.0	0	11	chr4	115845976	+	chr4	115891552	115892353	3	0.0029942	0.134369	3	0.0239244	0.227955
1700042G07Rik	NM_001099295	0.0	0	11	chr4	115845976	+	chr4	115851507	115852521	3	0.323397	0.567958	3	0.176649	0.44174
1700045H11Rik	NR_040649	0.0	Errfi1,Errfi1	5	chr4	150229058	-	chr4	150238674	150239488	7	2.91E-06	0.000124056	7	6.95E-07	4.66E-05
1700045H11Rik	NR_040649	0.0	Errfi1,Errfi1	5	chr4	150229058	-	chr4	150221933	150222663	7	0.000395691	0.00375931	3	0.120492	0.391404
1700045H11Rik	NR_040649	0.0	Errfi1,Errfi1	5	chr4	150229058	-	chr4	150233938	150234446	4	0.112	0.290313	7	1.44E-05	0.000387032
1700045H11Rik	NR_040649	0.0	Errfi1,Errfi1	5	chr4	150229058	-	chr4	150142051	150145089	3	1.76E-05	0.0313725	4	0.000564153	0.0241705
1700045H11Rik	NR_040649	0.0	Errfi1,Errfi1	5	chr4	150229058	-	chr4	150239488	150240241	3	0.10353	0.403815	3	0.0970701	0.363459
1700048O20Rik	NR_033553	0.125183192897	0	4	chr9	121846392	+	chr9	121863679	121864169	4	0.0140546	0.106759	3	0.0286824	0.273594
1700048O20Rik	NR_033553	0.125183192897	0	4	chr9	121846392	+	chr9	121879295	121879756	3	0.0026659	0.136413	4	1.18E-06	0.00149716
1700049G17Rik	NM_028538	0.999309169044	AC139063.2,AC139063.2	20	chr7	28714449	-	chr7	28627670	28627988	5	4.44E-16	1.51E-09	3	0.00580842	0.179397
1700049G17Rik	NM_028538	0.999309169044	AC139063.2,AC139063.2	20	chr7	28714449	-	chr7	28692310	28692810	3	0.0150146	0.206862	3	0.0407849	0.28289
1700049G17Rik	NM_028538	0.999309169044	AC139063.2,AC139063.2	20	chr7	28714449	-	chr7	28701619	28702931	3	0.128083	0.411154	3	0.0816488	0.368318
1700051A21Rik	NR_045922	NA	0	12	chr11	72080345	+	chr11	72084821	72085760	3	0.290313	0.544198	3	0.18364	0.467534
1700051A21Rik	NR_045922	NA	0	12	chr11	72080345	+	chr11	72077327	72077978	3	0.33472	0.579223	3	0.219829	0.486389
1700052K11Rik	NR_027956	1.02016779806	0	10	chr11	105042747	-	chr11	105025868	105026182	6	1.13E-06	0.000129249	11	0	0
1700054N08Rik	NM_028536	3.38135118232	AC147266.2	11	chr8	126384109	-	chr8	126379359	126380250	7	0.000671995	0.00549635	3	0.18364	0.467534
1700054N08Rik	NM_028536	3.38135118232	AC147266.2	11	chr8	126384109	-	chr8	126289338	126290167	3	4.45E-10	0.00175437	11	0	0
1700054N08Rik	NM_028536	3.38135118232	AC147266.2	11	chr8	126384109	-	chr8	126373585	126374462	3	0.10353	0.403815	4	0.0123	0.0970701
1700056E22Rik	NM_028516	0.4559412672	Dusp10	13	chr1	185857877	-	chr1	185854986	185855593	6	0.00397903	0.0249481	4	0.0254192	0.148117
1700056E22Rik	NM_028516	0.4559412672	Dusp10	13	chr1	185857877	-	chr1	185863789	185864035	5	0.0429881	0.138382	3	0.176649	0.44174
1700056E22Rik	NM_028516	0.4559412672	Dusp10	13	chr1	185857877	-	chr1	185853885	185854335	3	0.33472	0.579223	6	0.00140081	0.0122225
1700056E22Rik	NM_028516	0.4559412672	Dusp10	13	chr1	185857877	-	chr1	185873483	185873881	3	0.0472017	0.299808	3	0.0897047	0.377777
1700057K13Rik	NM_028540	0.0	AC119220.1	8	chr1	159038776	-	chr1	159042459	159043003	5	0.0464243	0.146002	3	0.219829	0.486389
1700057K13Rik	NM_028540	0.0	AC119220.1	8	chr1	159038776	-	chr1	159029906	159030315	3	0.200661	0.476299	3	0.123797	0.401534
1700061G19Rik	NM_030141	6.98907199299	Acsbg2	8	chr17	57015055	+	chr17	57018791	57019477	17	0	0	4	0.0653413	0.219829
1700061G19Rik	NM_030141	6.98907199299	Acsbg2	8	chr17	57015055	+	chr17	57021588	57022201	15	0	0	8	3.28E-05	0.000431651
1700061G19Rik	NM_030141	6.98907199299	Acsbg2	8	chr17	57015055	+	chr17	57008931	57009890	12	1.67E-15	6.63E-13	3	0.244927	0.48793
1700061G19Rik	NM_030141	6.98907199299	Acsbg2	8	chr17	57015055	+	chr17	57023052	57023334	11	5.75E-10	3.25E-08	6	5.60E-05	0.00150718
1700061G19Rik	NM_030141	6.98907199299	Acsbg2	8	chr17	57015055	+	chr17	56997295	56997788	10	1.33E-15	1.77E-12	3	0.0286824	0.273594
1700061G19Rik	NM_030141	6.98907199299	Acsbg2	8	chr17	57015055	+	chr17	56987343	56987906	8	0	0	3	0.0186677	0.232224
1700061G19Rik	NM_030141	6.98907199299	Acsbg2	8	chr17	57015055	+	chr17	57001486	57002707	7	8.20E-09	2.22E-06	4	0.00302608	0.0521016
1700061G19Rik	NM_030141	6.98907199299	Acsbg2	8	chr17	57015055	+	chr17	57043519	57045942	6	1.24E-14	1.06E-09	4	0.000131953	0.0135258
1700061G19Rik	NM_030141	6.98907199299	Acsbg2	8	chr17	57015055	+	chr17	57020339	57020511	6	0.00947751	0.0429881	6	0.000531739	0.00635991
1700061G19Rik	NM_030141	6.98907199299	Acsbg2	8	chr17	57015055	+	chr17	57022309	57022863	6	0.00375931	0.0232889	4	0.0192543	0.120492
1700061G19Rik	NM_030141	6.98907199299	Acsbg2	8	chr17	57015055	+	chr17	57031539	57032830	6	1.13E-06	0.000129249	3	0.072879	0.34267
1700061G19Rik	NM_030141	6.98907199299	Acsbg2	8	chr17	57015055	+	chr17	56974023	56974737	5	6.19E-08	5.83E-05	8	4.09E-13	7.87E-10
1700061G19Rik	NM_030141	6.98907199299	Acsbg2	8	chr17	57015055	+	chr17	57006566	57007426	5	0.00822219	0.0527148	7	8.61E-07	5.29E-05
1700061G19Rik	NM_030141	6.98907199299	Acsbg2	8	chr17	57015055	+	chr17	57020511	57021159	5	0.0429881	0.138382	6	0.000531739	0.00635991
1700061G19Rik	NM_030141	6.98907199299	Acsbg2	8	chr17	57015055	+	chr17	56994771	56995622	5	1.71E-05	0.00158338	4	0.00624375	0.0768664
1700061G19Rik	NM_030141	6.98907199299	Acsbg2	8	chr17	57015055	+	chr17	57026054	57026279	5	0.000486696	0.0113068	4	0.0123	0.0970701
1700061G19Rik	NM_030141	6.98907199299	Acsbg2	8	chr17	57015055	+	chr17	57016921	57017994	5	0.00439829	0.0374777	4	0.0306144	0.16661
1700061G19Rik	NM_030141	6.98907199299	Acsbg2	8	chr17	57015055	+	chr17	57019593	57020339	5	0.0300919	0.112	4	0.042563	0.18364
1700061G19Rik	NM_030141	6.98907199299	Acsbg2	8	chr17	57015055	+	chr17	56891250	56892479	4	9.33E-15	3.17E-07	3	0.00157305	0.113507
1700061G19Rik	NM_030141	6.98907199299	Acsbg2	8	chr17	57015055	+	chr17	57004824	57006566	4	0.0113068	0.10353	4	0.0123	0.0970701
1700061G19Rik	NM_030141	6.98907199299	Acsbg2	8	chr17	57015055	+	chr17	56849834	56850428	3	3.53E-05	0.037114	3	5.29E-05	0.0429963
1700061G19Rik	NM_030141	6.98907199299	Acsbg2	8	chr17	57015055	+	chr17	56976858	56977959	3	0.00020402	0.0588385	4	0.000518337	0.0237292
1700061G19Rik	NM_030141	6.98907199299	Acsbg2	8	chr17	57015055	+	chr17	56964760	56965495	3	0.000562909	0.0808581	4	0.000653762	0.0260692
1700061G19Rik	NM_030141	6.98907199299	Acsbg2	8	chr17	57015055	+	chr17	56993333	56993921	3	0.0619496	0.309748	4	0.0023532	0.0468817
1700061G19Rik	NM_030141	6.98907199299	Acsbg2	8	chr17	57015055	+	chr17	57039809	57042880	3	0.0217071	0.241805	4	0.00260893	0.0492846
1700061G19Rik	NM_030141	6.98907199299	Acsbg2	8	chr17	57015055	+	chr17	56965495	56965759	3	0.000400309	0.0721455	3	0.00327131	0.144304
1700061G19Rik	NM_030141	6.98907199299	Acsbg2	8	chr17	57015055	+	chr17	57057979	57058971	3	0.00379212	0.139027	3	0.0104606	0.193238
1700061G19Rik	NM_030141	6.98907199299	Acsbg2	8	chr17	57015055	+	chr17	57024230	57024510	3	0.144812	0.424447	4	0.019215	0.124765
1700061G19Rik	NM_030141	6.98907199299	Acsbg2	8	chr17	57015055	+	chr17	57077912	57078524	3	6.78E-07	0.0122781	3	0.0274774	0.254711
1700061G19Rik	NM_030141	6.98907199299	Acsbg2	8	chr17	57015055	+	chr17	56958972	56960837	3	0.00034734	0.0682766	3	0.0359502	0.276118
1700061G19Rik	NM_030141	6.98907199299	Acsbg2	8	chr17	57015055	+	chr17	56999043	56999438	3	0.0664857	0.334732	3	0.072879	0.34267
1700064J06Rik	NR_045348	NA	0	8	chr10	118529960	+	chr10	118534693	118535014	3	0.290313	0.544198	3	0.18364	0.467534
1700065I16Rik	NR_040315	0.0	0	13	chr15	63648742	+	chr15	63645789	63646170	10	2.88E-08	1.11E-06	6	8.18E-05	0.00211061
1700065I17Rik	NM_026099	0.0	AC162035.1	4	chr18	56748001	+	chr18	56750203	56750634	7	0.000408699	0.00397903	7	1.45E-06	8.18E-05
1700065I17Rik	NM_026099	0.0	AC162035.1	4	chr18	56748001	+	chr18	56735015	56735511	7	8.80E-07	5.48E-05	4	0.0071068	0.0816488
1700065I17Rik	NM_026099	0.0	AC162035.1	4	chr18	56748001	+	chr18	56744149	56744785	7	0.00167203	0.0105168	3	0.219829	0.486389
1700065I17Rik	NM_026099	0.0	AC162035.1	4	chr18	56748001	+	chr18	56743156	56743625	6	0.00549635	0.0300919	9	2.90E-09	2.84E-07
1700065I17Rik	NM_026099	0.0	AC162035.1	4	chr18	56748001	+	chr18	56774551	56775673	5	5.98E-07	0.000236062	4	0.000967124	0.0288297
1700065I17Rik	NM_026099	0.0	AC162035.1	4	chr18	56748001	+	chr18	56750634	56751680	5	0.0249481	0.102424	5	0.00211061	0.0254192
1700065I17Rik	NM_026099	0.0	AC162035.1	4	chr18	56748001	+	chr18	56754317	56754529	5	0.00895628	0.0570463	5	0.0221575	0.0883766
1700065I17Rik	NM_026099	0.0	AC162035.1	4	chr18	56748001	+	chr18	56752075	56753193	5	0.0300919	0.112	4	0.042563	0.18364
1700065I17Rik	NM_026099	0.0	AC162035.1	4	chr18	56748001	+	chr18	56754529	56754643	5	0.00895628	0.0570463	4	0.0883766	0.244927
1700065I17Rik	NM_026099	0.0	AC162035.1	4	chr18	56748001	+	chr18	56755585	56756015	5	0.0232889	0.0955583	3	0.120492	0.391404
1700065I17Rik	NM_026099	0.0	AC162035.1	4	chr18	56748001	+	chr18	56745252	56746017	5	0.0249481	0.102424	3	0.148117	0.445814
1700065I17Rik	NM_026099	0.0	AC162035.1	4	chr18	56748001	+	chr18	56740748	56741189	4	0.0955583	0.266167	3	0.120492	0.391404
1700065I17Rik	NM_026099	0.0	AC162035.1	4	chr18	56748001	+	chr18	56743690	56744149	3	0.290313	0.544198	9	2.90E-09	2.84E-07
1700065I17Rik	NM_026099	0.0	AC162035.1	4	chr18	56748001	+	chr18	56906250	56906769	3	0.000735962	0.0823572	4	1.26E-06	0.00191433
1700065I17Rik	NM_026099	0.0	AC162035.1	4	chr18	56748001	+	chr18	56760279	56760596	3	0.128083	0.411154	4	0.0071068	0.0816488
1700065I17Rik	NM_026099	0.0	AC162035.1	4	chr18	56748001	+	chr18	56756578	56756691	3	0.200661	0.476299	4	0.0195543	0.123797
1700065I17Rik	NM_026099	0.0	AC162035.1	4	chr18	56748001	+	chr18	56744982	56745252	3	0.33472	0.579223	3	0.219829	0.486389
1700065I17Rik	NM_026099	0.0	AC162035.1	4	chr18	56748001	+	chr18	56752000	56752075	3	0.33472	0.579223	3	0.219829	0.486389
1700065J18Rik	NR_040468	0.0	0	10	chr1	194667898	+	chr1	194672002	194672442	5	0.0300919	0.112	5	0.00551421	0.042563
1700065J18Rik	NR_040468	0.0	0	10	chr1	194667898	+	chr1	194623672	194624332	4	3.91E-07	0.000814852	3	0.0232938	0.227251
1700065J18Rik	NR_040468	0.0	0	10	chr1	194667898	+	chr1	194671634	194672002	4	0.146002	0.33472	3	0.219829	0.486389
1700065J18Rik	NR_040468	0.0	0	10	chr1	194667898	+	chr1	194705252	194705903	3	0.00981427	0.178466	3	0.0386104	0.277926
1700065J18Rik	NR_040468	0.0	0	10	chr1	194667898	+	chr1	194671253	194671602	3	0.33472	0.579223	4	0.0653413	0.219829
1700066B19Rik	NM_001033168	0.103205806503	0	13	chr18	35886642	+	chr18	35889164	35890223	21	0	0	21	0	0
1700066B19Rik	NM_001033168	0.103205806503	0	13	chr18	35886642	+	chr18	35974962	35975735	8	0	0	4	8.41E-06	0.00392113
1700066B19Rik	NM_001033168	0.103205806503	0	13	chr18	35886642	+	chr18	35884310	35884614	4	0.102424	0.282689	4	0.0254192	0.148117
1700066B19Rik	NM_001033168	0.103205806503	0	13	chr18	35886642	+	chr18	35888846	35889164	4	0.102424	0.282689	3	0.148117	0.445814
1700066M21Rik	NM_028546	2.13676553464	4930558J18Rik	6	chr1	57434463	+	chr1	57427606	57428167	9	1.73E-08	1.13E-06	5	0.0221575	0.0883766
1700066M21Rik	NM_028546	2.13676553464	4930558J18Rik	6	chr1	57434463	+	chr1	57440590	57441269	6	0.000803099	0.00895628	5	0.0221575	0.0883766
1700066M21Rik	NM_028546	2.13676553464	4930558J18Rik	6	chr1	57434463	+	chr1	57421560	57421815	5	0.00155152	0.0203575	3	0.0816488	0.368318
1700066M21Rik	NM_028546	2.13676553464	4930558J18Rik	6	chr1	57434463	+	chr1	57422792	57423137	4	0.0161978	0.11581	5	0.00228571	0.0236151
1700066M21Rik	NM_028546	2.13676553464	4930558J18Rik	6	chr1	57434463	+	chr1	57428167	57428310	4	0.0570463	0.213975	3	0.244927	0.48793
1700066M21Rik	NM_028546	2.13676553464	4930558J18Rik	6	chr1	57434463	+	chr1	57431963	57432487	3	0.282689	0.547014	4	0.0254192	0.148117
1700066M21Rik	NM_028546	2.13676553464	4930558J18Rik	6	chr1	57434463	+	chr1	57442158	57442298	3	0.266167	0.523281	3	0.120492	0.391404
1700067G17Rik	NR_040471	0.0	0	4	chr1	90912687	+	chr1	90915553	90915980	5	0.0249481	0.102424	6	8.18E-05	0.00211061
1700067G17Rik	NR_040471	0.0	0	4	chr1	90912687	+	chr1	90918873	90920435	5	0.00895628	0.0570463	7	0.000431651	0.00377702
1700067G17Rik	NR_040471	0.0	0	4	chr1	90912687	+	chr1	90916123	90916473	5	0.0464243	0.146002	5	0.0122225	0.0653413
1700067G17Rik	NR_040471	0.0	0	4	chr1	90912687	+	chr1	90952751	90956230	4	1.20E-06	0.00148552	4	1.11E-06	0.00138182
1700067G17Rik	NR_040471	0.0	0	4	chr1	90912687	+	chr1	90923356	90925049	4	0.0113068	0.10353	4	0.0123	0.0970701
1700067G17Rik	NR_040471	0.0	0	4	chr1	90912687	+	chr1	90920774	90921710	3	0.200661	0.476299	4	0.0195543	0.123797
1700067G17Rik	NR_040471	0.0	0	4	chr1	90912687	+	chr1	90927907	90929624	3	0.0472017	0.299808	3	0.0897047	0.377777
1700067K01Rik	NM_183097	0.982930577805	AC156028.2	8	chr8	86525604	+	chr8	86528445	86529332	10	2.88E-08	1.11E-06	18	0	0
1700067K01Rik	NM_183097	0.982930577805	AC156028.2	8	chr8	86525604	+	chr8	86530020	86530378	6	0.00549635	0.0300919	6	0.000387032	0.00551421
1700067K01Rik	NM_183097	0.982930577805	AC156028.2	8	chr8	86525604	+	chr8	86709603	86710167	4	1.43E-12	3.13E-06	6	5.95E-07	8.23E-05
1700067K01Rik	NM_183097	0.982930577805	AC156028.2	8	chr8	86525604	+	chr8	86531590	86531798	4	0.138382	0.323397	6	0.000531739	0.00635991
1700067K01Rik	NM_183097	0.982930577805	AC156028.2	8	chr8	86525604	+	chr8	86527962	86528445	4	0.102424	0.282689	4	0.0254192	0.148117
1700067K01Rik	NM_183097	0.982930577805	AC156028.2	8	chr8	86525604	+	chr8	86531798	86532365	3	0.213975	0.497867	5	0.0221575	0.0883766
1700067K01Rik	NM_183097	0.982930577805	AC156028.2	8	chr8	86525604	+	chr8	86532532	86532861	3	0.213975	0.497867	5	0.0221575	0.0883766
1700067K01Rik	NM_183097	0.982930577805	AC156028.2	8	chr8	86525604	+	chr8	86555265	86558532	3	0.0132421	0.197387	3	0.0348714	0.285181
1700067K01Rik	NM_183097	0.982930577805	AC156028.2	8	chr8	86525604	+	chr8	86531105	86531590	3	0.323397	0.567958	4	0.0436453	0.176649
1700067P10Rik	NM_026625	0.0	0	8	chr17	48226581	+	chr17	48200161	48201146	5	5.98E-07	0.000236062	5	8.46E-06	0.000967124
1700067P10Rik	NM_026625	0.0	0	8	chr17	48226581	+	chr17	48229319	48229561	5	0.0249481	0.102424	3	0.148117	0.445814
1700067P10Rik	NM_026625	0.0	0	8	chr17	48226581	+	chr17	48244426	48245086	3	0.106759	0.38509	4	0.000689373	0.0286824
1700067P10Rik	NM_026625	0.0	0	8	chr17	48226581	+	chr17	48111587	48112572	3	1.34E-05	0.0268655	4	0.00129564	0.0339447
1700067P10Rik	NM_026625	0.0	0	8	chr17	48226581	+	chr17	48230572	48231479	3	0.33472	0.579223	3	0.219829	0.486389
1700069L16Rik	NR_033216	0.0521892998795	AC132939.5	7	chr5	114174781	-	chr5	114000743	114001399	9	0	0	3	0.000694771	0.103306
1700069L16Rik	NR_033216	0.0521892998795	AC132939.5	7	chr5	114174781	-	chr5	114025775	114027192	5	0	0	3	0.00822165	0.178752
1700072B07Rik	NR_040727	NA	0	13	chr9	58218310	+	chr9	58214594	58215226	7	0.00167203	0.0105168	5	0.0122225	0.0653413
1700072B07Rik	NR_040727	NA	0	13	chr9	58218310	+	chr9	58221319	58221812	7	0.00167203	0.0105168	3	0.219829	0.486389
1700072B07Rik	NR_040727	NA	0	13	chr9	58218310	+	chr9	58221812	58222689	6	0.0105168	0.0464243	3	0.219829	0.486389
1700072B07Rik	NR_040727	NA	0	13	chr9	58218310	+	chr9	58215226	58215828	4	0.146002	0.33472	3	0.219829	0.486389
1700072B07Rik	NR_040727	NA	0	13	chr9	58218310	+	chr9	58170951	58171708	3	0.00344276	0.124565	3	0.00906465	0.200409
1700072B07Rik	NR_040727	NA	0	13	chr9	58218310	+	chr9	58198769	58199064	3	0.041318	0.294046	3	0.0320241	0.273027
1700072B07Rik	NR_040727	NA	0	13	chr9	58218310	+	chr9	58222689	58223736	3	0.290313	0.544198	3	0.18364	0.467534
1700072O05Rik	NR_045733	NA	0	11	chr6	120504813	+	chr6	120616718	120619008	5	1.16E-10	1.44E-06	6	0	1.34E-12
1700074P13Rik	NM_028550	0.0	0	8	chr6	40890556	-	chr6	40882838	40883802	3	0.266167	0.523281	3	0.120492	0.391404
1700081L11Rik	NM_001081045	23.8451490388	0	6	chr11	104303605	-	chr11	104300057	104300426	6	0.0105168	0.0464243	3	0.219829	0.486389
1700081L11Rik	NM_001081045	23.8451490388	0	6	chr11	104303605	-	chr11	104307934	104308357	5	0.0300919	0.112	3	0.18364	0.467534
1700081L11Rik	NM_001081045	23.8451490388	0	6	chr11	104303605	-	chr11	104293188	104293762	4	0.0113068	0.10353	5	0.000694744	0.0123
1700081L11Rik	NM_001081045	23.8451490388	0	6	chr11	104303605	-	chr11	104286970	104287856	4	0.00496742	0.0664857	3	0.072879	0.34267
1700081L11Rik	NM_001081045	23.8451490388	0	6	chr11	104303605	-	chr11	104300426	104300977	4	0.146002	0.33472	3	0.219829	0.486389
1700081L11Rik	NM_001081045	23.8451490388	0	6	chr11	104303605	-	chr11	104290211	104290658	3	0.0776124	0.357524	6	3.09E-07	5.55E-05
1700081L11Rik	NM_001081045	23.8451490388	0	6	chr11	104303605	-	chr11	104317962	104318168	3	0.0881426	0.363028	3	0.082203	0.350794
1700081L11Rik	NM_001081045	23.8451490388	0	6	chr11	104303605	-	chr11	104297802	104299088	3	0.323397	0.567958	3	0.176649	0.44174
1700088E04Rik	NM_138581	6.02411467071	0	7	chr15	78971681	-	chr15	78966305	78967076	32	0	0	21	0	0
1700088E04Rik	NM_138581	6.02411467071	0	7	chr15	78971681	-	chr15	78961794	78962223	8	3.31E-08	2.91E-06	10	1.69E-14	1.33E-11
1700088E04Rik	NM_138581	6.02411467071	0	7	chr15	78971681	-	chr15	78985168	78985805	6	2.22E-06	0.000204833	6	3.09E-07	5.55E-05
1700088E04Rik	NM_138581	6.02411467071	0	7	chr15	78971681	-	chr15	78966189	78966305	6	0.00947751	0.0429881	3	0.176649	0.44174
1700088E04Rik	NM_138581	6.02411467071	0	7	chr15	78971681	-	chr15	78975279	78975826	5	0.0464243	0.146002	5	0.0122225	0.0653413
1700088E04Rik	NM_138581	6.02411467071	0	7	chr15	78971681	-	chr15	78961124	78961794	5	0.000486696	0.0113068	4	0.0123	0.0970701
1700088E04Rik	NM_138581	6.02411467071	0	7	chr15	78971681	-	chr15	78967475	78967831	4	0.112	0.290313	5	0.00551421	0.042563
1700088E04Rik	NM_138581	6.02411467071	0	7	chr15	78971681	-	chr15	78963348	78965169	4	0.0527148	0.200661	3	0.123797	0.401534
1700088E04Rik	NM_138581	6.02411467071	0	7	chr15	78971681	-	chr15	78965788	78966189	3	0.323397	0.567958	5	0.00635991	0.0436453
1700088E04Rik	NM_138581	6.02411467071	0	7	chr15	78971681	-	chr15	78982027	78982588	3	0.10353	0.403815	3	0.0970701	0.363459
1700088E04Rik	NM_138581	6.02411467071	0	7	chr15	78971681	-	chr15	78967234	78967424	3	0.290313	0.544198	3	0.18364	0.467534
1700092M07Rik	NM_001177347	0.58012527024	0	18	chr19	8815207	+	chr19	8783206	8784298	10	0	0	6	1.11E-16	4.89E-11
1700092M07Rik	NM_001177347	0.58012527024	0	18	chr19	8815207	+	chr19	8818870	8819683	9	1.41E-05	0.000184705	7	9.68E-05	0.00140081
1700092M07Rik	NM_001177347	0.58012527024	0	18	chr19	8815207	+	chr19	8819683	8820077	8	5.44E-05	0.000671995	7	1.44E-05	0.000387032
1700092M07Rik	NM_001177347	0.58012527024	0	18	chr19	8815207	+	chr19	8780879	8781226	8	0	0	3	0.00162368	0.113359
1700092M07Rik	NM_001177347	0.58012527024	0	18	chr19	8815207	+	chr19	8821106	8822086	7	0.00146107	0.00947751	4	0.0436453	0.176649
1700092M07Rik	NM_001177347	0.58012527024	0	18	chr19	8815207	+	chr19	8823722	8824016	5	0.00822219	0.0527148	5	0.0014896	0.0195543
1700092M07Rik	NM_001177347	0.58012527024	0	18	chr19	8815207	+	chr19	8804770	8805575	5	0.000486696	0.0113068	4	0.0123	0.0970701
1700092M07Rik	NM_001177347	0.58012527024	0	18	chr19	8815207	+	chr19	8826895	8827971	5	0.00102534	0.0161978	4	0.0236151	0.128674
1700092M07Rik	NM_001177347	0.58012527024	0	18	chr19	8815207	+	chr19	8806319	8806701	5	0.00822219	0.0527148	3	0.123797	0.401534
1700092M07Rik	NM_001177347	0.58012527024	0	18	chr19	8815207	+	chr19	8812660	8813095	4	0.102424	0.282689	10	6.68E-14	4.17E-11
1700092M07Rik	NM_001177347	0.58012527024	0	18	chr19	8815207	+	chr19	8825290	8826074	4	0.0113068	0.10353	5	0.000694744	0.0123
1700092M07Rik	NM_001177347	0.58012527024	0	18	chr19	8815207	+	chr19	8790492	8790813	4	0.000420554	0.0217071	3	0.0492846	0.304888
1700092M07Rik	NM_001177347	0.58012527024	0	18	chr19	8815207	+	chr19	8802176	8803474	4	0.00661445	0.0776124	3	0.0521016	0.306893
1700092M07Rik	NM_001177347	0.58012527024	0	18	chr19	8815207	+	chr19	8818620	8818743	4	0.146002	0.33472	3	0.219829	0.486389
1700092M07Rik	NM_001177347	0.58012527024	0	18	chr19	8815207	+	chr19	8785648	8785763	3	0.0132421	0.197387	7	5.31E-12	1.41E-08
1700092M07Rik	NM_001177347	0.58012527024	0	18	chr19	8815207	+	chr19	8822326	8822738	3	0.266167	0.523281	8	7.71E-09	9.68E-07
1700092M07Rik	NM_001177347	0.58012527024	0	18	chr19	8815207	+	chr19	8784298	8785093	3	0.00934665	0.172395	4	9.55E-05	0.0110502
1700092M07Rik	NM_001177347	0.58012527024	0	18	chr19	8815207	+	chr19	8783149	8783206	3	0.0026659	0.136413	3	0.00149716	0.111736
1700092M07Rik	NM_001177347	0.58012527024	0	18	chr19	8815207	+	chr19	8824867	8825019	3	0.144812	0.424447	4	0.019215	0.124765
1700092M07Rik	NM_001177347	0.58012527024	0	18	chr19	8815207	+	chr19	8852248	8852810	3	0.00981427	0.178466	3	0.0386104	0.277926
1700092M07Rik	NM_001177347	0.58012527024	0	18	chr19	8815207	+	chr19	8822128	8822260	3	0.213975	0.497867	4	0.0883766	0.244927
1700093K21Rik	NM_026105	0.0835028798072	0	12	chr11	23419195	-	chr11	23408771	23410322	14	0	0	11	0	9.99E-16
1700093K21Rik	NM_026105	0.0835028798072	0	12	chr11	23419195	-	chr11	23416569	23417009	12	4.82E-12	4.71E-10	10	6.68E-14	4.17E-11
1700093K21Rik	NM_026105	0.0835028798072	0	12	chr11	23419195	-	chr11	23443209	23443837	11	0	0	4	0.00876712	0.0883121
1700093K21Rik	NM_026105	0.0835028798072	0	12	chr11	23419195	-	chr11	23406463	23406964	10	0	4.22E-15	7	5.13E-10	3.09E-07
1700093K21Rik	NM_026105	0.0835028798072	0	12	chr11	23419195	-	chr11	23412099	23413276	10	3.25E-08	1.17E-06	5	0.00150718	0.0192543
1700093K21Rik	NM_026105	0.0835028798072	0	12	chr11	23419195	-	chr11	23417016	23417131	10	2.88E-08	1.11E-06	5	0.00211061	0.0254192
1700093K21Rik	NM_026105	0.0835028798072	0	12	chr11	23419195	-	chr11	23415931	23416390	10	7.37E-07	1.41E-05	3	0.219829	0.486389
1700093K21Rik	NM_026105	0.0835028798072	0	12	chr11	23419195	-	chr11	23424412	23424817	9	2.90E-06	5.44E-05	7	1.44E-05	0.000387032
1700093K21Rik	NM_026105	0.0835028798072	0	12	chr11	23419195	-	chr11	23403082	23403678	9	8.88E-16	2.98E-12	4	0.00613692	0.072879
1700093K21Rik	NM_026105	0.0835028798072	0	12	chr11	23419195	-	chr11	23408404	23408714	8	1.68E-09	3.36E-07	8	3.51E-08	2.83E-06
1700093K21Rik	NM_026105	0.0835028798072	0	12	chr11	23419195	-	chr11	23427526	23428631	7	0.000395691	0.00375931	5	0.00150718	0.0192543
1700093K21Rik	NM_026105	0.0835028798072	0	12	chr11	23419195	-	chr11	23407023	23407331	6	5.48E-05	0.00155152	5	0.000224414	0.0071068
1700093K21Rik	NM_026105	0.0835028798072	0	12	chr11	23419195	-	chr11	23416390	23416569	5	0.0464243	0.146002	11	1.18E-11	1.40E-09
1700093K21Rik	NM_026105	0.0835028798072	0	12	chr11	23419195	-	chr11	23432936	23433906	5	0.000204833	0.00661445	7	5.13E-10	3.09E-07
1700093K21Rik	NM_026105	0.0835028798072	0	12	chr11	23419195	-	chr11	23434639	23435535	5	3.62E-05	0.00239913	7	2.28E-08	4.58E-06
1700093K21Rik	NM_026105	0.0835028798072	0	12	chr11	23419195	-	chr11	23404670	23404821	5	0.000395259	0.00928162	5	0.000330994	0.00825075
1700093K21Rik	NM_026105	0.0835028798072	0	12	chr11	23419195	-	chr11	23430230	23430575	5	0.000486696	0.0113068	3	0.0970701	0.363459
1700093K21Rik	NM_026105	0.0835028798072	0	12	chr11	23419195	-	chr11	23410931	23412068	4	0.0527148	0.200661	7	8.61E-07	5.29E-05
1700093K21Rik	NM_026105	0.0835028798072	0	12	chr11	23419195	-	chr11	23414984	23415222	4	0.112	0.290313	7	1.44E-05	0.000387032
1700093K21Rik	NM_026105	0.0835028798072	0	12	chr11	23419195	-	chr11	23428631	23429211	4	0.026967	0.144812	4	0.019215	0.124765
1700093K21Rik	NM_026105	0.0835028798072	0	12	chr11	23419195	-	chr11	23438356	23438598	4	0.00260558	0.0479032	3	0.0564646	0.317425
1700093K21Rik	NM_026105	0.0835028798072	0	12	chr11	23419195	-	chr11	23422962	23423971	4	0.146002	0.33472	4	0.0653413	0.219829
1700093K21Rik	NM_026105	0.0835028798072	0	12	chr11	23419195	-	chr11	23401005	23401723	3	0.0479032	0.295502	7	8.39E-10	4.42E-07
1700093K21Rik	NM_026105	0.0835028798072	0	12	chr11	23419195	-	chr11	23498352	23498808	3	7.38E-05	0.0480958	4	1.00E-06	0.00132803
1700093K21Rik	NM_026105	0.0835028798072	0	12	chr11	23419195	-	chr11	23403678	23404060	3	0.0472017	0.299808	6	4.58E-06	0.000330726
1700093K21Rik	NM_026105	0.0835028798072	0	12	chr11	23419195	-	chr11	23429760	23430230	3	0.10353	0.403815	6	1.69E-05	0.000694744
1700093K21Rik	NM_026105	0.0835028798072	0	12	chr11	23419195	-	chr11	23466441	23467268	3	0.00033528	0.0720807	3	0.00458939	0.153194
1700093K21Rik	NM_026105	0.0835028798072	0	12	chr11	23419195	-	chr11	23382954	23383580	3	0.00397922	0.142952	3	0.0605395	0.327907
1700093K21Rik	NM_026105	0.0835028798072	0	12	chr11	23419195	-	chr11	23434129	23434485	3	0.0881426	0.363028	3	0.082203	0.350794
1700093K21Rik	NM_026105	0.0835028798072	0	12	chr11	23419195	-	chr11	23426717	23427002	3	0.266167	0.523281	3	0.120492	0.391404
1700093K21Rik	NM_026105	0.0835028798072	0	12	chr11	23419195	-	chr11	23425035	23426107	3	0.323397	0.567958	3	0.176649	0.44174
1700094D03Rik	NM_028567	1.85106814767	0	7	chr3	89866717	+	chr3	89830773	89831502	6	2.03E-13	6.01E-09	6	1.64E-09	2.18E-06
1700096K18Rik	NR_027388	0.329631796064	0	10	chr5	25035835	+	chr5	25040610	25041389	6	0.00549635	0.0300919	4	0.042563	0.18364
1700096K18Rik	NR_027388	0.329631796064	0	10	chr5	25035835	+	chr5	25038260	25038910	4	0.102424	0.282689	14	0	0
1700096K18Rik	NR_027388	0.329631796064	0	10	chr5	25035835	+	chr5	25070227	25070548	3	0.00166401	0.110394	6	2.22E-16	7.17E-11
1700096K18Rik	NR_027388	0.329631796064	0	10	chr5	25035835	+	chr5	25041389	25042468	3	0.323397	0.567958	7	2.51E-05	0.000531739
1700096K18Rik	NR_027388	0.329631796064	0	10	chr5	25035835	+	chr5	25032378	25032919	3	0.33472	0.579223	5	0.0122225	0.0653413
1700096K18Rik	NR_027388	0.329631796064	0	10	chr5	25035835	+	chr5	25024543	25025925	3	0.11581	0.400173	4	0.0236151	0.128674
1700102H20Rik	NR_045302	NA	0	6	chr17	3557823	+	chr17	3553239	3555001	4	0.112	0.290313	3	0.18364	0.467534
1700105P06Rik	NR_045703	NA	AI846148	7	chr19	7457492	+	chr19	7498566	7501033	5	6.19E-08	5.83E-05	3	0.0605247	0.334025
1700105P06Rik	NR_045703	NA	AI846148	7	chr19	7457492	+	chr19	7433860	7435873	3	0.0275652	0.257954	3	0.0883121	0.371783
1700105P06Rik	NR_045703	NA	AI846148	7	chr19	7457492	+	chr19	7454259	7454432	3	0.33472	0.579223	3	0.219829	0.486389
1700106N22Rik	NM_028576	3.72774496096	0	7	chr17	85490039	+	chr17	85492463	85492595	3	0.282689	0.547014	4	0.0254192	0.148117
1700108F19Rik	NR_015485	0.169314595001	0	13	chr14	77077374	+	chr14	77066328	77066510	9	3.54E-12	1.68E-09	8	3.51E-08	2.83E-06
1700109F18Rik	NR_027899	0.0	0	6	chr2	74554187	-	chr2	74594652	74594875	4	1.20E-06	0.00148552	3	0.00138182	0.105054
1700109F18Rik	NR_027899	0.0	0	6	chr2	74554187	-	chr2	74566481	74568262	4	0.0203575	0.128083	4	0.0071068	0.0816488
1700113A16Rik	NR_045997	NA	0	11	chr3	87981707	-	chr3	87984791	87985362	4	0.146002	0.33472	4	0.0653413	0.219829
1700113A16Rik	NR_045997	NA	0	11	chr3	87981707	-	chr3	87991976	87992989	3	0.10353	0.403815	7	1.74E-07	1.69E-05
1700113A16Rik	NR_045997	NA	0	11	chr3	87981707	-	chr3	87932321	87932667	3	0.000400309	0.0721455	4	6.01E-06	0.00327131
1700113A16Rik	NR_045997	NA	0	11	chr3	87981707	-	chr3	87977667	87978486	3	0.290313	0.544198	7	1.44E-05	0.000387032
1700113I22Rik	NM_026865	7.7484874198	Aarsd1	3	chr11	101286647	-	chr11	101292822	101293128	10	1.45E-10	1.73E-08	8	3.28E-05	0.000431651
1700113I22Rik	NM_026865	7.7484874198	Aarsd1	3	chr11	101286647	-	chr11	101294530	101294838	10	3.25E-08	1.17E-06	5	0.00150718	0.0192543
1700113I22Rik	NM_026865	7.7484874198	Aarsd1	3	chr11	101286647	-	chr11	101296482	101297091	8	3.31E-08	2.91E-06	4	0.019215	0.124765
1700113I22Rik	NM_026865	7.7484874198	Aarsd1	3	chr11	101286647	-	chr11	101281837	101282475	8	5.44E-05	0.000671995	4	0.042563	0.18364
1700113I22Rik	NM_026865	7.7484874198	Aarsd1	3	chr11	101286647	-	chr11	101272485	101274818	7	4.16E-08	6.56E-06	9	5.28E-14	6.53E-11
1700113I22Rik	NM_026865	7.7484874198	Aarsd1	3	chr11	101286647	-	chr11	101321049	101322023	6	3.33E-16	1.02E-10	8	0	0
1700113I22Rik	NM_026865	7.7484874198	Aarsd1	3	chr11	101286647	-	chr11	101294877	101296434	6	0.000739638	0.00822219	12	0	0
1700113I22Rik	NM_026865	7.7484874198	Aarsd1	3	chr11	101286647	-	chr11	101257759	101258392	6	1.24E-14	1.06E-09	5	1.83E-07	0.000131953
1700113I22Rik	NM_026865	7.7484874198	Aarsd1	3	chr11	101286647	-	chr11	101293299	101293955	6	0.000803099	0.00895628	5	0.0221575	0.0883766
1700113I22Rik	NM_026865	7.7484874198	Aarsd1	3	chr11	101286647	-	chr11	101293204	101293299	6	0.000803099	0.00895628	3	0.244927	0.48793
1700113I22Rik	NM_026865	7.7484874198	Aarsd1	3	chr11	101286647	-	chr11	101259199	101260162	5	4.25E-08	5.26E-05	5	8.63E-07	0.000298899
1700113I22Rik	NM_026865	7.7484874198	Aarsd1	3	chr11	101286647	-	chr11	101292663	101292822	5	0.00895628	0.0570463	5	0.0221575	0.0883766
1700113I22Rik	NM_026865	7.7484874198	Aarsd1	3	chr11	101286647	-	chr11	101289420	101289722	4	0.102424	0.282689	8	1.16E-08	1.45E-06
1700113I22Rik	NM_026865	7.7484874198	Aarsd1	3	chr11	101286647	-	chr11	101351145	101351496	4	7.00E-06	0.0031578	4	0.00326192	0.0541463
1700113I22Rik	NM_026865	7.7484874198	Aarsd1	3	chr11	101286647	-	chr11	101288870	101289420	4	0.102424	0.282689	3	0.148117	0.445814
1700113I22Rik	NM_026865	7.7484874198	Aarsd1	3	chr11	101286647	-	chr11	101290362	101291245	4	0.146002	0.33472	3	0.219829	0.486389
1700113I22Rik	NM_026865	7.7484874198	Aarsd1	3	chr11	101286647	-	chr11	101289722	101290001	3	0.33472	0.579223	16	0	0
1700113I22Rik	NM_026865	7.7484874198	Aarsd1	3	chr11	101286647	-	chr11	101297091	101297625	3	0.10353	0.403815	4	0.0123	0.0970701
1700113I22Rik	NM_026865	7.7484874198	Aarsd1	3	chr11	101286647	-	chr11	101248411	101249104	3	0.00020402	0.0588385	3	0.0237292	0.24699
1700113I22Rik	NM_026865	7.7484874198	Aarsd1	3	chr11	101286647	-	chr11	101280993	101281837	3	0.323397	0.567958	3	0.176649	0.44174
1700120C14Rik	NR_045627	NA	Mcrs1	11	chr15	99082218	+	chr15	99085825	99089106	17	0	0	13	2.22E-16	5.83E-14
1700120C14Rik	NR_045627	NA	Mcrs1	11	chr15	99082218	+	chr15	99085324	99085825	10	7.37E-07	1.41E-05	7	9.68E-05	0.00140081
1700120C14Rik	NR_045627	NA	Mcrs1	11	chr15	99082218	+	chr15	99075278	99076165	5	0.00895628	0.0570463	6	0.00377702	0.0221575
1700120C14Rik	NR_045627	NA	Mcrs1	11	chr15	99082218	+	chr15	99060174	99061139	4	0.000214109	0.0150146	4	0.00181281	0.0407849
1700120C14Rik	NR_045627	NA	Mcrs1	11	chr15	99082218	+	chr15	99085206	99085324	3	0.282689	0.547014	4	0.0254192	0.148117
1700120K04Rik	NR_027915	0.202990426051	0	12	chr7	134747959	-	chr7	134750182	134750838	13	3.08E-14	4.82E-12	6	8.18E-05	0.00211061
1700120K04Rik	NR_027915	0.202990426051	0	12	chr7	134747959	-	chr7	134754483	134754814	11	6.63E-13	1.45E-10	7	0.000431651	0.00377702
1700120K04Rik	NR_027915	0.202990426051	0	12	chr7	134747959	-	chr7	134780700	134781301	10	0	0	7	0	1.11E-16
1700120K04Rik	NR_027915	0.202990426051	0	12	chr7	134747959	-	chr7	134742751	134743890	10	5.75E-07	1.14E-05	5	0.00635991	0.0436453
1700120K04Rik	NR_027915	0.202990426051	0	12	chr7	134747959	-	chr7	134739198	134739919	9	1.71E-08	1.08E-06	8	6.34E-09	8.61E-07
1700120K04Rik	NR_027915	0.202990426051	0	12	chr7	134747959	-	chr7	134741691	134742576	9	1.73E-08	1.13E-06	8	3.28E-05	0.000431651
1700120K04Rik	NR_027915	0.202990426051	0	12	chr7	134747959	-	chr7	134752049	134752750	9	2.90E-06	5.44E-05	6	0.000387032	0.00551421
1700120K04Rik	NR_027915	0.202990426051	0	12	chr7	134747959	-	chr7	134735728	134736263	8	6.35E-09	8.80E-07	5	0.000224414	0.0071068
1700120K04Rik	NR_027915	0.202990426051	0	12	chr7	134747959	-	chr7	134736524	134737349	7	3.36E-07	2.84E-05	3	0.128674	0.389305
1700120K04Rik	NR_027915	0.202990426051	0	12	chr7	134747959	-	chr7	134750838	134752049	7	0.000408699	0.00397903	3	0.148117	0.445814
1700120K04Rik	NR_027915	0.202990426051	0	12	chr7	134747959	-	chr7	134753817	134754483	7	0.00146107	0.00947751	3	0.176649	0.44174
1700120K04Rik	NR_027915	0.202990426051	0	12	chr7	134747959	-	chr7	134753474	134753817	7	0.00146107	0.00947751	3	0.176649	0.44174
1700120K04Rik	NR_027915	0.202990426051	0	12	chr7	134747959	-	chr7	134752750	134753400	6	0.00549635	0.0300919	8	2.84E-07	1.44E-05
1700120K04Rik	NR_027915	0.202990426051	0	12	chr7	134747959	-	chr7	134740773	134741691	6	0.00375931	0.0232889	5	0.00150718	0.0192543
1700120K04Rik	NR_027915	0.202990426051	0	12	chr7	134747959	-	chr7	134727984	134728275	6	5.26E-08	1.87E-05	3	0.0320241	0.273027
1700120K04Rik	NR_027915	0.202990426051	0	12	chr7	134747959	-	chr7	134775949	134776490	5	4.25E-08	5.26E-05	8	0	3.60E-14
1700120K04Rik	NR_027915	0.202990426051	0	12	chr7	134747959	-	chr7	134702357	134702977	5	8.03E-10	5.65E-06	4	0.000659488	0.0239244
1700120K04Rik	NR_027915	0.202990426051	0	12	chr7	134747959	-	chr7	134737349	134737720	5	0.000486696	0.0113068	5	0.000694744	0.0123
1700120K04Rik	NR_027915	0.202990426051	0	12	chr7	134747959	-	chr7	134737992	134738953	5	0.00258871	0.026967	3	0.124765	0.407979
1700120K04Rik	NR_027915	0.202990426051	0	12	chr7	134747959	-	chr7	134788721	134789812	3	0.00148552	0.110208	5	4.83E-11	1.11E-06
1700120K04Rik	NR_027915	0.202990426051	0	12	chr7	134747959	-	chr7	134707737	134708217	3	0.00148552	0.110208	3	0.00138182	0.105054
1700120K04Rik	NR_027915	0.202990426051	0	12	chr7	134747959	-	chr7	134779340	134780011	3	0.0120237	0.19811	4	0.00149989	0.0378397
1700120K04Rik	NR_027915	0.202990426051	0	12	chr7	134747959	-	chr7	134755219	134755890	3	0.266167	0.523281	5	0.00150718	0.0192543
1700120K04Rik	NR_027915	0.202990426051	0	12	chr7	134747959	-	chr7	134773368	134774359	3	0.0119387	0.203274	3	0.0177442	0.225176
1700120K04Rik	NR_027915	0.202990426051	0	12	chr7	134747959	-	chr7	134708496	134709996	3	0.000421962	0.0768311	3	0.026451	0.253805
1700120K04Rik	NR_027915	0.202990426051	0	12	chr7	134747959	-	chr7	134743890	134744109	3	0.290313	0.544198	4	0.042563	0.18364
1700120K04Rik	NR_027915	0.202990426051	0	12	chr7	134747959	-	chr7	134733402	134734652	3	0.0881426	0.363028	3	0.082203	0.350794
1700123I01Rik	NM_001165919	0.528305801656	AC127556.1	10	chr19	6184409	+	chr19	6268156	6269896	5	1.01E-12	1.08E-07	3	0.021228	0.219131
1700123K08Rik	NM_029693	0.0	0	14	chr5	139005922	-	chr5	138997967	138998492	6	0.00375931	0.0232889	5	0.00150718	0.0192543
1700123K08Rik	NM_029693	0.0	0	14	chr5	139005922	-	chr5	138912014	138913151	5	0	1.98E-11	7	0	3.22E-15
1700123K08Rik	NM_029693	0.0	0	14	chr5	139005922	-	chr5	139008179	139008824	5	0.0249481	0.102424	4	0.0254192	0.148117
1700123K08Rik	NM_029693	0.0	0	14	chr5	139005922	-	chr5	138995206	138996149	5	0.000486696	0.0113068	3	0.0970701	0.363459
1700123K08Rik	NM_029693	0.0	0	14	chr5	139005922	-	chr5	139001828	139002522	5	0.0300919	0.112	3	0.18364	0.467534
1700123K08Rik	NM_029693	0.0	0	14	chr5	139005922	-	chr5	139082953	139084178	3	4.85E-05	0.0391746	3	0.0109284	0.224567
1700123K08Rik	NM_029693	0.0	0	14	chr5	139005922	-	chr5	139000526	139000891	3	0.323397	0.567958	3	0.176649	0.44174
1700123K08Rik	NM_029693	0.0	0	14	chr5	139005922	-	chr5	139000039	139000336	3	0.323397	0.567958	3	0.176649	0.44174
1700123M08Rik	NR_040577	1.20231287961	Pdp1	3	chr4	11893720	+	chr4	11899028	11900165	3	0.323397	0.567958	11	3.45E-13	7.78E-11
1700123O20Rik	NM_021437	99.1279780521	Acin1	4	chr14	55305007	+	chr14	55318679	55319411	3	0.0776124	0.357524	3	0.0521016	0.306893
1700123O20Rik	NM_021437	99.1279780521	Acin1	4	chr14	55305007	+	chr14	55301415	55302295	3	0.33472	0.579223	3	0.219829	0.486389
1700125D06Rik	NM_001085491	0.26337825889	0	10	chr4	129168433	+	chr4	129180576	129181420	7	8.80E-07	5.48E-05	6	2.47E-06	0.000224414
1700125D06Rik	NM_001085491	0.26337825889	0	10	chr4	129168433	+	chr4	129157458	129157992	4	0.0113068	0.10353	4	0.0123	0.0970701
1700125D06Rik	NM_001085491	0.26337825889	0	10	chr4	129168433	+	chr4	129057269	129058129	3	0.00125853	0.0864734	4	1.46E-07	0.000549705
1700125G22Rik	NR_040548	0.0853455682118	Ect2	9	chr3	27052947	+	chr3	27054964	27055577	4	0.102424	0.282689	3	0.148117	0.445814
1700125G22Rik	NR_040548	0.0853455682118	Ect2	9	chr3	27052947	+	chr3	27048593	27049309	3	0.290313	0.544198	8	2.84E-07	1.44E-05
1700125G22Rik	NR_040548	0.0853455682118	Ect2	9	chr3	27052947	+	chr3	27093095	27093498	3	0.00148552	0.110208	3	0.00138182	0.105054
1700125G22Rik	NR_040548	0.0853455682118	Ect2	9	chr3	27052947	+	chr3	27060265	27061055	3	0.266167	0.523281	3	0.120492	0.391404
1810006K21Rik	NM_026919	120.352972731	1810006K21Rik,AC132148.4,Fen1	11	chr19	10278691	+	chr19	10137989	10139186	6	0	0	4	0.000142658	0.0121281
1810006K21Rik	NM_026919	120.352972731	1810006K21Rik,AC132148.4,Fen1	11	chr19	10278691	+	chr19	10267936	10268546	5	0.000486696	0.0113068	5	0.000694744	0.0123
1810006K21Rik	NM_026919	120.352972731	1810006K21Rik,AC132148.4,Fen1	11	chr19	10278691	+	chr19	10274892	10275745	5	0.0464243	0.146002	5	0.0122225	0.0653413
1810006K21Rik	NM_026919	120.352972731	1810006K21Rik,AC132148.4,Fen1	11	chr19	10278691	+	chr19	10259593	10260311	5	1.87E-05	0.00169711	3	0.0320241	0.273027
1810006K21Rik	NM_026919	120.352972731	1810006K21Rik,AC132148.4,Fen1	11	chr19	10278691	+	chr19	10275809	10276075	5	0.0249481	0.102424	3	0.148117	0.445814
1810006K21Rik	NM_026919	120.352972731	1810006K21Rik,AC132148.4,Fen1	11	chr19	10278691	+	chr19	10137231	10137972	3	3.58E-08	0.00537824	3	0.00148835	0.122873
1810006K21Rik	NM_026919	120.352972731	1810006K21Rik,AC132148.4,Fen1	11	chr19	10278691	+	chr19	10287141	10287843	3	0.200661	0.476299	5	0.0014896	0.0195543
1810006K21Rik	NM_026919	120.352972731	1810006K21Rik,AC132148.4,Fen1	11	chr19	10278691	+	chr19	10213860	10214163	3	0.0031578	0.131763	3	0.0541463	0.311498
1810006K21Rik	NM_026919	120.352972731	1810006K21Rik,AC132148.4,Fen1	11	chr19	10278691	+	chr19	10291341	10291990	3	0.128083	0.411154	3	0.0816488	0.368318
1810006K21Rik	NM_026919	120.352972731	1810006K21Rik,AC132148.4,Fen1	11	chr19	10278691	+	chr19	10293548	10295351	3	0.0881426	0.363028	3	0.082203	0.350794
1810006K21Rik	NM_026919	120.352972731	1810006K21Rik,AC132148.4,Fen1	11	chr19	10278691	+	chr19	10286133	10286854	3	0.266167	0.523281	3	0.120492	0.391404
1810007I06Rik	NR_040574	0.738517931964	Pla2g10	20	chr16	13729928	+	chr16	13727438	13727792	4	0.102424	0.282689	5	0.00211061	0.0254192
1810007I06Rik	NR_040574	0.738517931964	Pla2g10	20	chr16	13729928	+	chr16	13754512	13754951	4	0.000420554	0.0217071	3	0.0492846	0.304888
1810007I06Rik	NR_040574	0.738517931964	Pla2g10	20	chr16	13729928	+	chr16	13736062	13736259	4	0.0570463	0.213975	3	0.244927	0.48793
1810007I06Rik	NR_040574	0.738517931964	Pla2g10	20	chr16	13729928	+	chr16	13720693	13721125	3	0.144812	0.424447	6	4.66E-05	0.00139953
1810008A18Rik	NM_133998	17.2962390085	0	15	chr10	76978558	-	chr10	76980705	76980871	3	0.282689	0.547014	4	0.0254192	0.148117
1810009A15Rik	NM_025463	113.487005991	5730408K05Rik,Mir5136	12	chr19	8963392	+	chr19	8958551	8958786	18	0	0	6	0.000387032	0.00551421
1810009A15Rik	NM_025463	113.487005991	5730408K05Rik,Mir5136	12	chr19	8963392	+	chr19	8960408	8960886	14	1.11E-16	3.08E-14	13	0	0
1810009A15Rik	NM_025463	113.487005991	5730408K05Rik,Mir5136	12	chr19	8963392	+	chr19	8957569	8958450	12	4.60E-10	1.97E-08	11	3.45E-13	7.78E-11
1810009A15Rik	NM_025463	113.487005991	5730408K05Rik,Mir5136	12	chr19	8963392	+	chr19	8959779	8959920	9	1.41E-05	0.000184705	4	0.0653413	0.219829
1810009A15Rik	NM_025463	113.487005991	5730408K05Rik,Mir5136	12	chr19	8963392	+	chr19	8958786	8959499	8	5.44E-05	0.000671995	14	0	0
1810009A15Rik	NM_025463	113.487005991	5730408K05Rik,Mir5136	12	chr19	8963392	+	chr19	8977795	8978469	8	9.97E-11	4.16E-08	3	0.082203	0.350794
1810009A15Rik	NM_025463	113.487005991	5730408K05Rik,Mir5136	12	chr19	8963392	+	chr19	9056956	9057314	7	0	0	5	5.58E-10	5.72E-06
1810009A15Rik	NM_025463	113.487005991	5730408K05Rik,Mir5136	12	chr19	8963392	+	chr19	8950467	8951293	7	8.80E-07	5.48E-05	4	0.0071068	0.0816488
1810009A15Rik	NM_025463	113.487005991	5730408K05Rik,Mir5136	12	chr19	8963392	+	chr19	8959951	8960129	7	0.00167203	0.0105168	4	0.0653413	0.219829
1810009A15Rik	NM_025463	113.487005991	5730408K05Rik,Mir5136	12	chr19	8963392	+	chr19	8968867	8970478	7	0.00146107	0.00947751	3	0.176649	0.44174
1810009A15Rik	NM_025463	113.487005991	5730408K05Rik,Mir5136	12	chr19	8963392	+	chr19	8998392	8999020	6	2.03E-13	6.01E-09	13	0	0
1810009A15Rik	NM_025463	113.487005991	5730408K05Rik,Mir5136	12	chr19	8963392	+	chr19	8947100	8948901	6	1.13E-06	0.000129249	8	1.03E-11	7.90E-09
1810009A15Rik	NM_025463	113.487005991	5730408K05Rik,Mir5136	12	chr19	8963392	+	chr19	8960129	8960408	6	0.0105168	0.0464243	7	9.68E-05	0.00140081
1810009A15Rik	NM_025463	113.487005991	5730408K05Rik,Mir5136	12	chr19	8963392	+	chr19	8949366	8950467	5	0.000395259	0.00928162	5	0.000330994	0.00825075
1810009A15Rik	NM_025463	113.487005991	5730408K05Rik,Mir5136	12	chr19	8963392	+	chr19	9003961	9006422	5	5.19E-11	1.20E-06	3	0.00138182	0.105054
1810009A15Rik	NM_025463	113.487005991	5730408K05Rik,Mir5136	12	chr19	8963392	+	chr19	8959499	8959595	5	0.0464243	0.146002	4	0.0653413	0.219829
1810009A15Rik	NM_025463	113.487005991	5730408K05Rik,Mir5136	12	chr19	8963392	+	chr19	8959595	8959743	5	0.0464243	0.146002	4	0.0653413	0.219829
1810009A15Rik	NM_025463	113.487005991	5730408K05Rik,Mir5136	12	chr19	8963392	+	chr19	8785135	8785648	4	7.22E-10	4.74E-05	3	0.0303851	0.276872
1810009A15Rik	NM_025463	113.487005991	5730408K05Rik,Mir5136	12	chr19	8963392	+	chr19	8978537	8979172	4	0.00239913	0.0472017	3	0.0897047	0.377777
1810009A15Rik	NM_025463	113.487005991	5730408K05Rik,Mir5136	12	chr19	8963392	+	chr19	9176958	9177610	3	1.39E-09	0.0022715	3	0.000203473	0.0786488
1810009A15Rik	NM_025463	113.487005991	5730408K05Rik,Mir5136	12	chr19	8963392	+	chr19	8987009	8987801	3	0.0275652	0.257954	4	0.00876712	0.0883121
1810009A15Rik	NM_025463	113.487005991	5730408K05Rik,Mir5136	12	chr19	8963392	+	chr19	8902058	8902584	3	1.08E-06	0.0155372	3	0.0274343	0.259155
1810010D01Rik	NR_033626	0.0	0	4	chr7	152394024	-	chr7	152115657	152116393	5	0	2.08E-11	3	0.0169475	0.23975
1810010H24Rik	NM_001163473	0.80235706166	0	4	chr11	106889536	+	chr11	106891814	106892969	10	2.88E-08	1.11E-06	11	0	6.68E-14
1810010H24Rik	NM_001163473	0.80235706166	0	4	chr11	106889536	+	chr11	106874133	106874284	7	1.89E-10	1.56E-07	5	0.000330726	0.00880241
1810010H24Rik	NM_001163473	0.80235706166	0	4	chr11	106889536	+	chr11	106893213	106893488	7	0.00167203	0.0105168	6	0.00140081	0.0122225
1810010H24Rik	NM_001163473	0.80235706166	0	4	chr11	106889536	+	chr11	106893488	106893861	6	0.0105168	0.0464243	5	0.0122225	0.0653413
1810010H24Rik	NM_001163473	0.80235706166	0	4	chr11	106889536	+	chr11	106894374	106894845	5	0.0300919	0.112	8	2.84E-07	1.44E-05
1810010H24Rik	NM_001163473	0.80235706166	0	4	chr11	106889536	+	chr11	106873593	106874133	5	3.62E-05	0.00239913	5	0.000330726	0.00880241
1810010H24Rik	NM_001163473	0.80235706166	0	4	chr11	106889536	+	chr11	106898696	106899834	5	0.00258871	0.026967	5	0.00139953	0.019215
1810010H24Rik	NM_001163473	0.80235706166	0	4	chr11	106889536	+	chr11	106865574	106866168	5	4.21E-06	0.000721199	3	0.0883121	0.371783
1810010H24Rik	NM_001163473	0.80235706166	0	4	chr11	106889536	+	chr11	106883260	106883575	5	0.00895628	0.0570463	4	0.0883766	0.244927
1810010H24Rik	NM_001163473	0.80235706166	0	4	chr11	106889536	+	chr11	106879802	106880103	5	0.00258871	0.026967	3	0.124765	0.407979
1810010H24Rik	NM_001163473	0.80235706166	0	4	chr11	106889536	+	chr11	106900740	106901470	5	0.00102534	0.0161978	3	0.128674	0.389305
1810010H24Rik	NM_001163473	0.80235706166	0	4	chr11	106889536	+	chr11	106873249	106873593	4	0.00496742	0.0664857	4	0.00613692	0.072879
1810010H24Rik	NM_001163473	0.80235706166	0	4	chr11	106889536	+	chr11	106892969	106893213	4	0.146002	0.33472	5	0.0122225	0.0653413
1810010H24Rik	NM_001163473	0.80235706166	0	4	chr11	106889536	+	chr11	106879096	106879802	4	0.0113068	0.10353	3	0.0970701	0.363459
1810010H24Rik	NM_001163473	0.80235706166	0	4	chr11	106889536	+	chr11	106957185	106957724	3	0.00384159	0.135754	4	6.37E-05	0.00977516
1810010H24Rik	NM_001163473	0.80235706166	0	4	chr11	106889536	+	chr11	106919885	106920409	3	0.00934665	0.172395	4	9.55E-05	0.0110502
1810010H24Rik	NM_001163473	0.80235706166	0	4	chr11	106889536	+	chr11	106940114	106941117	3	0.000562909	0.0808581	4	0.000653762	0.0260692
1810010H24Rik	NM_001163473	0.80235706166	0	4	chr11	106889536	+	chr11	106878882	106879096	3	0.10353	0.403815	4	0.0123	0.0970701
1810010H24Rik	NM_001163473	0.80235706166	0	4	chr11	106889536	+	chr11	106897985	106898217	3	0.200661	0.476299	4	0.0195543	0.123797
1810010H24Rik	NM_001163473	0.80235706166	0	4	chr11	106889536	+	chr11	106866952	106867538	3	0.0150146	0.206862	3	0.0407849	0.28289
1810010H24Rik	NM_001163473	0.80235706166	0	4	chr11	106889536	+	chr11	106943605	106945405	3	0.00375912	0.135745	3	0.0815127	0.363642
1810011O10Rik	NM_026931	0.828127733625	0	10	chr8	25549418	-	chr8	25546163	25547033	40	0	0	36	0	0
1810011O10Rik	NM_026931	0.828127733625	0	10	chr8	25549418	-	chr8	25544769	25545258	5	0.0300919	0.112	6	0.000387032	0.00551421
1810011O10Rik	NM_026931	0.828127733625	0	10	chr8	25549418	-	chr8	25542559	25543034	5	0.00895628	0.0570463	6	0.00377702	0.0221575
1810011O10Rik	NM_026931	0.828127733625	0	10	chr8	25549418	-	chr8	25545258	25545404	5	0.0300919	0.112	4	0.042563	0.18364
1810011O10Rik	NM_026931	0.828127733625	0	10	chr8	25549418	-	chr8	25543620	25543981	5	0.0429881	0.138382	3	0.176649	0.44174
1810011O10Rik	NM_026931	0.828127733625	0	10	chr8	25549418	-	chr8	25532284	25532900	4	0.0140546	0.106759	5	3.44E-06	0.000689373
1810011O10Rik	NM_026931	0.828127733625	0	10	chr8	25549418	-	chr8	25543034	25543620	4	0.0570463	0.213975	5	0.0221575	0.0883766
1810011O10Rik	NM_026931	0.828127733625	0	10	chr8	25549418	-	chr8	25531622	25532284	3	0.106759	0.38509	4	0.000689373	0.0286824
1810011O10Rik	NM_026931	0.828127733625	0	10	chr8	25549418	-	chr8	25562419	25563733	3	0.0776124	0.357524	4	0.00302608	0.0521016
1810011O10Rik	NM_026931	0.828127733625	0	10	chr8	25549418	-	chr8	25539444	25539717	3	0.144812	0.424447	4	0.019215	0.124765
1810011O10Rik	NM_026931	0.828127733625	0	10	chr8	25549418	-	chr8	25473525	25475381	3	8.73E-05	0.0503809	3	0.0207469	0.240202
1810012K16Rik	NR_045473	NA	0	7	chr8	23509192	+	chr8	23499283	23500301	4	0.026967	0.144812	8	4.59E-09	6.95E-07
1810012K16Rik	NR_045473	NA	0	7	chr8	23509192	+	chr8	23498359	23498780	3	0.10353	0.403815	4	0.0123	0.0970701
1810012K16Rik	NR_045473	NA	0	7	chr8	23509192	+	chr8	23513151	23513648	3	0.33472	0.579223	3	0.219829	0.486389
1810012P15Rik	NM_001076681	2.97204549326	0	11	chr11	78640096	+	chr11	78335343	78336641	4	0	9.99E-16	4	0.000203477	0.0169475
1810013D10Rik	NM_001145433	14.6733991309	AC134463.1	14	chr5	53658344	+	chr5	53650604	53652340	4	0.0955583	0.266167	4	0.0192543	0.120492
1810013D10Rik	NM_001145433	14.6733991309	AC134463.1	14	chr5	53658344	+	chr5	53654096	53655048	3	0.290313	0.544198	4	0.042563	0.18364
1810013L24Rik	NM_001081400	17.8114881081	0	11	chr16	8830192	+	chr16	8848727	8849772	20	0	0	17	0	0
1810013L24Rik	NM_001081400	17.8114881081	0	11	chr16	8830192	+	chr16	8849772	8853815	16	0	0	6	1.09E-08	6.86E-06
1810013L24Rik	NM_001081400	17.8114881081	0	11	chr16	8830192	+	chr16	8833476	8833715	10	7.37E-07	1.41E-05	6	0.00140081	0.0122225
1810013L24Rik	NM_001081400	17.8114881081	0	11	chr16	8830192	+	chr16	8827061	8828044	8	0.000184705	0.00167203	16	0	0
1810013L24Rik	NM_001081400	17.8114881081	0	11	chr16	8830192	+	chr16	8836881	8837588	8	1.13E-06	4.04E-05	7	0.000431651	0.00377702
1810013L24Rik	NM_001081400	17.8114881081	0	11	chr16	8830192	+	chr16	8834084	8834536	8	0.000184705	0.00167203	6	0.00140081	0.0122225
1810013L24Rik	NM_001081400	17.8114881081	0	11	chr16	8830192	+	chr16	8811260	8812089	8	1.37E-13	3.24E-10	3	0.0564646	0.317425
1810013L24Rik	NM_001081400	17.8114881081	0	11	chr16	8830192	+	chr16	8812207	8812960	7	2.20E-07	2.07E-05	7	6.48E-13	3.39E-09
1810013L24Rik	NM_001081400	17.8114881081	0	11	chr16	8830192	+	chr16	8825364	8825945	6	0.00549635	0.0300919	9	2.90E-09	2.84E-07
1810013L24Rik	NM_001081400	17.8114881081	0	11	chr16	8830192	+	chr16	8824815	8825084	6	0.00947751	0.0429881	6	0.000531739	0.00635991
1810013L24Rik	NM_001081400	17.8114881081	0	11	chr16	8830192	+	chr16	8839011	8839846	6	0.000739638	0.00822219	5	0.0014896	0.0195543
1810013L24Rik	NM_001081400	17.8114881081	0	11	chr16	8830192	+	chr16	8818933	8820288	6	2.84E-05	0.00102534	5	0.00228571	0.0236151
1810013L24Rik	NM_001081400	17.8114881081	0	11	chr16	8830192	+	chr16	8815802	8816893	6	6.56E-06	0.000395259	3	0.082203	0.350794
1810013L24Rik	NM_001081400	17.8114881081	0	11	chr16	8830192	+	chr16	8822087	8822972	6	0.000739638	0.00822219	3	0.123797	0.401534
1810013L24Rik	NM_001081400	17.8114881081	0	11	chr16	8830192	+	chr16	8832155	8833449	5	0.00439829	0.0374777	8	2.03E-08	2.28E-06
1810013L24Rik	NM_001081400	17.8114881081	0	11	chr16	8830192	+	chr16	8838221	8838782	5	0.00822219	0.0527148	5	0.0014896	0.0195543
1810013L24Rik	NM_001081400	17.8114881081	0	11	chr16	8830192	+	chr16	8834536	8834742	5	0.0300919	0.112	4	0.042563	0.18364
1810013L24Rik	NM_001081400	17.8114881081	0	11	chr16	8830192	+	chr16	8833715	8834084	5	0.0464243	0.146002	4	0.0653413	0.219829
1810013L24Rik	NM_001081400	17.8114881081	0	11	chr16	8830192	+	chr16	8825084	8825364	5	0.0429881	0.138382	3	0.176649	0.44174
1810013L24Rik	NM_001081400	17.8114881081	0	11	chr16	8830192	+	chr16	8843181	8843883	4	0.0203575	0.128083	7	9.27E-09	2.47E-06
1810013L24Rik	NM_001081400	17.8114881081	0	11	chr16	8830192	+	chr16	8815535	8815802	4	0.00928162	0.0881426	5	0.000330994	0.00825075
1810013L24Rik	NM_001081400	17.8114881081	0	11	chr16	8830192	+	chr16	8856586	8856960	4	0.000236062	0.0163404	4	0.000967124	0.0288297
1810013L24Rik	NM_001081400	17.8114881081	0	11	chr16	8830192	+	chr16	8826138	8826440	4	0.112	0.290313	5	0.00551421	0.042563
1810013L24Rik	NM_001081400	17.8114881081	0	11	chr16	8830192	+	chr16	8823227	8823562	4	0.0570463	0.213975	5	0.0221575	0.0883766
1810013L24Rik	NM_001081400	17.8114881081	0	11	chr16	8830192	+	chr16	8843022	8843181	4	0.0203575	0.128083	3	0.0816488	0.368318
1810013L24Rik	NM_001081400	17.8114881081	0	11	chr16	8830192	+	chr16	8826728	8826900	4	0.146002	0.33472	3	0.219829	0.486389
1810013L24Rik	NM_001081400	17.8114881081	0	11	chr16	8830192	+	chr16	8855346	8856175	3	0.0119387	0.203274	4	0.000279618	0.0177442
1810013L24Rik	NM_001081400	17.8114881081	0	11	chr16	8830192	+	chr16	8825945	8826138	3	0.290313	0.544198	6	0.000387032	0.00551421
1810013L24Rik	NM_001081400	17.8114881081	0	11	chr16	8830192	+	chr16	8835121	8835689	3	0.290313	0.544198	6	0.000387032	0.00551421
1810013L24Rik	NM_001081400	17.8114881081	0	11	chr16	8830192	+	chr16	8409755	8410601	3	4.55E-15	9.14E-05	3	0.00509892	0.195902
1810013L24Rik	NM_001081400	17.8114881081	0	11	chr16	8830192	+	chr16	8824328	8824578	3	0.323397	0.567958	4	0.0436453	0.176649
1810013L24Rik	NM_001081400	17.8114881081	0	11	chr16	8830192	+	chr16	8788717	8789503	3	0.00779015	0.16254	3	0.0605247	0.334025
1810013L24Rik	NM_001081400	17.8114881081	0	11	chr16	8830192	+	chr16	8835993	8836314	3	0.323397	0.567958	3	0.176649	0.44174
1810013L24Rik	NM_001081400	17.8114881081	0	11	chr16	8830192	+	chr16	8823562	8824192	3	0.213975	0.497867	3	0.244927	0.48793
1810014F10Rik	NM_026928	7.51782850203	AC109205.4,AC109205.4,AC109205.4	13	chr7	147288305	-	chr7	147255549	147256554	13	0	0	4	1.18E-06	0.00149716
1810014F10Rik	NM_026928	7.51782850203	AC109205.4,AC109205.4,AC109205.4	13	chr7	147288305	-	chr7	147275034	147276074	5	0.000204833	0.00661445	3	0.0521016	0.306893
1810019D21Rik	NR_040344	9.62050869563	AC133195.2,AC133195.2,Esrp2,Esrp2,Esrp2	10	chr8	108659299	+	chr8	108664200	108665432	14	2.00E-15	3.30E-13	7	1.44E-05	0.000387032
1810019D21Rik	NR_040344	9.62050869563	AC133195.2,AC133195.2,Esrp2,Esrp2,Esrp2	10	chr8	108659299	+	chr8	108653287	108653729	14	0	0	7	0.000431651	0.00377702
1810019D21Rik	NR_040344	9.62050869563	AC133195.2,AC133195.2,Esrp2,Esrp2,Esrp2	10	chr8	108659299	+	chr8	108649168	108649629	14	0	0	5	0.000694744	0.0123
1810019D21Rik	NR_040344	9.62050869563	AC133195.2,AC133195.2,Esrp2,Esrp2,Esrp2	10	chr8	108659299	+	chr8	108652010	108653287	12	6.44E-12	5.75E-10	8	7.71E-09	9.68E-07
1810019D21Rik	NR_040344	9.62050869563	AC133195.2,AC133195.2,Esrp2,Esrp2,Esrp2	10	chr8	108659299	+	chr8	108650283	108650744	9	1.81E-10	3.31E-08	10	1.69E-14	1.33E-11
1810019D21Rik	NR_040344	9.62050869563	AC133195.2,AC133195.2,Esrp2,Esrp2,Esrp2	10	chr8	108659299	+	chr8	108663667	108664200	9	2.90E-06	5.44E-05	5	0.00551421	0.042563
1810019D21Rik	NR_040344	9.62050869563	AC133195.2,AC133195.2,Esrp2,Esrp2,Esrp2	10	chr8	108659299	+	chr8	108668803	108669109	8	3.31E-08	2.91E-06	5	0.00139953	0.019215
1810019D21Rik	NR_040344	9.62050869563	AC133195.2,AC133195.2,Esrp2,Esrp2,Esrp2	10	chr8	108659299	+	chr8	108575938	108576319	7	0	0	4	0.000513699	0.021228
1810019D21Rik	NR_040344	9.62050869563	AC133195.2,AC133195.2,Esrp2,Esrp2,Esrp2	10	chr8	108659299	+	chr8	108641811	108642407	6	2.07E-05	0.000823172	7	6.48E-13	3.39E-09
1810019D21Rik	NR_040344	9.62050869563	AC133195.2,AC133195.2,Esrp2,Esrp2,Esrp2	10	chr8	108659299	+	chr8	108619920	108620770	6	0	4.02E-13	5	3.70E-06	0.00066627
1810019D21Rik	NR_040344	9.62050869563	AC133195.2,AC133195.2,Esrp2,Esrp2,Esrp2	10	chr8	108659299	+	chr8	108582424	108586117	6	0	1.46E-11	3	0.000176588	0.0651165
1810019D21Rik	NR_040344	9.62050869563	AC133195.2,AC133195.2,Esrp2,Esrp2,Esrp2	10	chr8	108659299	+	chr8	108651353	108651519	5	0.0232889	0.0955583	6	5.60E-05	0.00150718
1810019D21Rik	NR_040344	9.62050869563	AC133195.2,AC133195.2,Esrp2,Esrp2,Esrp2	10	chr8	108659299	+	chr8	108639982	108640516	5	1.87E-05	0.00169711	4	0.000967595	0.0320241
1810019D21Rik	NR_040344	9.62050869563	AC133195.2,AC133195.2,Esrp2,Esrp2,Esrp2	10	chr8	108659299	+	chr8	108646781	108647306	5	0.00155152	0.0203575	4	0.0071068	0.0816488
1810019D21Rik	NR_040344	9.62050869563	AC133195.2,AC133195.2,Esrp2,Esrp2,Esrp2	10	chr8	108659299	+	chr8	108669109	108669632	5	0.00258871	0.026967	4	0.019215	0.124765
1810019D21Rik	NR_040344	9.62050869563	AC133195.2,AC133195.2,Esrp2,Esrp2,Esrp2	10	chr8	108659299	+	chr8	108669778	108670209	5	0.000486696	0.0113068	3	0.0970701	0.363459
1810019D21Rik	NR_040344	9.62050869563	AC133195.2,AC133195.2,Esrp2,Esrp2,Esrp2	10	chr8	108659299	+	chr8	108665931	108667299	5	0.00895628	0.0570463	3	0.244927	0.48793
1810019D21Rik	NR_040344	9.62050869563	AC133195.2,AC133195.2,Esrp2,Esrp2,Esrp2	10	chr8	108659299	+	chr8	108644520	108645149	4	0.00928162	0.0881426	10	0	5.28E-14
1810019D21Rik	NR_040344	9.62050869563	AC133195.2,AC133195.2,Esrp2,Esrp2,Esrp2	10	chr8	108659299	+	chr8	108663479	108663667	4	0.112	0.290313	7	1.44E-05	0.000387032
1810019D21Rik	NR_040344	9.62050869563	AC133195.2,AC133195.2,Esrp2,Esrp2,Esrp2	10	chr8	108659299	+	chr8	108683890	108684723	4	0.000420554	0.0217071	5	4.16E-05	0.00260893
1810019D21Rik	NR_040344	9.62050869563	AC133195.2,AC133195.2,Esrp2,Esrp2,Esrp2	10	chr8	108659299	+	chr8	108667299	108667562	4	0.0527148	0.200661	5	0.0014896	0.0195543
1810019D21Rik	NR_040344	9.62050869563	AC133195.2,AC133195.2,Esrp2,Esrp2,Esrp2	10	chr8	108659299	+	chr8	108746868	108747239	4	7.10E-11	1.76E-05	3	0.0241705	0.244372
1810019D21Rik	NR_040344	9.62050869563	AC133195.2,AC133195.2,Esrp2,Esrp2,Esrp2	10	chr8	108659299	+	chr8	108678503	108678951	4	0.00169711	0.041318	3	0.0320241	0.273027
1810019D21Rik	NR_040344	9.62050869563	AC133195.2,AC133195.2,Esrp2,Esrp2,Esrp2	10	chr8	108659299	+	chr8	108645339	108645908	4	0.00661445	0.0776124	3	0.0521016	0.306893
1810019D21Rik	NR_040344	9.62050869563	AC133195.2,AC133195.2,Esrp2,Esrp2,Esrp2	10	chr8	108659299	+	chr8	108545757	108546687	3	4.42E-05	0.0386227	5	1.01E-10	1.57E-06
1810019D21Rik	NR_040344	9.62050869563	AC133195.2,AC133195.2,Esrp2,Esrp2,Esrp2	10	chr8	108659299	+	chr8	108687822	108688886	3	0.00327165	0.138972	5	1.83E-07	0.000131953
1810019D21Rik	NR_040344	9.62050869563	AC133195.2,AC133195.2,Esrp2,Esrp2,Esrp2	10	chr8	108659299	+	chr8	108653729	108654426	3	0.323397	0.567958	8	6.61E-07	2.51E-05
1810019D21Rik	NR_040344	9.62050869563	AC133195.2,AC133195.2,Esrp2,Esrp2,Esrp2	10	chr8	108659299	+	chr8	108613566	108613812	3	0.0029942	0.134369	5	4.40E-06	0.000659488
1810019D21Rik	NR_040344	9.62050869563	AC133195.2,AC133195.2,Esrp2,Esrp2,Esrp2	10	chr8	108659299	+	chr8	108701429	108702116	3	0.00379212	0.139027	4	8.74E-05	0.0104606
1810019D21Rik	NR_040344	9.62050869563	AC133195.2,AC133195.2,Esrp2,Esrp2,Esrp2	10	chr8	108659299	+	chr8	108633853	108634245	3	0.0119387	0.203274	4	0.000279618	0.0177442
1810019D21Rik	NR_040344	9.62050869563	AC133195.2,AC133195.2,Esrp2,Esrp2,Esrp2	10	chr8	108659299	+	chr8	108641279	108641584	3	0.0479032	0.295502	4	0.00351504	0.0564646
1810019D21Rik	NR_040344	9.62050869563	AC133195.2,AC133195.2,Esrp2,Esrp2,Esrp2	10	chr8	108659299	+	chr8	108667562	108667988	3	0.200661	0.476299	4	0.0195543	0.123797
1810019D21Rik	NR_040344	9.62050869563	AC133195.2,AC133195.2,Esrp2,Esrp2,Esrp2	10	chr8	108659299	+	chr8	108708198	108708489	3	0.00796016	0.160763	3	0.0261015	0.244035
1810019D21Rik	NR_040344	9.62050869563	AC133195.2,AC133195.2,Esrp2,Esrp2,Esrp2	10	chr8	108659299	+	chr8	108654426	108655917	3	0.290313	0.544198	3	0.18364	0.467534
1810020D17Rik	NM_001177947	4.94837278756	AC149605.1	10	chr7	104728007	-	chr7	104736256	104737113	6	0.000739638	0.00822219	4	0.0195543	0.123797
1810020D17Rik	NM_001177947	4.94837278756	AC149605.1	10	chr7	104728007	-	chr7	104776144	104777345	5	7.62E-08	6.40E-05	3	0.0261015	0.244035
1810020D17Rik	NM_001177947	4.94837278756	AC149605.1	10	chr7	104728007	-	chr7	104718441	104718718	5	0.00258871	0.026967	3	0.124765	0.407979
1810020D17Rik	NM_001177947	4.94837278756	AC149605.1	10	chr7	104728007	-	chr7	104722189	104722898	4	0.138382	0.323397	6	0.000531739	0.00635991
1810020D17Rik	NM_001177947	4.94837278756	AC149605.1	10	chr7	104728007	-	chr7	104724101	104725388	4	0.146002	0.33472	6	0.00140081	0.0122225
1810020D17Rik	NM_001177947	4.94837278756	AC149605.1	10	chr7	104728007	-	chr7	104722898	104724101	4	0.138382	0.323397	3	0.176649	0.44174
1810020D17Rik	NM_001177947	4.94837278756	AC149605.1	10	chr7	104728007	-	chr7	104738039	104738549	3	0.10353	0.403815	4	0.0123	0.0970701
1810020D17Rik	NM_001177947	4.94837278756	AC149605.1	10	chr7	104728007	-	chr7	104716552	104717115	3	0.11581	0.400173	3	0.128674	0.389305
1810020O05Rik	NR_045482	NA	0	12	chr6	87640841	-	chr6	87570895	87571695	8	0	0	10	0	0
1810021B22Rik	NR_040417	0.280896537578	AC113069.6,AC113069.6	5	chr15	88906284	-	chr15	88923595	88923925	6	2.07E-05	0.000823172	6	3.39E-09	3.44E-06
1810021B22Rik	NR_040417	0.280896537578	AC113069.6,AC113069.6	5	chr15	88906284	-	chr15	88933171	88933528	5	5.98E-07	0.000236062	7	1.00E-11	1.86E-08
1810021B22Rik	NR_040417	0.280896537578	AC113069.6,AC113069.6	5	chr15	88906284	-	chr15	88914604	88915285	5	0.00822219	0.0527148	8	6.34E-09	8.61E-07
1810021B22Rik	NR_040417	0.280896537578	AC113069.6,AC113069.6	5	chr15	88906284	-	chr15	88930405	88930827	5	1.60E-06	0.000420554	4	0.00260893	0.0492846
1810021B22Rik	NR_040417	0.280896537578	AC113069.6,AC113069.6	5	chr15	88906284	-	chr15	88909934	88910780	5	0.0464243	0.146002	3	0.219829	0.486389
1810021B22Rik	NR_040417	0.280896537578	AC113069.6,AC113069.6	5	chr15	88906284	-	chr15	88902021	88902521	4	0.112	0.290313	8	2.84E-07	1.44E-05
1810021B22Rik	NR_040417	0.280896537578	AC113069.6,AC113069.6	5	chr15	88906284	-	chr15	88910780	88911362	4	0.112	0.290313	4	0.042563	0.18364
1810021B22Rik	NR_040417	0.280896537578	AC113069.6,AC113069.6	5	chr15	88906284	-	chr15	88912611	88913777	4	0.0570463	0.213975	3	0.244927	0.48793
1810021B22Rik	NR_040417	0.280896537578	AC113069.6,AC113069.6	5	chr15	88906284	-	chr15	88915285	88916058	3	0.144812	0.424447	3	0.124765	0.407979
1810024B03Rik	NM_198630	0.319236918062	0	10	chr2	127034016	-	chr2	127027033	127028446	10	1.45E-10	1.73E-08	5	0.0221575	0.0883766
1810024B03Rik	NM_198630	0.319236918062	0	10	chr2	127034016	-	chr2	127041069	127042400	5	0.0232889	0.0955583	3	0.120492	0.391404
1810024B03Rik	NM_198630	0.319236918062	0	10	chr2	127034016	-	chr2	127037660	127038157	5	0.0464243	0.146002	3	0.219829	0.486389
1810024B03Rik	NM_198630	0.319236918062	0	10	chr2	127034016	-	chr2	127035613	127036595	4	0.0374777	0.173195	3	0.16661	0.474702
1810024B03Rik	NM_198630	0.319236918062	0	10	chr2	127034016	-	chr2	127067546	127068268	3	0.00722326	0.166378	4	0.000149759	0.015025
1810024B03Rik	NM_198630	0.319236918062	0	10	chr2	127034016	-	chr2	127025538	127025894	3	0.200661	0.476299	4	0.0195543	0.123797
1810026B05Rik	NR_037569	13.5203767535	0	10	chr7	80703281	-	chr7	80699906	80701159	30	0	0	12	5.83E-14	1.18E-11
1810026B05Rik	NR_037569	13.5203767535	0	10	chr7	80703281	-	chr7	80706410	80707426	26	0	0	16	0	0
1810026B05Rik	NR_037569	13.5203767535	0	10	chr7	80703281	-	chr7	80705841	80706260	23	0	0	6	8.18E-05	0.00211061
1810026B05Rik	NR_037569	13.5203767535	0	10	chr7	80703281	-	chr7	80709923	80710325	21	0	0	7	0.000431651	0.00377702
1810026B05Rik	NR_037569	13.5203767535	0	10	chr7	80703281	-	chr7	80763789	80765105	20	0	0	3	0.0285797	0.272857
1810026B05Rik	NR_037569	13.5203767535	0	10	chr7	80703281	-	chr7	80683662	80684148	18	0	0	4	0.000967595	0.0320241
1810026B05Rik	NR_037569	13.5203767535	0	10	chr7	80703281	-	chr7	80681355	80682622	18	0	0	4	0.0023532	0.0468817
1810026B05Rik	NR_037569	13.5203767535	0	10	chr7	80703281	-	chr7	80761448	80762200	17	0	0	8	0	3.54E-13
1810026B05Rik	NR_037569	13.5203767535	0	10	chr7	80703281	-	chr7	80696421	80697022	16	0	0	4	0.0883766	0.244927
1810026B05Rik	NR_037569	13.5203767535	0	10	chr7	80703281	-	chr7	80739404	80740691	15	0	0	5	8.52E-05	0.00396753
1810026B05Rik	NR_037569	13.5203767535	0	10	chr7	80703281	-	chr7	80665946	80669889	13	0	0	4	0.00161439	0.0386104
1810026B05Rik	NR_037569	13.5203767535	0	10	chr7	80703281	-	chr7	80698418	80698632	13	3.30E-13	3.43E-11	4	0.042563	0.18364
1810026B05Rik	NR_037569	13.5203767535	0	10	chr7	80703281	-	chr7	80694855	80695235	13	0	2.00E-15	3	0.123797	0.401534
1810026B05Rik	NR_037569	13.5203767535	0	10	chr7	80703281	-	chr7	80682622	80683638	11	0	0	3	0.0768664	0.36134
1810026B05Rik	NR_037569	13.5203767535	0	10	chr7	80703281	-	chr7	80712210	80712502	11	7.32E-13	1.51E-10	3	0.123797	0.401534
1810026B05Rik	NR_037569	13.5203767535	0	10	chr7	80703281	-	chr7	80691859	80693161	11	0	3.11E-15	3	0.128674	0.389305
1810026B05Rik	NR_037569	13.5203767535	0	10	chr7	80703281	-	chr7	80697022	80698342	10	1.45E-10	1.73E-08	3	0.244927	0.48793
1810026B05Rik	NR_037569	13.5203767535	0	10	chr7	80703281	-	chr7	80728978	80730089	9	0	0	6	3.96E-10	7.99E-07
1810026B05Rik	NR_037569	13.5203767535	0	10	chr7	80703281	-	chr7	80693161	80693810	9	8.47E-14	1.06E-10	5	0.000694744	0.0123
1810026B05Rik	NR_037569	13.5203767535	0	10	chr7	80703281	-	chr7	80696086	80696421	9	1.17E-06	2.69E-05	5	0.00150718	0.0192543
1810026B05Rik	NR_037569	13.5203767535	0	10	chr7	80703281	-	chr7	80691349	80691859	9	3.54E-12	1.68E-09	5	0.00228571	0.0236151
1810026B05Rik	NR_037569	13.5203767535	0	10	chr7	80703281	-	chr7	80712584	80712752	9	1.81E-10	3.31E-08	4	0.019215	0.124765
1810026B05Rik	NR_037569	13.5203767535	0	10	chr7	80703281	-	chr7	80711586	80711885	9	1.71E-08	1.08E-06	4	0.0195543	0.123797
1810026B05Rik	NR_037569	13.5203767535	0	10	chr7	80703281	-	chr7	80721191	80721721	9	1.77E-12	9.69E-10	3	0.0286824	0.273594
1810026B05Rik	NR_037569	13.5203767535	0	10	chr7	80703281	-	chr7	80717426	80718639	9	8.95E-14	9.97E-11	3	0.082203	0.350794
1810026B05Rik	NR_037569	13.5203767535	0	10	chr7	80703281	-	chr7	80695294	80695532	8	2.69E-05	0.000395691	6	5.60E-05	0.00150718
1810026B05Rik	NR_037569	13.5203767535	0	10	chr7	80703281	-	chr7	80625409	80625894	7	0	0	4	6.44E-05	0.0109284
1810026B05Rik	NR_037569	13.5203767535	0	10	chr7	80703281	-	chr7	80713711	80714228	7	4.79E-08	7.93E-06	5	0.000694744	0.0123
1810026B05Rik	NR_037569	13.5203767535	0	10	chr7	80703281	-	chr7	80669889	80670246	7	0	3.03E-12	3	0.015025	0.234796
1810026B05Rik	NR_037569	13.5203767535	0	10	chr7	80703281	-	chr7	80677362	80678295	7	7.77E-16	2.95E-11	3	0.0177442	0.225176
1810026B05Rik	NR_037569	13.5203767535	0	10	chr7	80703281	-	chr7	80762200	80762532	7	0	0	3	0.0246681	0.253799
1810026B05Rik	NR_037569	13.5203767535	0	10	chr7	80703281	-	chr7	80731878	80733416	6	1.24E-14	1.06E-09	4	0.000131953	0.0135258
1810026B05Rik	NR_037569	13.5203767535	0	10	chr7	80703281	-	chr7	80753407	80754139	6	0	1.56E-12	4	0.000653762	0.0260692
1810026B05Rik	NR_037569	13.5203767535	0	10	chr7	80703281	-	chr7	80680582	80681355	6	2.38E-10	5.46E-07	4	0.00181281	0.0407849
1810026B05Rik	NR_037569	13.5203767535	0	10	chr7	80703281	-	chr7	80714855	80715042	6	2.84E-05	0.00102534	5	0.00228571	0.0236151
1810026B05Rik	NR_037569	13.5203767535	0	10	chr7	80703281	-	chr7	80710325	80710681	6	0.00375931	0.0232889	3	0.120492	0.391404
1810026B05Rik	NR_037569	13.5203767535	0	10	chr7	80703281	-	chr7	80705218	80705372	6	0.000271109	0.00439829	3	0.16661	0.474702
1810026B05Rik	NR_037569	13.5203767535	0	10	chr7	80703281	-	chr7	80707589	80707959	6	0.00549635	0.0300919	3	0.18364	0.467534
1810026B05Rik	NR_037569	13.5203767535	0	10	chr7	80703281	-	chr7	80686914	80688973	5	0.000129249	0.00496742	4	0.00613692	0.072879
1810026B05Rik	NR_037569	13.5203767535	0	10	chr7	80703281	-	chr7	80691056	80691261	5	0.00155152	0.0203575	4	0.0071068	0.0816488
1810026B05Rik	NR_037569	13.5203767535	0	10	chr7	80703281	-	chr7	80714228	80714415	5	0.000486696	0.0113068	3	0.0970701	0.363459
1810026B05Rik	NR_037569	13.5203767535	0	10	chr7	80703281	-	chr7	80759028	80759395	4	2.17E-07	0.000630567	4	3.64E-06	0.00269726
1810026B05Rik	NR_037569	13.5203767535	0	10	chr7	80703281	-	chr7	80748163	80748499	4	3.91E-07	0.000814852	3	0.0232938	0.227251
1810026B05Rik	NR_037569	13.5203767535	0	10	chr7	80703281	-	chr7	80742966	80743569	3	0.000421962	0.0768311	5	3.70E-06	0.00066627
1810026B05Rik	NR_037569	13.5203767535	0	10	chr7	80703281	-	chr7	80712752	80713528	3	0.144812	0.424447	6	4.66E-05	0.00139953
1810026B05Rik	NR_037569	13.5203767535	0	10	chr7	80703281	-	chr7	80752436	80752736	3	0.000400309	0.0721455	3	0.00327131	0.144304
1810026B05Rik	NR_037569	13.5203767535	0	10	chr7	80703281	-	chr7	80695235	80695294	3	0.200661	0.476299	4	0.0195543	0.123797
1810026B05Rik	NR_037569	13.5203767535	0	10	chr7	80703281	-	chr7	80678295	80679536	3	0.0217071	0.241805	3	0.0492846	0.304888
1810026B05Rik	NR_037569	13.5203767535	0	10	chr7	80703281	-	chr7	80679536	80679685	3	0.0275652	0.257954	3	0.0883121	0.371783
1810026B05Rik	NR_037569	13.5203767535	0	10	chr7	80703281	-	chr7	80699006	80699114	3	0.290313	0.544198	3	0.18364	0.467534
1810026J23Rik	NM_178619	145.196202703	0	17	chr9	21397165	+	chr9	21393866	21394902	26	0	0	13	2.22E-16	5.83E-14
1810026J23Rik	NM_178619	145.196202703	0	17	chr9	21397165	+	chr9	21572193	21573653	6	0	7.63E-14	3	0.0158531	0.241259
1810026J23Rik	NM_178619	145.196202703	0	17	chr9	21397165	+	chr9	21402356	21402540	6	0.00947751	0.0429881	3	0.176649	0.44174
1810026J23Rik	NM_178619	145.196202703	0	17	chr9	21397165	+	chr9	21369137	21369407	5	1.06E-09	6.70E-06	3	0.0135258	0.219711
1810026J23Rik	NM_178619	145.196202703	0	17	chr9	21397165	+	chr9	21394902	21395263	5	0.0249481	0.102424	4	0.0254192	0.148117
1810026J23Rik	NM_178619	145.196202703	0	17	chr9	21397165	+	chr9	21400575	21400791	5	0.0464243	0.146002	3	0.219829	0.486389
1810026J23Rik	NM_178619	145.196202703	0	17	chr9	21397165	+	chr9	21385325	21385703	4	0.0161978	0.11581	4	0.0236151	0.128674
1810026J23Rik	NM_178619	145.196202703	0	17	chr9	21397165	+	chr9	21401168	21401754	4	0.112	0.290313	4	0.042563	0.18364
1810026J23Rik	NM_178619	145.196202703	0	17	chr9	21397165	+	chr9	21415853	21416064	4	0.00260558	0.0479032	3	0.0564646	0.317425
1810026J23Rik	NM_178619	145.196202703	0	17	chr9	21397165	+	chr9	21405500	21405828	4	0.0527148	0.200661	3	0.123797	0.401534
1810026J23Rik	NM_178619	145.196202703	0	17	chr9	21397165	+	chr9	21354138	21354800	3	0.00467674	0.149276	3	0.0226965	0.231852
1810026J23Rik	NM_178619	145.196202703	0	17	chr9	21397165	+	chr9	21410225	21410553	3	0.0776124	0.357524	3	0.0521016	0.306893
1810026J23Rik	NM_178619	145.196202703	0	17	chr9	21397165	+	chr9	21387399	21387683	3	0.144812	0.424447	3	0.124765	0.407979
1810027O10Rik	NM_026982	45.777402415	Nlgn2,Nlgn2	20	chr11	69652026	+	chr11	69597748	69599378	11	0	0	6	2.90E-06	0.000243847
1810027O10Rik	NM_026982	45.777402415	Nlgn2,Nlgn2	20	chr11	69652026	+	chr11	69679555	69680109	6	4.12E-12	4.25E-08	3	0.0186677	0.232224
1810027O10Rik	NM_026982	45.777402415	Nlgn2,Nlgn2	20	chr11	69652026	+	chr11	69655900	69656800	4	0.146002	0.33472	5	0.0122225	0.0653413
1810027O10Rik	NM_026982	45.777402415	Nlgn2,Nlgn2	20	chr11	69652026	+	chr11	69657699	69658102	4	0.138382	0.323397	4	0.0436453	0.176649
1810027O10Rik	NM_026982	45.777402415	Nlgn2,Nlgn2	20	chr11	69652026	+	chr11	69657015	69657699	3	0.290313	0.544198	9	2.90E-09	2.84E-07
1810027O10Rik	NM_026982	45.777402415	Nlgn2,Nlgn2	20	chr11	69652026	+	chr11	69663815	69664351	3	0.11581	0.400173	4	0.0236151	0.128674
1810030N24Rik	NM_025471	8.4421681721	0	11	chr4	34725586	-	chr4	34728961	34730188	5	0.0464243	0.146002	8	3.98E-06	9.68E-05
1810030N24Rik	NM_025471	8.4421681721	0	11	chr4	34725586	-	chr4	34720832	34721880	5	0.0300919	0.112	3	0.18364	0.467534
1810030O07Rik	NM_175141	14.193447932	0	6	chrX	12250672	-	chrX	12276815	12278068	4	0.000236062	0.0163404	4	0.000967124	0.0288297
1810031K17Rik	NM_026977	11.1243646598	Fam134a	10	chr1	75138942	-	chr1	75142657	75143473	7	0.00167203	0.0105168	6	0.00140081	0.0122225
1810031K17Rik	NM_026977	11.1243646598	Fam134a	10	chr1	75138942	-	chr1	75145751	75146630	6	0.000803099	0.00895628	4	0.0883766	0.244927
1810031K17Rik	NM_026977	11.1243646598	Fam134a	10	chr1	75138942	-	chr1	75134368	75135168	5	0.0300919	0.112	12	0	4.24E-14
1810031K17Rik	NM_026977	11.1243646598	Fam134a	10	chr1	75138942	-	chr1	75136138	75136380	4	0.102424	0.282689	4	0.0254192	0.148117
1810031K17Rik	NM_026977	11.1243646598	Fam134a	10	chr1	75138942	-	chr1	75141431	75141576	4	0.102424	0.282689	3	0.148117	0.445814
1810031K17Rik	NM_026977	11.1243646598	Fam134a	10	chr1	75138942	-	chr1	75142026	75142562	4	0.146002	0.33472	3	0.219829	0.486389
1810031K17Rik	NM_026977	11.1243646598	Fam134a	10	chr1	75138942	-	chr1	75135168	75135318	3	0.33472	0.579223	8	3.98E-06	9.68E-05
[truncated: 92,948 more rows]

## Sheet: P-P
Gene 1								Gene 2
Gene Name	Gene ID	Promoter chr	Promoter TSS	Expression (RPKM)	Number of DpnII sites within core promoter	Mappability of core promoter	Shared promoter	Gene Name	Gene ID	Promoter chr	Promoter TSS	Expression	Number of DpnII sites within core promoter	Mappability of core promoter	Shared promoter	Read pairs in HiCap replicate 1	Read pairs in HiCap replicate 2
1110021L09Rik	NM_183116	chr10	23516791	7.99299	8	0.93622	AC153973.1	Rps12	NM_011295	chr10	23507015	9.71497	11	0.903937	0	20	30
1110021L09Rik	NM_183116	chr10	23516791	7.99299	8	0.93622	AC153973.1	AC153973.1	OTTMUST00000076190	chr10	23525781	1e-20	9	0.928346	0	4	3
1110038D17Rik	NM_175133	chr10	74980067	9.44911	9	0.998425	0	Ggt1	OTTMUST00000086376	chr10	75047849	7.33878	10	0.924803	0	6	4
1110038D17Rik	NM_175133	chr10	74980067	9.44911	9	0.998425	0	Mif	NM_010798	chr10	75322995	12.0948	13	0.893307	0	9	3
1110038D17Rik	NM_175133	chr10	74980067	9.44911	9	0.998425	0	Gstt2	NM_010361	chr10	75297626	9.31134	9	0.972835	0	5	4
1110038D17Rik	NM_175133	chr10	74980067	9.44911	9	0.998425	0	Gstt3	OTTMUST00000078970	chr10	75239609	8.43121	10	0.911811	0	4	6
1110038D17Rik	NM_175133	chr10	74980067	9.44911	9	0.998425	0	RP23-427M23.2	OTTMUST00000078812	chr10	74974017	1e-20	12	0.980709	0	20	22
1110038D17Rik	NM_175133	chr10	74980067	9.44911	9	0.998425	0	Mmp11	NM_008606	chr10	75395227	9.91414	11	0.975591	0	4	3
1110038D17Rik	NM_175133	chr10	74980067	9.44911	9	0.998425	0	AI646023	NM_198860	chr10	75023075	2	10	0.959843	Ggt1,Ggt1	8	9
1110038D17Rik	NM_175133	chr10	74980067	9.44911	9	0.998425	0	Ggt1	NM_008116	chr10	75036483	7.33878	7	0.903543	Ggt1,Ggt1	3	8
1110038D17Rik	NM_175133	chr10	74980067	9.44911	9	0.998425	0	Upb1	NM_133995	chr10	74869740	3.9486	9	0.930709	0	3	3
1110038D17Rik	NM_175133	chr10	74980067	9.44911	9	0.998425	0	Ggt1	OTTMUST00000086375	chr10	75038820	7.33878	6	0.859843	0	3	7
1110038D17Rik	NM_175133	chr10	74980067	9.44911	9	0.998425	0	Ddt	NM_010027	chr10	75236119	10.0366	11	0.980315	Gstt3	5	8
1110038D17Rik	NM_175133	chr10	74980067	9.44911	9	0.998425	0	Vpreb3	NM_009514	chr10	75411050	4.849	12	0.887795	0	3	3
1190007I07Rik	NM_001135568	chr10	82085973	7.47687	6	0.677953	0	Gm9855	NR_037190	chr10	82092586	10.1718	8	0.867323	0	17	5
1190007I07Rik	NM_001135568	chr10	82085973	7.47687	6	0.677953	0	Tdg	OTTMUST00000059448	chr10	82103906	5.7126	8	0.840157	0	5	4
1500009L16Rik	NM_001145198	chr10	83185609	9.06695	9	0.981102	0	Aldh1l2	NM_153543	chr10	82996856	7.50779	6	0.943307	0	3	4
1600002K03Rik	NM_027207	chr10	79635688	7.04985	8	0.922835	Cirbp,Cirbp	Mum1	OTTMUST00000045790	chr10	79704282	11.1248	8	0.96063	Mum1	12	9
1600002K03Rik	NM_027207	chr10	79635688	7.04985	8	0.922835	Cirbp,Cirbp	Rps15	NM_009091	chr10	79755282	13.6331	9	0.726772	0	10	8
1600002K03Rik	NM_027207	chr10	79635688	7.04985	8	0.922835	Cirbp,Cirbp	Grin3b	OTTMUST00000083821	chr10	79436817	2.23983	6	0.962992	0	7	6
1600002K03Rik	NM_027207	chr10	79635688	7.04985	8	0.922835	Cirbp,Cirbp	Mex3d	NM_198615	chr10	79850400	10.6354	8	0.98189	0	5	5
1600002K03Rik	NM_027207	chr10	79635688	7.04985	8	0.922835	Cirbp,Cirbp	Plk5	NM_183152	chr10	79819203	8.50764	8	0.949213	0	5	4
1600002K03Rik	NM_027207	chr10	79635688	7.04985	8	0.922835	Cirbp,Cirbp	Ndufs7	OTTMUST00000045761	chr10	79716059	10.4297	7	0.944094	0	10	6
1600002K03Rik	NM_027207	chr10	79635688	7.04985	8	0.922835	Cirbp,Cirbp	Atp5d	NM_025313	chr10	79605086	12.3905	9	0.902756	Atp5d,Dos,Dos	28	13
1600002K03Rik	NM_027207	chr10	79635688	7.04985	8	0.922835	Cirbp,Cirbp	E130317F20Rik	NR_029447	chr10	79317716	1e-20	12	0.994488	0	3	3
1600002K03Rik	NM_027207	chr10	79635688	7.04985	8	0.922835	Cirbp,Cirbp	Wdr18	NM_175450	chr10	79422896	11.8254	10	0.795276	0	3	5
1600002K03Rik	NM_027207	chr10	79635688	7.04985	8	0.922835	Cirbp,Cirbp	Apc2	NM_011789	chr10	79764172	7.17672	5	0.97874	Apc2	6	3
1600002K03Rik	NM_027207	chr10	79635688	7.04985	8	0.922835	Cirbp,Cirbp	Adamtsl5	OTTMUST00000045850	chr10	79802830	6.93876	12	0.860236	0	9	3
1600002K03Rik	NM_027207	chr10	79635688	7.04985	8	0.922835	Cirbp,Cirbp	Cnn2	NM_007725	chr10	79451355	13.105	11	0.944882	0	11	5
1600002K03Rik	NM_027207	chr10	79635688	7.04985	8	0.922835	Cirbp,Cirbp	Hmha1	NM_027521	chr10	79482408	10.3435	8	0.924409	Hmha1,Hmha1	6	3
1600002K03Rik	NM_027207	chr10	79635688	7.04985	8	0.922835	Cirbp,Cirbp	Ndufs7	NM_029272	chr10	79712212	10.4297	15	0.945276	Ndufs7	31	17
1600002K03Rik	NM_027207	chr10	79635688	7.04985	8	0.922835	Cirbp,Cirbp	Apc2	OTTMUST00000045729	chr10	79758721	7.17672	7	0.948425	Apc2	7	9
1600002K03Rik	NM_027207	chr10	79635688	7.04985	8	0.922835	Cirbp,Cirbp	Cirbp	OTTMUST00000045847	chr10	79628729	9.62732	12	0.958661	0	10	10
1600002K03Rik	NM_027207	chr10	79635688	7.04985	8	0.922835	Cirbp,Cirbp	Adamtsl5	NM_025629	chr10	79811174	6.93876	7	0.897638	Adamtsl5	4	3
1600002K03Rik	NM_027207	chr10	79635688	7.04985	8	0.922835	Cirbp,Cirbp	Grin3b	NM_130455	chr10	79433464	2.23983	10	0.939764	Grin3b	5	4
1600002K03Rik	NM_027207	chr10	79635688	7.04985	8	0.922835	Cirbp,Cirbp	Stk11	NM_011492	chr10	79579189	11.2472	12	1	0	6	15
1600002K03Rik	NM_027207	chr10	79635688	7.04985	8	0.922835	Cirbp,Cirbp	Efna2	NM_007909	chr10	79642226	8.13114	13	0.974016	0	25	13
1600002K03Rik	NM_027207	chr10	79635688	7.04985	8	0.922835	Cirbp,Cirbp	Mbd3	NM_013595	chr10	79862259	12.064	14	0.975984	0	8	3
1600002K03Rik	NM_027207	chr10	79635688	7.04985	8	0.922835	Cirbp,Cirbp	Cirbp	NM_007705	chr10	79630607	9.62732	11	0.925197	Cirbp,Cirbp	22	16
1600002K03Rik	NM_027207	chr10	79635688	7.04985	8	0.922835	Cirbp,Cirbp	RP23-341K9.6	OTTMUST00000045810	chr10	79834642	1e-20	11	0.846457	0	6	4
1600002K03Rik	NM_027207	chr10	79635688	7.04985	8	0.922835	Cirbp,Cirbp	Midn	NM_021565	chr10	79611445	12.2021	10	1	Midn,Midn	16	23
1600002K03Rik	NM_027207	chr10	79635688	7.04985	8	0.922835	Cirbp,Cirbp	Mum1	NM_023431	chr10	79689418	11.1248	9	0.976772	0	12	8
1600002K03Rik	NM_027207	chr10	79635688	7.04985	8	0.922835	Cirbp,Cirbp	Mum1	OTTMUST00000045789	chr10	79696971	11.1248	9	0.998819	Mum1	7	9
1600002K03Rik	NM_027207	chr10	79635688	7.04985	8	0.922835	Cirbp,Cirbp	Atp5d	OTTMUST00000045799	chr10	79601376	12.3905	3	0.959449	Atp5d,Dos,Dos,Dos,Dos	13	5
1600002K03Rik	NM_027207	chr10	79635688	7.04985	8	0.922835	Cirbp,Cirbp	Dazap1	OTTMUST00000045849	chr10	79724230	12.1609	10	0.92874	Dazap1,Gamt,Gamt	9	15
1600002K03Rik	NM_027207	chr10	79635688	7.04985	8	0.922835	Cirbp,Cirbp	Gpx4	NM_008162	chr10	79516516	10.4572	11	0.94252	Gpx4	4	3
1600002K03Rik	NM_027207	chr10	79635688	7.04985	8	0.922835	Cirbp,Cirbp	Dazap1	NM_001122605	chr10	79727801	12.1609	13	0.864567	Dazap1	12	7
1600002K03Rik	NM_027207	chr10	79635688	7.04985	8	0.922835	Cirbp,Cirbp	C030046I01Rik	NM_177994	chr10	79379675	10.4019	8	0.982283	Kiss1r	3	4
1600002K03Rik	NM_027207	chr10	79635688	7.04985	8	0.922835	Cirbp,Cirbp	Gpx4	OTTMUST00000045864	chr10	79509910	10.4572	9	0.821654	0	4	6
1600002K03Rik	NM_027207	chr10	79635688	7.04985	8	0.922835	Cirbp,Cirbp	BC005764	NR_033210	chr10	79337379	6.63952	8	0.942126	0	5	3
1600002K03Rik	NM_027207	chr10	79635688	7.04985	8	0.922835	Cirbp,Cirbp	Sbno2	NM_183426	chr10	79565447	11.612	12	0.941339	0	13	6
1600002K03Rik	NM_027207	chr10	79635688	7.04985	8	0.922835	Cirbp,Cirbp	Mbd3	OTTMUST00000045814	chr10	79858189	12.064	9	0.968898	0	3	4
1600002K03Rik	NM_027207	chr10	79635688	7.04985	8	0.922835	Cirbp,Cirbp	Pcsk4	NM_008793	chr10	79792230	7.47492	9	0.987795	0	9	6
1600002K03Rik	NM_027207	chr10	79635688	7.04985	8	0.922835	Cirbp,Cirbp	Dos	OTTMUST00000045746	chr10	79597879	9.88512	11	0.989764	0	3	4
1600002K03Rik	NM_027207	chr10	79635688	7.04985	8	0.922835	Cirbp,Cirbp	Cfd	NM_013459	chr10	79353597	0	10	0.86811	0	4	3
1600002K03Rik	NM_027207	chr10	79635688	7.04985	8	0.922835	Cirbp,Cirbp	ORF61	NM_001003949	chr10	79446930	11.2624	9	0.925984	0	3	8
1600002K03Rik	NM_027207	chr10	79635688	7.04985	8	0.922835	Cirbp,Cirbp	Uqcr	OTTMUST00000045809	chr10	79869543	1e-20	12	0.984252	0	3	6
1700009J07Rik	NR_015547	chr10	77356164	0	10	0.866535	0	RP23-39I3.2	OTTMUST00000048223	chr10	77444506	1e-20	11	0.925197	0	4	4
1700009J07Rik	NR_015547	chr10	77356164	0	10	0.866535	0	1810043G02Rik	NM_026431	chr10	77441394	7.13935	9	0.993701	0	3	3
1700012D01Rik	NR_045171	chr10	127104178	1e-20	8	1	Nab2,Nab2,Nab2	Stat6	NM_009284	chr10	127080049	10.237	9	0.936614	0	72	25
1700012D01Rik	NR_045171	chr10	127104178	1e-20	8	1	Nab2,Nab2,Nab2	Zbtb39	NM_198035	chr10	127176593	10.1522	14	0.944094	0	18	14
1700012D01Rik	NR_045171	chr10	127104178	1e-20	8	1	Nab2,Nab2,Nab2	Tac2	NM_009312	chr10	127161990	0	11	0.981102	0	20	7
1700012D01Rik	NR_045171	chr10	127104178	1e-20	8	1	Nab2,Nab2,Nab2	LOC100504703	NR_040660	chr10	126507536	1e-20	8	0.903543	0	4	3
1700012D01Rik	NR_045171	chr10	127104178	1e-20	8	1	Nab2,Nab2,Nab2	Inhbe	NM_008382	chr10	126788828	3.58496	8	0.929134	0	5	5
1700012D01Rik	NR_045171	chr10	127104178	1e-20	8	1	Nab2,Nab2,Nab2	Naca	NM_001113199	chr10	127472401	11.5866	11	0.838976	0	21	5
1700012D01Rik	NR_045171	chr10	127104178	1e-20	8	1	Nab2,Nab2,Nab2	Stac3	OTTMUST00000068571	chr10	126944280	4.25248	15	0.933071	0	5	5
1700012D01Rik	NR_045171	chr10	127104178	1e-20	8	1	Nab2,Nab2,Nab2	Baz2a	NM_054078	chr10	127529838	13.8909	10	1	0	6	3
1700012D01Rik	NR_045171	chr10	127104178	1e-20	8	1	Nab2,Nab2,Nab2	Atp5b	OTTMUST00000057843	chr10	127526096	15.8181	17	0.853937	Atp5b,Atp5b,Baz2a,Mir677	3	5
1700012D01Rik	NR_045171	chr10	127104178	1e-20	8	1	Nab2,Nab2,Nab2	Mars	OTTMUST00000080978	chr10	126734775	13.5359	5	0.952756	0	6	3
1700012D01Rik	NR_045171	chr10	127104178	1e-20	8	1	Nab2,Nab2,Nab2	Lrp1	OTTMUST00000078873	chr10	127018941	11.6388	9	0.93189	Lrp1	19	5
1700012D01Rik	NR_045171	chr10	127104178	1e-20	8	1	Nab2,Nab2,Nab2	Lrp1	OTTMUST00000078875	chr10	126980264	11.6388	16	0.920472	0	18	7
1700012D01Rik	NR_045171	chr10	127104178	1e-20	8	1	Nab2,Nab2,Nab2	RP24-492D11.3	OTTMUST00000079065	chr10	127100894	1e-20	13	1	0	38	24
1700012D01Rik	NR_045171	chr10	127104178	1e-20	8	1	Nab2,Nab2,Nab2	Ndufa4l2	NM_001098789	chr10	126951994	7.6414	8	0.999213	0	21	10
1700012D01Rik	NR_045171	chr10	127104178	1e-20	8	1	Nab2,Nab2,Nab2	Stat6	OTTMUST00000078901	chr10	127096455	10.237	8	0.935827	0	59	16
1700012D01Rik	NR_045171	chr10	127104178	1e-20	8	1	Nab2,Nab2,Nab2	Stat6	OTTMUST00000078899	chr10	127090134	10.237	10	0.983071	0	87	59
1700012D01Rik	NR_045171	chr10	127104178	1e-20	8	1	Nab2,Nab2,Nab2	Stat6	OTTMUST00000078900	chr10	127093816	10.237	12	0.825591	0	65	31
1700012D01Rik	NR_045171	chr10	127104178	1e-20	8	1	Nab2,Nab2,Nab2	Inhbc	NM_010565	chr10	126807600	4	10	0.923228	0	11	5
1700012D01Rik	NR_045171	chr10	127104178	1e-20	8	1	Nab2,Nab2,Nab2	Nxph4	NM_183297	chr10	126971615	4.9542	10	0.982283	0	15	8
1700012D01Rik	NR_045171	chr10	127104178	1e-20	8	1	Nab2,Nab2,Nab2	Cs	NM_026444	chr10	127774887	13.24	11	0.991339	0	3	3
1700012D01Rik	NR_045171	chr10	127104178	1e-20	8	1	Nab2,Nab2,Nab2	RP24-492D11.5	OTTMUST00000079068	chr10	127113780	1e-20	14	0.914961	0	67	51
1700012D01Rik	NR_045171	chr10	127104178	1e-20	8	1	Nab2,Nab2,Nab2	Myo1a	NM_001081219	chr10	127142311	5.08321	11	0.920866	0	7	5
1700012D01Rik	NR_045171	chr10	127104178	1e-20	8	1	Nab2,Nab2,Nab2	Rdh19	NM_147222	chr10	127286983	0	15	0.773228	0	6	3
1700012D01Rik	NR_045171	chr10	127104178	1e-20	8	1	Nab2,Nab2,Nab2	Atp5b	NM_016774	chr10	127520362	15.8181	7	0.885433	Atp5b,Atp5b,Mir677	13	15
1700012D01Rik	NR_045171	chr10	127104178	1e-20	8	1	Nab2,Nab2,Nab2	Stac3	OTTMUST00000070098	chr10	126941546	4.25248	12	0.960236	0	12	3
1700012D01Rik	NR_045171	chr10	127104178	1e-20	8	1	Nab2,Nab2,Nab2	Mars	NM_001171582	chr10	126748788	13.5359	13	0.878346	Mars	3	4
1700012D01Rik	NR_045171	chr10	127104178	1e-20	8	1	Nab2,Nab2,Nab2	Stac3	NM_177707	chr10	126938761	4.25248	11	0.976772	0	13	4
1700012D01Rik	NR_045171	chr10	127104178	1e-20	8	1	Nab2,Nab2,Nab2	Shmt2	NM_028230	chr10	126959500	12.5852	8	0.879134	0	16	5
1700012D01Rik	NR_045171	chr10	127104178	1e-20	8	1	Nab2,Nab2,Nab2	Ptges3	NM_019766	chr10	127496051	11.3333	9	0.94685	0	6	7
1700012D01Rik	NR_045171	chr10	127104178	1e-20	8	1	Nab2,Nab2,Nab2	Timeless	NM_011589	chr10	127675121	11.756	13	0.72126	0	5	3
1700012D01Rik	NR_045171	chr10	127104178	1e-20	8	1	Nab2,Nab2,Nab2	Lrp1	NM_008512	chr10	127058115	11.6388	4	0.975591	0	21	17
1700012D01Rik	NR_045171	chr10	127104178	1e-20	8	1	Nab2,Nab2,Nab2	Gpr182	NM_007412	chr10	127188821	2.58496	9	0.924803	0	8	13
1700012D01Rik	NR_045171	chr10	127104178	1e-20	8	1	Nab2,Nab2,Nab2	Lrp1	OTTMUST00000078874	chr10	126986973	11.6388	3	0.955118	0	10	5
1700012D01Rik	NR_045171	chr10	127104178	1e-20	8	1	Nab2,Nab2,Nab2	Prim1	NM_008921	chr10	127452261	10.7099	5	0.820472	0	10	5
1700012D01Rik	NR_045171	chr10	127104178	1e-20	8	1	Nab2,Nab2,Nab2	Lrp1	OTTMUST00000078877	chr10	126976925	11.6388	12	0.96378	Lrp1	13	6
1700012D01Rik	NR_045171	chr10	127104178	1e-20	8	1	Nab2,Nab2,Nab2	Sdr9c7	NM_027301	chr10	127335710	0	13	0.975591	0	7	3
1700012D01Rik	NR_045171	chr10	127104178	1e-20	8	1	Nab2,Nab2,Nab2	Mbd6	OTTMUST00000067443	chr10	126721069	10.7981	9	1	Mbd6	6	3
1700012D01Rik	NR_045171	chr10	127104178	1e-20	8	1	Nab2,Nab2,Nab2	Hsd17b6	NM_013786	chr10	127444564	0	12	0.85748	0	10	4
1700012D01Rik	NR_045171	chr10	127104178	1e-20	8	1	Nab2,Nab2,Nab2	Arhgef25	NM_001166413	chr10	126626994	1e-20	8	1	0	4	4
1700012D01Rik	NR_045171	chr10	127104178	1e-20	8	1	Nab2,Nab2,Nab2	Rdh1	NM_080436	chr10	127196797	0	11	0.896063	0	3	8
1700012D01Rik	NR_045171	chr10	127104178	1e-20	8	1	Nab2,Nab2,Nab2	Rdh16	NM_009040	chr10	127238208	0	13	0.622047	0	4	8
1700012D01Rik	NR_045171	chr10	127104178	1e-20	8	1	Nab2,Nab2,Nab2	Prim1	OTTMUST00000085173	chr10	127463742	10.7099	12	0.727953	0	4	5
1700012D01Rik	NR_045171	chr10	127104178	1e-20	8	1	Nab2,Nab2,Nab2	Cdk4	NM_009870	chr10	126501005	13.463	17	0.908661	Cdk4,March9	5	6
1700012D01Rik	NR_045171	chr10	127104178	1e-20	8	1	Nab2,Nab2,Nab2	Sdr9c7	OTTMUST00000068341	chr10	127339101	0	13	0.966142	0	3	3
1700021F05Rik	NM_026411	chr10	43260800	9.75134	8	0.96063	0	RP23-288B18.1	OTTMUST00000081064	chr10	43245649	1e-20	4	0.834252	0	3	3
1700021F05Rik	NM_026411	chr10	43260800	9.75134	8	0.96063	0	Bend3	NM_199028	chr10	43198945	11.7253	6	0.97874	0	8	3
1700025K23Rik	NM_183254	chr10	38853701	5.83592	9	0.96378	0	RP24-541B4.1	OTTMUST00000081607	chr10	38842514	1e-20	13	0.820472	0	3	4
1700027D21Rik	NM_029661	chr10	76025016	0	6	0.977953	4930483K19Rik	Col6a1	OTTMUST00000048592	chr10	76181981	9.02802	11	0.980709	0	5	3
1700027D21Rik	NM_029661	chr10	76025016	0	6	0.977953	4930483K19Rik	Lss	OTTMUST00000069011	chr10	76013954	11.1359	11	0.905512	Lss	6	9
1700027D21Rik	NM_029661	chr10	76025016	0	6	0.977953	4930483K19Rik	Lss	OTTMUST00000069014	chr10	76004626	11.1359	15	1	0	3	7
1700027D21Rik	NM_029661	chr10	76025016	0	6	0.977953	4930483K19Rik	Ftcd	NM_080845	chr10	76038394	0	14	0.878346	0	9	10
1700027D21Rik	NM_029661	chr10	76025016	0	6	0.977953	4930483K19Rik	Col6a1	NM_009933	chr10	76188851	9.02802	11	0.997638	0	4	7
1700028I16Rik	NR_038042	chr10	82274867	0	9	0.881102	0	Txnrd1	NM_015762	chr10	82321950	13.5042	9	0.958661	0	5	7
1700028I16Rik	NR_038042	chr10	82274867	0	9	0.881102	0	Txnrd1	NM_001042523	chr10	82296695	13.5042	13	0.958661	0	8	12
1700028I16Rik	NR_038042	chr10	82274867	0	9	0.881102	0	Nfyb	NM_010914	chr10	82226887	10.9263	8	0.923622	0	4	3
1700028I16Rik	NR_038042	chr10	82274867	0	9	0.881102	0	Eid3	NM_025499	chr10	82329370	4.08746	8	0.913386	0	3	5
1810008A18Rik	NM_133998	chr10	76978558	10.1705	15	0.966929	0	Pttg1ip	NM_145925	chr10	77044832	11.3143	8	0.955906	0	9	10
1810008A18Rik	NM_133998	chr10	76978558	10.1705	15	0.966929	0	Sumo3	NM_019929	chr10	77069146	12.5549	9	0.991339	0	8	3
1810008A18Rik	NM_133998	chr10	76978558	10.1705	15	0.966929	0	Itgb2	NM_008404	chr10	76993108	3.32193	8	0.962205	0	11	16
1810014B01Rik	NR_015572	chr10	86148271	1e-20	8	0.364567	0	Nt5dc3	NM_175331	chr10	86241749	9.50056	6	0.972835	0	4	3
1810014B01Rik	NR_015572	chr10	86148271	1e-20	8	0.364567	0	Hsp90b1	OTTMUST00000048700	chr10	86158466	14.6057	4	0.878346	Hsp90b1	15	12
1810014B01Rik	NR_015572	chr10	86148271	1e-20	8	0.364567	0	BC030307	NM_153595	chr10	86175509	6.10308	9	0.83937	0	8	5
1810014B01Rik	NR_015572	chr10	86148271	1e-20	8	0.364567	0	RP24-238B3.2	OTTMUST00000048702	chr10	86155840	1e-20	11	0.983465	0	34	23
1810014B01Rik	NR_015572	chr10	86148271	1e-20	8	0.364567	0	Hsp90b1	OTTMUST00000048698	chr10	86164713	14.6057	7	0.991339	BC030307,Hsp90b1,Hsp90b1,Hsp90b1	8	15
1810014B01Rik	NR_015572	chr10	86148271	1e-20	8	0.364567	0	BC030307	NM_001003910	chr10	86168555	6.10308	5	0.984252	Hsp90b1,Hsp90b1,Hsp90b1	16	10
1810014B01Rik	NR_015572	chr10	86148271	1e-20	8	0.364567	0	Hsp90b1	OTTMUST00000048699	chr10	86161183	14.6057	4	0.874409	Hsp90b1,Hsp90b1	3	4
1810014B01Rik	NR_015572	chr10	86148271	1e-20	8	0.364567	0	Prdm4	NM_181650	chr10	85379690	11.3019	7	0.948031	0	4	3
1810043G02Rik	NM_026431	chr10	77441394	7.13935	9	0.993701	0	Pfkl	OTTMUST00000041171	chr10	77454921	13.8919	10	0.989764	0	9	8
1810043G02Rik	NM_026431	chr10	77441394	7.13935	9	0.993701	0	RP23-39I3.2	OTTMUST00000048223	chr10	77444506	1e-20	11	0.925197	0	25	25
1810043G02Rik	NM_026431	chr10	77441394	7.13935	9	0.993701	0	Pwp2	NM_029546	chr10	77647894	11.6139	10	0.917323	0	4	8
1810043G02Rik	NM_026431	chr10	77441394	7.13935	9	0.993701	0	Trpm2	OTTMUST00000048671	chr10	77430202	0	7	0.908268	0	15	7
1810043G02Rik	NM_026431	chr10	77441394	7.13935	9	0.993701	0	Krtap10-10	NM_001024709	chr10	77298691	0	10	0.820866	0	3	5
1810043G02Rik	NM_026431	chr10	77441394	7.13935	9	0.993701	0	Trpm2	NM_138301	chr10	77432962	0	5	0.936614	0	10	4
1810043G02Rik	NM_026431	chr10	77441394	7.13935	9	0.993701	0	D10Jhu81e	NM_138601	chr10	77632513	9.50263	12	0.946457	0	5	7
1810043G02Rik	NM_026431	chr10	77441394	7.13935	9	0.993701	0	Pfkl	NM_008826	chr10	77472684	13.8919	11	0.846457	0	8	16
1810043G02Rik	NM_026431	chr10	77441394	7.13935	9	0.993701	0	Lrrc3	NM_145152	chr10	77365281	0	13	0.951575	0	5	3
1810043G02Rik	NM_026431	chr10	77441394	7.13935	9	0.993701	0	RP23-39I3.2	OTTMUST00000048225	chr10	77445614	1e-20	7	0.914961	0	5	11
1810043G02Rik	NM_026431	chr10	77441394	7.13935	9	0.993701	0	Pttg1ip	NM_145925	chr10	77044832	11.3143	8	0.955906	0	3	4
2010107G23Rik	NM_027251	chr10	61573761	7.74739	13	0.975197	0	Neurog3	NM_009719	chr10	61595837	3.45943	8	0.987402	0	5	7
2210404O07Rik	NM_001099917	chr10	80855808	4.26003	6	0.961417	AC155937.5,Dohh	4930404N11Rik	NM_001014836	chr10	80828565	8.40231	9	1	AC155937.2,Fzr1	17	13
2210404O07Rik	NM_001099917	chr10	80855808	4.26003	6	0.961417	AC155937.5,Dohh	Fzr1	NM_019757	chr10	80841188	12.232	14	0.922047	0	16	11
2210404O07Rik	NM_001099917	chr10	80855808	4.26003	6	0.961417	AC155937.5,Dohh	2510012J08Rik	NM_027381	chr10	80783847	10.6391	8	0.961417	0	5	5
2210404O07Rik	NM_001099917	chr10	80855808	4.26003	6	0.961417	AC155937.5,Dohh	Ankrd24	NM_027480	chr10	81091367	8.2213	9	0.942913	0	4	4
2210404O07Rik	NM_001099917	chr10	80855808	4.26003	6	0.961417	AC155937.5,Dohh	Ankrd24	OTTMUST00000075506	chr10	81096863	8.2213	10	0.960236	0	5	3
2210404O07Rik	NM_001099917	chr10	80855808	4.26003	6	0.961417	AC155937.5,Dohh	Hmg20b	OTTMUST00000041863	chr10	80809475	10.2577	7	0.918898	Gipc3,Hmg20b,Hmg20b,Hmg20b	4	5
2210404O07Rik	NM_001099917	chr10	80855808	4.26003	6	0.961417	AC155937.5,Dohh	Nfic	NM_026756	chr10	80889925	9.33874	13	0.970472	Nfic	12	8
2210404O07Rik	NM_001099917	chr10	80855808	4.26003	6	0.961417	AC155937.5,Dohh	AC155937.7	OTTMUST00000075328	chr10	80872319	1e-20	9	0.999606	Nfic	10	10
2210404O07Rik	NM_001099917	chr10	80855808	4.26003	6	0.961417	AC155937.5,Dohh	Gna11	NM_010301	chr10	81007863	11.6035	6	0.963386	0	4	6
2210404O07Rik	NM_001099917	chr10	80855808	4.26003	6	0.961417	AC155937.5,Dohh	AC155937.1	OTTMUST00000075234	chr10	80820265	1e-20	10	0.969291	Mfsd12	8	4
2210404O07Rik	NM_001099917	chr10	80855808	4.26003	6	0.961417	AC155937.5,Dohh	Fzr1	OTTMUST00000075269	chr10	80832286	12.232	7	1	4930404N11Rik,Fzr1	10	6
2210404O07Rik	NM_001099917	chr10	80855808	4.26003	6	0.961417	AC155937.5,Dohh	S1pr4	NM_010102	chr10	80962882	0	6	0.925197	0	5	7
2210404O07Rik	NM_001099917	chr10	80855808	4.26003	6	0.961417	AC155937.5,Dohh	Nfic	OTTMUST00000075336	chr10	80863299	9.33874	5	0.990945	0	8	11
2210404O07Rik	NM_001099917	chr10	80855808	4.26003	6	0.961417	AC155937.5,Dohh	AC159474.3	OTTMUST00000075376	chr10	80923903	1e-20	6	0.968504	0	3	6
2210404O07Rik	NM_001099917	chr10	80855808	4.26003	6	0.961417	AC155937.5,Dohh	Gna11	OTTMUST00000074979	chr10	80994760	11.6035	12	0.951181	Gna11	3	4
2210404O07Rik	NM_001099917	chr10	80855808	4.26003	6	0.961417	AC155937.5,Dohh	Tbxa2r	NM_009325	chr10	80791475	4.94673	9	0.92126	0	4	4
2210404O07Rik	NM_001099917	chr10	80855808	4.26003	6	0.961417	AC155937.5,Dohh	Ncln	NM_134009	chr10	80959122	11.7801	8	0.998819	0	4	5
2210404O07Rik	NM_001099917	chr10	80855808	4.26003	6	0.961417	AC155937.5,Dohh	Nfic	OTTMUST00000075332	chr10	80893750	9.33874	3	0.966142	0	3	3
2210404O07Rik	NM_001099917	chr10	80855808	4.26003	6	0.961417	AC155937.5,Dohh	Dohh	NM_133964	chr10	80847405	11.0528	11	0.857874	Dohh,Dohh	19	13
2210404O07Rik	NM_001099917	chr10	80855808	4.26003	6	0.961417	AC155937.5,Dohh	Hmg20b	NM_010440	chr10	80813198	10.2577	20	0.935827	Hmg20b,Hmg20b,Hmg20b	5	7
2210404O07Rik	NM_001099917	chr10	80855808	4.26003	6	0.961417	AC155937.5,Dohh	Gipc3	NM_148951	chr10	80806011	3.45943	14	0.872047	Hmg20b	8	8
2210404O07Rik	NM_001099917	chr10	80855808	4.26003	6	0.961417	AC155937.5,Dohh	Gna15	NM_010304	chr10	80986970	7.64803	8	0.798031	0	6	4
2210417K05Rik	NR_038038	chr10	61803354	0	9	1	Hk1,Hk1	4930507D05Rik	NR_027926	chr10	61911907	1e-20	9	0.965354	0	3	4
2310011J03Rik	NM_025521	chr10	79783293	9.23592	14	0.924016	Pcsk4	Adamtsl5	OTTMUST00000045850	chr10	79802830	6.93876	12	0.860236	0	20	10
2310011J03Rik	NM_025521	chr10	79783293	9.23592	14	0.924016	Pcsk4	Apc2	OTTMUST00000045729	chr10	79758721	7.17672	7	0.948425	Apc2	7	5
2310011J03Rik	NM_025521	chr10	79783293	9.23592	14	0.924016	Pcsk4	Pcsk4	NM_008793	chr10	79792230	7.47492	9	0.987795	0	14	15
2310011J03Rik	NM_025521	chr10	79783293	9.23592	14	0.924016	Pcsk4	Atp8b3	NM_026094	chr10	80001869	6.9697	9	0.862205	0	4	3
2310011J03Rik	NM_025521	chr10	79783293	9.23592	14	0.924016	Pcsk4	Plk5	NM_183152	chr10	79819203	8.50764	8	0.949213	0	6	9
2310011J03Rik	NM_025521	chr10	79783293	9.23592	14	0.924016	Pcsk4	Dazap1	OTTMUST00000045849	chr10	79724230	12.1609	10	0.92874	Dazap1,Gamt,Gamt	5	4
2310011J03Rik	NM_025521	chr10	79783293	9.23592	14	0.924016	Pcsk4	Ndufs7	NM_029272	chr10	79712212	10.4297	15	0.945276	Ndufs7	6	6
2310011J03Rik	NM_025521	chr10	79783293	9.23592	14	0.924016	Pcsk4	Adamtsl5	NM_025629	chr10	79811174	6.93876	7	0.897638	Adamtsl5	8	5
2310011J03Rik	NM_025521	chr10	79783293	9.23592	14	0.924016	Pcsk4	Rps15	NM_009091	chr10	79755282	13.6331	9	0.726772	0	5	17
2310011J03Rik	NM_025521	chr10	79783293	9.23592	14	0.924016	Pcsk4	Cirbp	NM_007705	chr10	79630607	9.62732	11	0.925197	Cirbp,Cirbp	4	7
2310011J03Rik	NM_025521	chr10	79783293	9.23592	14	0.924016	Pcsk4	Apc2	NM_011789	chr10	79764172	7.17672	5	0.97874	Apc2	7	8
2310011J03Rik	NM_025521	chr10	79783293	9.23592	14	0.924016	Pcsk4	Tcf3	NM_001164149	chr10	79896395	12.2954	13	0.957087	0	3	3
2310011J03Rik	NM_025521	chr10	79783293	9.23592	14	0.924016	Pcsk4	Mbd3	NM_013595	chr10	79862259	12.064	14	0.975984	0	5	4
2310039L15Rik	NR_045337	chr10	94798909	1e-20	7	0.840157	0	5730420D15Rik	NR_045339	chr10	94880008	1e-20	10	0.940551	0	3	5
2310050B05Rik	NR_015477	chr10	80657435	1e-20	10	0.946457	AC155932.4	2510012J08Rik	NM_027381	chr10	80783847	10.6391	8	0.961417	0	7	7
2310050B05Rik	NR_015477	chr10	80657435	1e-20	10	0.946457	AC155932.4	Zfr2	NM_001034895	chr10	80695919	0	9	0.960236	0	5	5
2310050B05Rik	NR_015477	chr10	80657435	1e-20	10	0.946457	AC155932.4	Matk	NM_010768	chr10	80720624	5.5601	10	0.919291	Matk	8	6
2310050B05Rik	NR_015477	chr10	80657435	1e-20	10	0.946457	AC155932.4	4930404N11Rik	NM_001014836	chr10	80828565	8.40231	9	1	AC155937.2,Fzr1	11	9
2310050B05Rik	NR_015477	chr10	80657435	1e-20	10	0.946457	AC155932.4	Pip5k1c	OTTMUST00000084138	chr10	80779586	11.0199	10	1	0	3	3
2310050B05Rik	NR_015477	chr10	80657435	1e-20	10	0.946457	AC155932.4	Pias4	OTTMUST00000075073	chr10	80618869	10.472	11	0.976378	Pias4	6	10
2310050B05Rik	NR_015477	chr10	80657435	1e-20	10	0.946457	AC155932.4	Itgb1bp3	NM_027120	chr10	80664782	0.847997	7	0.915748	0	19	20
2310050B05Rik	NR_015477	chr10	80657435	1e-20	10	0.946457	AC155932.4	Apba3	NM_018758	chr10	80730916	10.0519	17	0.947244	Mir3057,Mrpl54	11	12
2310050B05Rik	NR_015477	chr10	80657435	1e-20	10	0.946457	AC155932.4	Atcay	OTTMUST00000075102	chr10	80676021	6.73525	11	0.858268	0	10	9
2310050B05Rik	NR_015477	chr10	80657435	1e-20	10	0.946457	AC155932.4	Zfr2	OTTMUST00000075142	chr10	80711477	0	11	0.987402	0	4	3
2310050B05Rik	NR_015477	chr10	80657435	1e-20	10	0.946457	AC155932.4	Snord37	NR_028549	chr10	80641705	1e-20	7	0.877953	0	17	12
2310050B05Rik	NR_015477	chr10	80657435	1e-20	10	0.946457	AC155932.4	Hmg20b	NM_010440	chr10	80813198	10.2577	20	0.935827	Hmg20b,Hmg20b,Hmg20b	4	8
2310050B05Rik	NR_015477	chr10	80657435	1e-20	10	0.946457	AC155932.4	RP24-535C14.4	OTTMUST00000084132	chr10	80765662	1e-20	17	0.947244	0	3	5
2310050B05Rik	NR_015477	chr10	80657435	1e-20	10	0.946457	AC155932.4	Pias4	NM_021501	chr10	80630566	10.472	10	0.819685	0	12	4
2310050B05Rik	NR_015477	chr10	80657435	1e-20	10	0.946457	AC155932.4	Matk	OTTMUST00000075178	chr10	80715679	5.5601	10	0.98937	0	5	6
2310050B05Rik	NR_015477	chr10	80657435	1e-20	10	0.946457	AC155932.4	Hmg20b	OTTMUST00000041863	chr10	80809475	10.2577	7	0.918898	Gipc3,Hmg20b,Hmg20b,Hmg20b	9	8
2310050B05Rik	NR_015477	chr10	80657435	1e-20	10	0.946457	AC155932.4	Eef2	NM_007907	chr10	80639375	17.1719	12	0.917323	0	18	21
2310050B05Rik	NR_015477	chr10	80657435	1e-20	10	0.946457	AC155932.4	Dapk3	NM_001190473	chr10	80646334	10.9362	8	0.874409	0	23	32
2310050B05Rik	NR_015477	chr10	80657435	1e-20	10	0.946457	AC155932.4	Tbxa2r	NM_009325	chr10	80791475	4.94673	9	0.92126	0	4	18
2310050B05Rik	NR_015477	chr10	80657435	1e-20	10	0.946457	AC155932.4	Creb3l3	NM_145365	chr10	80561618	4.63227	9	0.701575	0	6	5
2310050B05Rik	NR_015477	chr10	80657435	1e-20	10	0.946457	AC155932.4	Fzr1	OTTMUST00000075269	chr10	80832286	12.232	7	1	4930404N11Rik,Fzr1	5	10
2310050B05Rik	NR_015477	chr10	80657435	1e-20	10	0.946457	AC155932.4	Matk	OTTMUST00000075213	chr10	80723914	5.5601	5	0.99685	0	8	5
2310050B05Rik	NR_015477	chr10	80657435	1e-20	10	0.946457	AC155932.4	Zbtb7a	OTTMUST00000075054	chr10	80600697	9.53134	8	0.993307	0	4	3
2310050B05Rik	NR_015477	chr10	80657435	1e-20	10	0.946457	AC155932.4	Gna15	NM_010304	chr10	80986970	7.64803	8	0.798031	0	3	4
2310050B05Rik	NR_015477	chr10	80657435	1e-20	10	0.946457	AC155932.4	Mrpl54	NM_025317	chr10	80729675	9.5966	14	0.98622	0	4	4
2310050B05Rik	NR_015477	chr10	80657435	1e-20	10	0.946457	AC155932.4	Pip5k1c	NM_008844	chr10	80755732	11.0199	8	0.975197	0	4	7
2310050B05Rik	NR_015477	chr10	80657435	1e-20	10	0.946457	AC155932.4	Atcay	NM_178662	chr10	80693551	6.73525	8	0.970472	0	3	8
2510003E04Rik	NM_028197	chr10	62041205	9.78588	11	0.883465	AC126428.1	4930507D05Rik	NR_027926	chr10	61911907	1e-20	9	0.965354	0	5	4
2510003E04Rik	NM_028197	chr10	62041205	9.78588	11	0.883465	AC126428.1	Ddx21	NM_019553	chr10	62065046	14.1896	14	0.908268	0	12	8
2510003E04Rik	NM_028197	chr10	62041205	9.78588	11	0.883465	AC126428.1	Ddx50	NM_053183	chr10	62113946	10.2527	9	0.966142	0	7	4
2510003E04Rik	NM_028197	chr10	62041205	9.78588	11	0.883465	AC126428.1	Srgn	NM_011157	chr10	61970674	4.24793	10	0.961811	0	4	8
2510003E04Rik	NM_028197	chr10	62041205	9.78588	11	0.883465	AC126428.1	AC126428.1	OTTMUST00000077374	chr10	62028867	1e-20	8	0.794882	0	3	3
2510012J08Rik	NM_027381	chr10	80783847	10.6391	8	0.961417	0	S1pr4	NM_010102	chr10	80962882	0	6	0.925197	0	3	5
2510012J08Rik	NM_027381	chr10	80783847	10.6391	8	0.961417	0	Apba3	NM_018758	chr10	80730916	10.0519	17	0.947244	Mir3057,Mrpl54	15	16
2510012J08Rik	NM_027381	chr10	80783847	10.6391	8	0.961417	0	Zfr2	OTTMUST00000075142	chr10	80711477	0	11	0.987402	0	3	6
2510012J08Rik	NM_027381	chr10	80783847	10.6391	8	0.961417	0	Matk	NM_010768	chr10	80720624	5.5601	10	0.919291	Matk	10	3
2510012J08Rik	NM_027381	chr10	80783847	10.6391	8	0.961417	0	Nfic	NM_026756	chr10	80889925	9.33874	13	0.970472	Nfic	4	6
2510012J08Rik	NM_027381	chr10	80783847	10.6391	8	0.961417	0	Pip5k1c	NM_008844	chr10	80755732	11.0199	8	0.975197	0	15	8
2510012J08Rik	NM_027381	chr10	80783847	10.6391	8	0.961417	0	RP24-535C14.4	OTTMUST00000084132	chr10	80765662	1e-20	17	0.947244	0	22	21
2510012J08Rik	NM_027381	chr10	80783847	10.6391	8	0.961417	0	Fzr1	OTTMUST00000075269	chr10	80832286	12.232	7	1	4930404N11Rik,Fzr1	7	15
2510012J08Rik	NM_027381	chr10	80783847	10.6391	8	0.961417	0	4930404N11Rik	NM_001014836	chr10	80828565	8.40231	9	1	AC155937.2,Fzr1	14	18
2510012J08Rik	NM_027381	chr10	80783847	10.6391	8	0.961417	0	Pip5k1c	OTTMUST00000084137	chr10	80776419	11.0199	8	0.990157	Pip5k1c,Pip5k1c	9	18
2510012J08Rik	NM_027381	chr10	80783847	10.6391	8	0.961417	0	Gna15	OTTMUST00000075414	chr10	80970918	7.64803	12	0.862598	0	3	8
2510012J08Rik	NM_027381	chr10	80783847	10.6391	8	0.961417	0	Atcay	NM_178662	chr10	80693551	6.73525	8	0.970472	0	3	3
2510012J08Rik	NM_027381	chr10	80783847	10.6391	8	0.961417	0	Pip5k1c	OTTMUST00000084138	chr10	80779586	11.0199	10	1	0	16	14
2510012J08Rik	NM_027381	chr10	80783847	10.6391	8	0.961417	0	Tbxa2r	NM_009325	chr10	80791475	4.94673	9	0.92126	0	36	36
2510012J08Rik	NM_027381	chr10	80783847	10.6391	8	0.961417	0	Hmg20b	NM_010440	chr10	80813198	10.2577	20	0.935827	Hmg20b,Hmg20b,Hmg20b	6	20
2510012J08Rik	NM_027381	chr10	80783847	10.6391	8	0.961417	0	Gna15	NM_010304	chr10	80986970	7.64803	8	0.798031	0	3	3
2510012J08Rik	NM_027381	chr10	80783847	10.6391	8	0.961417	0	Itgb1bp3	NM_027120	chr10	80664782	0.847997	7	0.915748	0	6	4
2510012J08Rik	NM_027381	chr10	80783847	10.6391	8	0.961417	0	AC153919.1	OTTMUST00000075429	chr10	81069320	1e-20	10	0.887008	BC025920	6	3
2510012J08Rik	NM_027381	chr10	80783847	10.6391	8	0.961417	0	AC155937.1	OTTMUST00000075234	chr10	80820265	1e-20	10	0.969291	Mfsd12	9	15
2510012J08Rik	NM_027381	chr10	80783847	10.6391	8	0.961417	0	Pip5k1c	OTTMUST00000084135	chr10	80773432	11.0199	6	0.965354	Pip5k1c	11	17
2510012J08Rik	NM_027381	chr10	80783847	10.6391	8	0.961417	0	Hmg20b	OTTMUST00000041863	chr10	80809475	10.2577	7	0.918898	Gipc3,Hmg20b,Hmg20b,Hmg20b	10	8
2510012J08Rik	NM_027381	chr10	80783847	10.6391	8	0.961417	0	Mrpl54	NM_025317	chr10	80729675	9.5966	14	0.98622	0	4	4
2510012J08Rik	NM_027381	chr10	80783847	10.6391	8	0.961417	0	Dapk3	NM_001190473	chr10	80646334	10.9362	8	0.874409	0	14	9
2510012J08Rik	NM_027381	chr10	80783847	10.6391	8	0.961417	0	Fzr1	NM_019757	chr10	80841188	12.232	14	0.922047	0	7	3
2510012J08Rik	NM_027381	chr10	80783847	10.6391	8	0.961417	0	Dohh	NM_133964	chr10	80847405	11.0528	11	0.857874	Dohh,Dohh	9	6
2510012J08Rik	NM_027381	chr10	80783847	10.6391	8	0.961417	0	Snord37	NR_028549	chr10	80641705	1e-20	7	0.877953	0	6	3
2510012J08Rik	NM_027381	chr10	80783847	10.6391	8	0.961417	0	Matk	OTTMUST00000075213	chr10	80723914	5.5601	5	0.99685	0	5	3
2510012J08Rik	NM_027381	chr10	80783847	10.6391	8	0.961417	0	Gipc3	NM_148951	chr10	80806011	3.45943	14	0.872047	Hmg20b	5	10
2510012J08Rik	NM_027381	chr10	80783847	10.6391	8	0.961417	0	Mir3057	NR_037218	chr10	80734341	1e-20	14	0.900787	0	7	3
2510012J08Rik	NM_027381	chr10	80783847	10.6391	8	0.961417	0	RP23-28P17.1	OTTMUST00000068885	chr10	81038685	1e-20	12	0.956693	0	3	4
2510012J08Rik	NM_027381	chr10	80783847	10.6391	8	0.961417	0	Atcay	OTTMUST00000075102	chr10	80676021	6.73525	11	0.858268	0	5	3
2510012J08Rik	NM_027381	chr10	80783847	10.6391	8	0.961417	0	Matk	OTTMUST00000075178	chr10	80715679	5.5601	10	0.98937	0	3	4
2510012J08Rik	NM_027381	chr10	80783847	10.6391	8	0.961417	0	Zfr2	NM_001034895	chr10	80695919	0	9	0.960236	0	4	3
2510012J08Rik	NM_027381	chr10	80783847	10.6391	8	0.961417	0	Tjp3	NM_013769	chr10	80754012	9.9912	12	0.975197	0	3	11
2610028H24Rik	NM_029816	chr10	75911825	0.783066	13	0.952756	0	Pcnt	NM_008787	chr10	75905657	11.9792	7	0.956299	0	23	18
2610028H24Rik	NM_029816	chr10	75911825	0.783066	13	0.952756	0	Col6a1	NM_009933	chr10	76188851	9.02802	11	0.997638	0	3	4
3110003A17Rik	NM_028440	chr10	17743058	9.22863	10	0.905512	0	Reps1	NM_009048	chr10	17775777	11.5171	9	0.985433	0	3	8
3110056O03Rik	NM_175195	chr10	80318019	9.08725	10	0.979528	Lsm7	Dot1l	NM_199322	chr10	80218078	12.1523	5	0.839764	0	5	6
3110056O03Rik	NM_175195	chr10	80318019	9.08725	10	0.979528	Lsm7	Map2k2	NM_023138	chr10	80568890	11.0625	7	0.969291	0	3	5
3110056O03Rik	NM_175195	chr10	80318019	9.08725	10	0.979528	Lsm7	Thop1	NM_022653	chr10	80532827	12.6207	10	0.93622	0	3	3
3110056O03Rik	NM_175195	chr10	80318019	9.08725	10	0.979528	Lsm7	Tcf3	NM_001164149	chr10	79896395	12.2954	13	0.957087	0	3	3
3110056O03Rik	NM_175195	chr10	80318019	9.08725	10	0.979528	Lsm7	Mir1982	NR_035503	chr10	80291541	1e-20	10	0.884252	Oaz-ps,Oaz1	14	24
3110056O03Rik	NM_175195	chr10	80318019	9.08725	10	0.979528	Lsm7	Plekhj1	NM_023900	chr10	80261371	0	8	0.972047	0	9	7
3110056O03Rik	NM_175195	chr10	80318019	9.08725	10	0.979528	Lsm7	Jsrp1	NM_028001	chr10	80276243	3.9241	7	0.75	0	6	13
3110056O03Rik	NM_175195	chr10	80318019	9.08725	10	0.979528	Lsm7	Gng7	NM_010319	chr10	80477680	7.49985	7	0.94252	0	6	9
3110056O03Rik	NM_175195	chr10	80318019	9.08725	10	0.979528	Lsm7	Tmprss9	NM_001081688	chr10	80342560	3.11769	15	0.919291	0	12	13
3110056O03Rik	NM_175195	chr10	80318019	9.08725	10	0.979528	Lsm7	Lmnb2	OTTMUST00000078603	chr10	80369157	11.8198	9	0.896063	0	6	3
3110056O03Rik	NM_175195	chr10	80318019	9.08725	10	0.979528	Lsm7	Pias4	NM_021501	chr10	80630566	10.472	10	0.819685	0	6	3
3110056O03Rik	NM_175195	chr10	80318019	9.08725	10	0.979528	Lsm7	Timm13	NM_013895	chr10	80363714	0	10	0.96378	0	6	8
3110056O03Rik	NM_175195	chr10	80318019	9.08725	10	0.979528	Lsm7	Gadd45b	NM_008655	chr10	80392835	9.95873	11	0.959843	0	5	5
3110056O03Rik	NM_175195	chr10	80318019	9.08725	10	0.979528	Lsm7	Izumo4	NM_027829	chr10	80165437	5.76659	12	0.963386	Mob3a	4	4
3110056O03Rik	NM_175195	chr10	80318019	9.08725	10	0.979528	Lsm7	Gng7	OTTMUST00000075007	chr10	80460935	7.49985	11	0.962598	0	3	3
3110056O03Rik	NM_175195	chr10	80318019	9.08725	10	0.979528	Lsm7	Lmnb2	NM_010722	chr10	80380793	11.8198	8	0.831102	0	3	9
3110056O03Rik	NM_175195	chr10	80318019	9.08725	10	0.979528	Lsm7	Lingo3	NM_001013758	chr10	80306784	7.61971	8	0.990945	0	15	15
3110056O03Rik	NM_175195	chr10	80318019	9.08725	10	0.979528	Lsm7	Oaz-ps	NR_027656	chr10	80289440	1e-20	14	0.845276	Mir1982,Oaz1	7	7
4632428N05Rik	NM_028732	chr10	59809598	6.49793	10	0.968504	0	Cdh23	OTTMUST00000042537	chr10	59768397	4.24793	6	0.862205	0	6	4
4930404N11Rik	NM_001014836	chr10	80828565	8.40231	9	1	AC155937.2,Fzr1	Gna11	NM_010301	chr10	81007863	11.6035	6	0.963386	0	3	8
4930404N11Rik	NM_001014836	chr10	80828565	8.40231	9	1	AC155937.2,Fzr1	Dapk3	NM_001190473	chr10	80646334	10.9362	8	0.874409	0	14	10
4930404N11Rik	NM_001014836	chr10	80828565	8.40231	9	1	AC155937.2,Fzr1	Gna15	OTTMUST00000075414	chr10	80970918	7.64803	12	0.862598	0	6	7
4930404N11Rik	NM_001014836	chr10	80828565	8.40231	9	1	AC155937.2,Fzr1	Hmg20b	OTTMUST00000041863	chr10	80809475	10.2577	7	0.918898	Gipc3,Hmg20b,Hmg20b,Hmg20b	13	21
4930404N11Rik	NM_001014836	chr10	80828565	8.40231	9	1	AC155937.2,Fzr1	Aes	NM_010347	chr10	81022304	11.1654	16	0.923622	0	4	12
4930404N11Rik	NM_001014836	chr10	80828565	8.40231	9	1	AC155937.2,Fzr1	Mir3057	NR_037218	chr10	80734341	1e-20	14	0.900787	0	5	6
4930404N11Rik	NM_001014836	chr10	80828565	8.40231	9	1	AC155937.2,Fzr1	Atcay	OTTMUST00000075102	chr10	80676021	6.73525	11	0.858268	0	9	15
4930404N11Rik	NM_001014836	chr10	80828565	8.40231	9	1	AC155937.2,Fzr1	AC155937.1	OTTMUST00000075234	chr10	80820265	1e-20	10	0.969291	Mfsd12	65	66
4930404N11Rik	NM_001014836	chr10	80828565	8.40231	9	1	AC155937.2,Fzr1	Hmg20b	NM_010440	chr10	80813198	10.2577	20	0.935827	Hmg20b,Hmg20b,Hmg20b	34	40
4930404N11Rik	NM_001014836	chr10	80828565	8.40231	9	1	AC155937.2,Fzr1	Gna15	NM_010304	chr10	80986970	7.64803	8	0.798031	0	7	7
4930404N11Rik	NM_001014836	chr10	80828565	8.40231	9	1	AC155937.2,Fzr1	Tjp3	NM_013769	chr10	80754012	9.9912	12	0.975197	0	6	7
4930404N11Rik	NM_001014836	chr10	80828565	8.40231	9	1	AC155937.2,Fzr1	AC159474.3	OTTMUST00000075376	chr10	80923903	1e-20	6	0.968504	0	5	7
4930404N11Rik	NM_001014836	chr10	80828565	8.40231	9	1	AC155937.2,Fzr1	Zfr2	OTTMUST00000075142	chr10	80711477	0	11	0.987402	0	8	9
4930404N11Rik	NM_001014836	chr10	80828565	8.40231	9	1	AC155937.2,Fzr1	Zfr2	NM_001034895	chr10	80695919	0	9	0.960236	0	6	7
4930404N11Rik	NM_001014836	chr10	80828565	8.40231	9	1	AC155937.2,Fzr1	Fzr1	NM_019757	chr10	80841188	12.232	14	0.922047	0	20	28
4930404N11Rik	NM_001014836	chr10	80828565	8.40231	9	1	AC155937.2,Fzr1	Pip5k1c	OTTMUST00000084138	chr10	80779586	11.0199	10	1	0	15	8
4930404N11Rik	NM_001014836	chr10	80828565	8.40231	9	1	AC155937.2,Fzr1	Gna11	OTTMUST00000074979	chr10	80994760	11.6035	12	0.951181	Gna11	7	8
4930404N11Rik	NM_001014836	chr10	80828565	8.40231	9	1	AC155937.2,Fzr1	Gipc3	NM_148951	chr10	80806011	3.45943	14	0.872047	Hmg20b	18	21
4930404N11Rik	NM_001014836	chr10	80828565	8.40231	9	1	AC155937.2,Fzr1	Fzr1	OTTMUST00000075267	chr10	80834158	12.232	10	0.979921	0	20	22
4930404N11Rik	NM_001014836	chr10	80828565	8.40231	9	1	AC155937.2,Fzr1	Dohh	NM_133964	chr10	80847405	11.0528	11	0.857874	Dohh,Dohh	31	42
4930404N11Rik	NM_001014836	chr10	80828565	8.40231	9	1	AC155937.2,Fzr1	Creb3l3	OTTMUST00000075023	chr10	80554985	4.63227	14	0.969685	0	6	4
4930404N11Rik	NM_001014836	chr10	80828565	8.40231	9	1	AC155937.2,Fzr1	Pip5k1c	NM_008844	chr10	80755732	11.0199	8	0.975197	0	11	16
4930404N11Rik	NM_001014836	chr10	80828565	8.40231	9	1	AC155937.2,Fzr1	Atcay	NM_178662	chr10	80693551	6.73525	8	0.970472	0	5	10
4930404N11Rik	NM_001014836	chr10	80828565	8.40231	9	1	AC155937.2,Fzr1	AC155937.7	OTTMUST00000075328	chr10	80872319	1e-20	9	0.999606	Nfic	7	11
4930404N11Rik	NM_001014836	chr10	80828565	8.40231	9	1	AC155937.2,Fzr1	Dohh	OTTMUST00000075295	chr10	80851749	11.0528	6	0.999606	Dohh,Dohh,Dohh	7	10
4930404N11Rik	NM_001014836	chr10	80828565	8.40231	9	1	AC155937.2,Fzr1	Nfic	OTTMUST00000075336	chr10	80863299	9.33874	5	0.990945	0	8	8
4930404N11Rik	NM_001014836	chr10	80828565	8.40231	9	1	AC155937.2,Fzr1	Itgb1bp3	NM_027120	chr10	80664782	0.847997	7	0.915748	0	13	14
4930404N11Rik	NM_001014836	chr10	80828565	8.40231	9	1	AC155937.2,Fzr1	Pias4	NM_021501	chr10	80630566	10.472	10	0.819685	0	6	5
4930404N11Rik	NM_001014836	chr10	80828565	8.40231	9	1	AC155937.2,Fzr1	Brunol5	OTTMUST00000075373	chr10	80935935	1e-20	19	0.95748	Brunol5,Brunol5	7	8
4930404N11Rik	NM_001014836	chr10	80828565	8.40231	9	1	AC155937.2,Fzr1	Dohh	OTTMUST00000075300	chr10	80848365	11.0528	11	0.906299	Dohh,Dohh,Dohh	7	9
4930404N11Rik	NM_001014836	chr10	80828565	8.40231	9	1	AC155937.2,Fzr1	S1pr4	NM_010102	chr10	80962882	0	6	0.925197	0	10	7
4930404N11Rik	NM_001014836	chr10	80828565	8.40231	9	1	AC155937.2,Fzr1	Apba3	NM_018758	chr10	80730916	10.0519	17	0.947244	Mir3057,Mrpl54	6	10
4930404N11Rik	NM_001014836	chr10	80828565	8.40231	9	1	AC155937.2,Fzr1	RP24-535C14.4	OTTMUST00000084132	chr10	80765662	1e-20	17	0.947244	0	21	17
4930404N11Rik	NM_001014836	chr10	80828565	8.40231	9	1	AC155937.2,Fzr1	Matk	OTTMUST00000075178	chr10	80715679	5.5601	10	0.98937	0	4	6
4930404N11Rik	NM_001014836	chr10	80828565	8.40231	9	1	AC155937.2,Fzr1	Pias4	OTTMUST00000075073	chr10	80618869	10.472	11	0.976378	Pias4	6	5
4930404N11Rik	NM_001014836	chr10	80828565	8.40231	9	1	AC155937.2,Fzr1	Tbxa2r	NM_009325	chr10	80791475	4.94673	9	0.92126	0	11	14
4930404N11Rik	NM_001014836	chr10	80828565	8.40231	9	1	AC155937.2,Fzr1	Matk	NM_010768	chr10	80720624	5.5601	10	0.919291	Matk	6	15
4930404N11Rik	NM_001014836	chr10	80828565	8.40231	9	1	AC155937.2,Fzr1	Pip5k1c	OTTMUST00000084135	chr10	80773432	11.0199	6	0.965354	Pip5k1c	11	9
4930404N11Rik	NM_001014836	chr10	80828565	8.40231	9	1	AC155937.2,Fzr1	Eef2	NM_007907	chr10	80639375	17.1719	12	0.917323	0	5	4
4930404N11Rik	NM_001014836	chr10	80828565	8.40231	9	1	AC155937.2,Fzr1	Snord37	NR_028549	chr10	80641705	1e-20	7	0.877953	0	5	11
4930404N11Rik	NM_001014836	chr10	80828565	8.40231	9	1	AC155937.2,Fzr1	Brunol5	OTTMUST00000075372	chr10	80945435	1e-20	17	0.905118	Celf5	4	10
4930404N11Rik	NM_001014836	chr10	80828565	8.40231	9	1	AC155937.2,Fzr1	Ncln	NM_134009	chr10	80959122	11.7801	8	0.998819	0	3	9
4930404N11Rik	NM_001014836	chr10	80828565	8.40231	9	1	AC155937.2,Fzr1	Nfic	NM_026756	chr10	80889925	9.33874	13	0.970472	Nfic	7	8
4930404N11Rik	NM_001014836	chr10	80828565	8.40231	9	1	AC155937.2,Fzr1	Tle6	OTTMUST00000068894	chr10	81055511	7.15056	10	0.876772	0	3	3
4930404N11Rik	NM_001014836	chr10	80828565	8.40231	9	1	AC155937.2,Fzr1	Sgta	NM_024499	chr10	80522899	11.7729	11	0.851181	0	3	3
4930404N11Rik	NM_001014836	chr10	80828565	8.40231	9	1	AC155937.2,Fzr1	Mrpl54	NM_025317	chr10	80729675	9.5966	14	0.98622	0	6	4
4930404N11Rik	NM_001014836	chr10	80828565	8.40231	9	1	AC155937.2,Fzr1	Brunol5	OTTMUST00000075374	chr10	80933552	1e-20	4	0.939764	Brunol5	5	5
4930404N11Rik	NM_001014836	chr10	80828565	8.40231	9	1	AC155937.2,Fzr1	Pip5k1c	OTTMUST00000084137	chr10	80776419	11.0199	8	0.990157	Pip5k1c,Pip5k1c	6	4
4930444F02Rik	NR_038035	chr10	18551736	1e-20	9	0.961811	0	Perp	NM_022032	chr10	18564876	11.0529	11	0.997638	0	6	5
4930455C13Rik	NR_045352	chr10	21061861	1e-20	6	0.957874	0	Aldh8a1	NM_178713	chr10	21097128	0	4	0.962992	0	3	3
4930467K11Rik	NR_045353	chr10	57206159	1e-20	14	0.968898	Hsf2	Gcc2	NM_027375	chr10	57718455	10.125	5	0.945669	0	3	4
4930473O22Rik	NR_045356	chr10	97059565	1e-20	4	0.925197	0	Kera	NM_008438	chr10	97069838	0	10	1	0	3	5
4930507D05Rik	NR_027926	chr10	61911907	1e-20	9	0.965354	0	Tspan15	NM_197996	chr10	61693966	8.072	14	0.96811	0	4	5
4930507D05Rik	NR_027926	chr10	61911907	1e-20	9	0.965354	0	Tacr2	NM_009314	chr10	61715185	3.32193	15	0.925984	0	5	7
4930507D05Rik	NR_027926	chr10	61911907	1e-20	9	0.965354	0	Hk1	NM_010438	chr10	61842628	11.1156	8	0.937008	0	4	7
4930507D05Rik	NR_027926	chr10	61911907	1e-20	9	0.965354	0	Hkdc1	NM_145419	chr10	61885222	3.45154	5	0.835039	0	9	8
4930507D05Rik	NR_027926	chr10	61911907	1e-20	9	0.965354	0	Vps26a	NM_001113355	chr10	61949449	10.9697	6	0.950787	0	7	3
4930507D05Rik	NR_027926	chr10	61911907	1e-20	9	0.965354	0	AC126428.1	OTTMUST00000077374	chr10	62028867	1e-20	8	0.794882	0	4	5
4930507D05Rik	NR_027926	chr10	61911907	1e-20	9	0.965354	0	Supv3l1	OTTMUST00000041803	chr10	61895875	11.0084	9	0.96811	0	7	7
4930507D05Rik	NR_027926	chr10	61911907	1e-20	9	0.965354	0	Srgn	NM_011157	chr10	61970674	4.24793	10	0.961811	0	3	6
4930507D05Rik	NR_027926	chr10	61911907	1e-20	9	0.965354	0	Ddx50	NM_053183	chr10	62113946	10.2527	9	0.966142	0	4	4
4933407G14Rik	NR_045841	chr10	74912254	1e-20	10	0.920079	0	Adora2a	NM_009630	chr10	74779687	4.08746	9	0.970472	0	4	6
4933411E08Rik	NR_045342	chr10	117362514	1e-20	11	0.883071	0	Nup107	NM_134010	chr10	117229761	12.3377	6	0.965748	0	9	3
4933411E08Rik	NR_045342	chr10	117362514	1e-20	11	0.883071	0	Rap1b	NM_024457	chr10	117283030	12.0304	4	0.988583	0	6	3
4933412E12Rik	NR_038025	chr10	116387617	1e-20	9	0.938189	0	Best3	NM_001007583	chr10	116423369	0	9	0.994094	0	9	6
4933412E12Rik	NR_038025	chr10	116387617	1e-20	9	0.938189	0	D630029K05Rik	NR_027847	chr10	116401795	4.07553	9	0.970866	D630029K05Rik	11	4
4933412E12Rik	NR_038025	chr10	116387617	1e-20	9	0.938189	0	Cct2	NM_007636	chr10	116500870	14.5602	8	0.809449	0	7	6
4933412E12Rik	NR_038025	chr10	116387617	1e-20	9	0.938189	0	Lrrc10	NM_146242	chr10	116482396	2	12	0.90748	0	12	5
4933412E12Rik	NR_038025	chr10	116387617	1e-20	9	0.938189	0	Gm239	NM_001033333	chr10	116333935	2.67356	8	0.938976	0	8	3
4933416C03Rik	NM_001161855	chr10	115550973	2.32193	17	0.951969	0	Ptprr	NM_011217	chr10	115455380	1	4	0.924803	0	3	5
4933440J02Rik	NR_045344	chr10	111031329	1e-20	11	0.961811	0	Phlda1	NM_009344	chr10	110943341	9.37873	16	0.992126	0	10	13
5730420D15Rik	NR_045339	chr10	94880008	1e-20	10	0.940551	0	Ube2n	NM_080560	chr10	94977795	9.21602	10	0.897244	0	3	4
5730420D15Rik	NR_045339	chr10	94880008	1e-20	10	0.940551	0	Cradd	NM_009950	chr10	94786731	8.31705	10	0.949213	0	6	4
5730435O14Rik	NR_045341	chr10	41287821	1e-20	7	0.903543	0	Cd164	NM_016898	chr10	41239305	12.3369	11	0.99252	0	4	3
9030224M15Rik	NM_177793	chr10	40403087	3.45943	7	0.956693	0	Ddo	NM_027442	chr10	40349816	0	4	0.951181	0	5	3
9130017N09Rik	NM_030218	chr10	79283765	6.44493	7	0.999606	0	Med16	NM_001163276	chr10	79371683	10.2811	12	0.890945	0	11	6
9130017N09Rik	NM_030218	chr10	79283765	6.44493	7	0.999606	0	Prss57	NM_001042710	chr10	79251730	1e-20	7	0.898819	0	18	14
9130017N09Rik	NM_030218	chr10	79283765	6.44493	7	0.999606	0	Polrmt	NM_172551	chr10	79209325	10.7926	10	0.857874	0	5	4
9130017N09Rik	NM_030218	chr10	79283765	6.44493	7	0.999606	0	Grin3b	NM_130455	chr10	79433464	2.23983	10	0.939764	Grin3b	6	5
9130017N09Rik	NM_030218	chr10	79283765	6.44493	7	0.999606	0	Palm	NM_001161747	chr10	79256316	10.9438	8	0.912992	0	13	12
9130017N09Rik	NM_030218	chr10	79283765	6.44493	7	0.999606	0	Rnf126	NM_144528	chr10	79229697	10.9304	7	0.958661	0	6	8
9130017N09Rik	NM_030218	chr10	79283765	6.44493	7	0.999606	0	Elane	NM_015779	chr10	79349056	11.1752	12	0.833465	0	6	5
9130017N09Rik	NM_030218	chr10	79283765	6.44493	7	0.999606	0	BC005764	NR_033210	chr10	79337379	6.63952	8	0.942126	0	8	8
9130017N09Rik	NM_030218	chr10	79283765	6.44493	7	0.999606	0	Odf3l2	NM_001033473	chr10	79108483	0	15	0.955512	0	4	3
9130017N09Rik	NM_030218	chr10	79283765	6.44493	7	0.999606	0	E130317F20Rik	NR_029447	chr10	79317716	1e-20	12	0.994488	0	15	9
9130017N09Rik	NM_030218	chr10	79283765	6.44493	7	0.999606	0	Fstl3	NM_031380	chr10	79240018	0	7	0.938583	0	5	6
9130017N09Rik	NM_030218	chr10	79283765	6.44493	7	0.999606	0	Cfd	NM_013459	chr10	79353597	0	10	0.86811	0	10	14
9130017N09Rik	NM_030218	chr10	79283765	6.44493	7	0.999606	0	Cdc34	NM_177613	chr10	79144939	12.2759	6	0.960236	0	3	5
9130017N09Rik	NM_030218	chr10	79283765	6.44493	7	0.999606	0	Sbno2	NM_183426	chr10	79565447	11.612	12	0.941339	0	4	4
9130017N09Rik	NM_030218	chr10	79283765	6.44493	7	0.999606	0	C030046I01Rik	NM_177994	chr10	79379675	10.4019	8	0.982283	Kiss1r	7	4
9530003J23Rik	NM_029906	chr10	116675737	0	12	0.904724	0	Mdm2	OTTMUST00000049465	chr10	117128576	11.9828	9	0.887402	0	7	4
9530003J23Rik	NM_029906	chr10	116675737	0	12	0.904724	0	Frs2	NM_177798	chr10	116585530	10.908	8	0.953937	0	11	5
9530003J23Rik	NM_029906	chr10	116675737	0	12	0.904724	0	Lyz2	NM_017372	chr10	116719328	0	14	0.684252	0	20	11
9530003J23Rik	NM_029906	chr10	116675737	0	12	0.904724	0	Cpm	NM_027468	chr10	117066555	8.08087	16	0.939764	0	8	14
9530003J23Rik	NM_029906	chr10	116675737	0	12	0.904724	0	Yeats4	NM_026570	chr10	116661563	10.5682	6	0.935433	0	19	5
9530003J23Rik	NM_029906	chr10	116675737	0	12	0.904724	0	Cct2	NM_007636	chr10	116500870	14.5602	8	0.809449	0	4	4
A230046K03Rik	NM_001033375	chr10	83006685	11.5582	10	0.987795	0	Aldh1l2	NM_153543	chr10	82996856	7.50779	6	0.943307	0	16	10
A630066F11Rik	NR_030698	chr10	7383168	1e-20	3	0.924803	Pcmt1	Lrp11	OTTMUST00000081567	chr10	7315981	10.6587	6	0.814961	0	3	4
A630066F11Rik	NR_030698	chr10	7383168	1e-20	3	0.924803	Pcmt1	BC020402	NR_033219	chr10	7400956	1e-20	9	0.987008	Lats1,Pcmt1	9	7
A630066F11Rik	NR_030698	chr10	7383168	1e-20	3	0.924803	Pcmt1	Nup43	OTTMUST00000088956	chr10	7390552	11.6458	8	0.851181	0	9	6
A630066F11Rik	NR_030698	chr10	7383168	1e-20	3	0.924803	Pcmt1	Nup43	NM_145706	chr10	7387319	11.6458	7	0.86063	Nup43,Pcmt1	12	8
A630066F11Rik	NR_030698	chr10	7383168	1e-20	3	0.924803	Pcmt1	Lrp11	NM_172784	chr10	7309956	10.6587	11	0.942126	0	4	3
A630066F11Rik	NR_030698	chr10	7383168	1e-20	3	0.924803	Pcmt1	Katna1	NM_011835	chr10	7445797	10.3669	8	0.826772	0	3	6
A930009A15Rik	NM_029982	chr10	115007041	0	9	0.985039	0	Lgr5	NM_010195	chr10	115024826	3.70044	8	0.987008	0	7	5
AA474331	NR_033628	chr10	39619044	5.49825	12	0.819291	0	Slc16a10	NM_001114332	chr10	39862060	7.52388	6	0.883465	0	5	3
Abca7	NM_013850	chr10	79460359	10.5651	15	0.977165	Abca7	Grin3b	OTTMUST00000083821	chr10	79436817	2.23983	6	0.962992	0	12	8
Abca7	NM_013850	chr10	79460359	10.5651	15	0.977165	Abca7	Med16	NM_001163276	chr10	79371683	10.2811	12	0.890945	0	6	7
Abca7	NM_013850	chr10	79460359	10.5651	15	0.977165	Abca7	Hmha1	NM_027521	chr10	79482408	10.3435	8	0.924409	Hmha1,Hmha1	8	8
Abca7	NM_013850	chr10	79460359	10.5651	15	0.977165	Abca7	Cirbp	NM_007705	chr10	79630607	9.62732	11	0.925197	Cirbp,Cirbp	4	3
Abca7	NM_013850	chr10	79460359	10.5651	15	0.977165	Abca7	Ndufs7	NM_029272	chr10	79712212	10.4297	15	0.945276	Ndufs7	3	4
Abca7	NM_013850	chr10	79460359	10.5651	15	0.977165	Abca7	Grin3b	NM_130455	chr10	79433464	2.23983	10	0.939764	Grin3b	9	15
Abca7	NM_013850	chr10	79460359	10.5651	15	0.977165	Abca7	Cfd	NM_013459	chr10	79353597	0	10	0.86811	0	5	6
Abca7	NM_013850	chr10	79460359	10.5651	15	0.977165	Abca7	Cnn2	NM_007725	chr10	79451355	13.105	11	0.944882	0	34	41
Abca7	NM_013850	chr10	79460359	10.5651	15	0.977165	Abca7	Stk11	OTTMUST00000045755	chr10	79589278	11.2472	7	1	0	5	3
Abca7	NM_013850	chr10	79460359	10.5651	15	0.977165	Abca7	Sbno2	NM_183426	chr10	79565447	11.612	12	0.941339	0	12	7
Abca7	NM_013850	chr10	79460359	10.5651	15	0.977165	Abca7	Stk11	NM_011492	chr10	79579189	11.2472	12	1	0	10	15
Abca7	NM_013850	chr10	79460359	10.5651	15	0.977165	Abca7	Hmha1	NM_001142701	chr10	79479538	10.3435	11	0.924409	Hmha1	8	13
Abca7	NM_013850	chr10	79460359	10.5651	15	0.977165	Abca7	Atp5d	NM_025313	chr10	79605086	12.3905	9	0.902756	Atp5d,Dos,Dos	10	10
Abca7	NM_013850	chr10	79460359	10.5651	15	0.977165	Abca7	Gpx4	OTTMUST00000045864	chr10	79509910	10.4572	9	0.821654	0	9	5
Abca7	NM_013850	chr10	79460359	10.5651	15	0.977165	Abca7	Atp5d	OTTMUST00000045799	chr10	79601376	12.3905	3	0.959449	Atp5d,Dos,Dos,Dos,Dos	7	6
Abca7	NM_013850	chr10	79460359	10.5651	15	0.977165	Abca7	Gpx4	NM_008162	chr10	79516516	10.4572	11	0.94252	Gpx4	9	14
Abca7	NM_013850	chr10	79460359	10.5651	15	0.977165	Abca7	Gpx4	OTTMUST00000045765	chr10	79518690	10.4572	11	0.905118	0	8	8
Abca7	NM_013850	chr10	79460359	10.5651	15	0.977165	Abca7	E130317F20Rik	NR_029447	chr10	79317716	1e-20	12	0.994488	0	6	6
Abca7	NM_013850	chr10	79460359	10.5651	15	0.977165	Abca7	Polr2e	OTTMUST00000045862	chr10	79499930	12.5039	5	0.984252	0	3	5
Abca7	NM_013850	chr10	79460359	10.5651	15	0.977165	Abca7	ORF61	NM_001003949	chr10	79446930	11.2624	9	0.925984	0	18	30
Abca7	NM_013850	chr10	79460359	10.5651	15	0.977165	Abca7	Cirbp	OTTMUST00000045847	chr10	79628729	9.62732	12	0.958661	0	6	5
Abca7	NM_013850	chr10	79460359	10.5651	15	0.977165	Abca7	Dos	OTTMUST00000045746	chr10	79597879	9.88512	11	0.989764	0	3	5
Abca7	NM_013850	chr10	79460359	10.5651	15	0.977165	Abca7	Polr2e	NM_025554	chr10	79502472	12.5039	15	0.915748	0	10	10
Abca7	NM_013850	chr10	79460359	10.5651	15	0.977165	Abca7	Fgf22	NM_023304	chr10	79217863	1.81558	7	0.858268	0	3	6
Abca7	NM_013850	chr10	79460359	10.5651	15	0.977165	Abca7	Dos	NM_001195268	chr10	79600400	9.88512	3	0.977953	Atp5d,Dos,Dos,Dos	3	3
Abca7	NM_013850	chr10	79460359	10.5651	15	0.977165	Abca7	Wdr18	NM_175450	chr10	79422896	11.8254	10	0.795276	0	8	5
Abca7	NM_013850	chr10	79460359	10.5651	15	0.977165	Abca7	ORF61	OTTMUST00000045868	chr10	79441601	11.2624	8	0.988583	0	3	6
Abca7	OTTMUST00000081084	chr10	79459238	10.5651	13	0.933858	0	Cnn2	NM_007725	chr10	79451355	13.105	11	0.944882	0	10	10
Abca7	OTTMUST00000081084	chr10	79459238	10.5651	13	0.933858	0	Stk11	NM_011492	chr10	79579189	11.2472	12	1	0	4	4
AC113107.3	OTTMUST00000076401	chr10	62461526	1e-20	9	0.916142	0	Hnrnph3	OTTMUST00000076398	chr10	62478916	10.592	6	0.979528	Hnrnph3	7	6
AC113107.3	OTTMUST00000076401	chr10	62461526	1e-20	9	0.916142	0	Pbld1	NM_026701	chr10	62524364	1e-20	13	0.866535	0	9	8
AC113107.3	OTTMUST00000076401	chr10	62461526	1e-20	9	0.916142	0	Rufy2	OTTMUST00000076400	chr10	62444175	10.5198	4	0.906299	0	3	5
AC113107.5	OTTMUST00000076475	chr10	62487160	1e-20	4	0.961417	Hnrnph3,Pbld2	Hnrnph3	OTTMUST00000076398	chr10	62478916	10.592	6	0.979528	Hnrnph3	5	4
AC113107.5	OTTMUST00000076475	chr10	62487160	1e-20	4	0.961417	Hnrnph3,Pbld2	Pbld1	NM_026701	chr10	62524364	1e-20	13	0.866535	0	10	7
AC113107.5	OTTMUST00000076475	chr10	62487160	1e-20	4	0.961417	Hnrnph3,Pbld2	Dna2	OTTMUST00000076287	chr10	62428575	10.8172	17	0.907087	0	5	5
AC113107.5	OTTMUST00000076475	chr10	62487160	1e-20	4	0.961417	Hnrnph3,Pbld2	AC113107.5	OTTMUST00000076476	chr10	62516957	1e-20	10	0.869291	AC113107.6	5	4
AC113107.5	OTTMUST00000076476	chr10	62516957	1e-20	10	0.869291	AC113107.6	Pbld1	NM_026701	chr10	62524364	1e-20	13	0.866535	0	5	10
AC113107.6	OTTMUST00000076474	chr10	62520215	1e-20	14	0.881496	0	Pbld1	NM_026701	chr10	62524364	1e-20	13	0.866535	0	10	21
AC124992.1	OTTMUST00000076992	chr10	121078785	1e-20	2	0.990945	D930020B18Rik	BC048403	NM_173022	chr10	121176992	9.63296	8	0.931102	0	7	4
AC124992.1	OTTMUST00000076992	chr10	121078785	1e-20	2	0.990945	D930020B18Rik	Xpot	NM_001081056	chr10	121063372	12.6383	12	0.968898	0	6	3
AC126428.1	OTTMUST00000077375	chr10	62033150	1e-20	7	0.684646	0	Hkdc1	NM_145419	chr10	61885222	3.45154	5	0.835039	0	3	3
AC133190.1	OTTMUST00000078879	chr10	127033603	1e-20	7	0.973228	0	RP24-492D11.5	OTTMUST00000079068	chr10	127113780	1e-20	14	0.914961	0	8	12
AC133190.1	OTTMUST00000078879	chr10	127033603	1e-20	7	0.973228	0	Inhbe	NM_008382	chr10	126788828	3.58496	8	0.929134	0	5	8
AC133190.1	OTTMUST00000078879	chr10	127033603	1e-20	7	0.973228	0	Lrp1	OTTMUST00000078877	chr10	126976925	11.6388	12	0.96378	Lrp1	6	6
AC133190.1	OTTMUST00000078879	chr10	127033603	1e-20	7	0.973228	0	Lrp1	OTTMUST00000078875	chr10	126980264	11.6388	16	0.920472	0	11	4
AC133190.1	OTTMUST00000078879	chr10	127033603	1e-20	7	0.973228	0	Lrp1	NM_008512	chr10	127058115	11.6388	4	0.975591	0	29	12
AC133190.1	OTTMUST00000078879	chr10	127033603	1e-20	7	0.973228	0	Lrp1	OTTMUST00000078873	chr10	127018941	11.6388	9	0.93189	Lrp1	7	11
AC133190.1	OTTMUST00000078879	chr10	127033603	1e-20	7	0.973228	0	Lrp1	OTTMUST00000078871	chr10	127020516	11.6388	10	1	0	8	13
AC133190.1	OTTMUST00000078879	chr10	127033603	1e-20	7	0.973228	0	Stac3	OTTMUST00000068571	chr10	126944280	4.25248	15	0.933071	0	6	5
AC133190.1	OTTMUST00000078879	chr10	127033603	1e-20	7	0.973228	0	Arhgap9	NM_146011	chr10	126760782	7.11649	15	0.930315	0	6	3
AC133190.1	OTTMUST00000078879	chr10	127033603	1e-20	7	0.973228	0	R3hdm2	NM_027900	chr10	126857922	11.3795	8	0.956299	0	6	5
AC133190.1	OTTMUST00000078879	chr10	127033603	1e-20	7	0.973228	0	Stat6	NM_009284	chr10	127080049	10.237	9	0.936614	0	15	9
AC133190.1	OTTMUST00000078879	chr10	127033603	1e-20	7	0.973228	0	Stat6	OTTMUST00000078901	chr10	127096455	10.237	8	0.935827	0	4	3
AC133190.1	OTTMUST00000078879	chr10	127033603	1e-20	7	0.973228	0	Hsd17b6	NM_013786	chr10	127444564	0	12	0.85748	0	3	7
AC133190.1	OTTMUST00000078879	chr10	127033603	1e-20	7	0.973228	0	Ndufa4l2	NM_001098789	chr10	126951994	7.6414	8	0.999213	0	4	12
AC133190.1	OTTMUST00000078879	chr10	127033603	1e-20	7	0.973228	0	Stac3	OTTMUST00000070098	chr10	126941546	4.25248	12	0.960236	0	6	6
AC133190.1	OTTMUST00000078879	chr10	127033603	1e-20	7	0.973228	0	Prim1	OTTMUST00000085172	chr10	127457011	10.7099	10	0.811811	0	3	3
AC133190.1	OTTMUST00000078879	chr10	127033603	1e-20	7	0.973228	0	Stat6	OTTMUST00000078899	chr10	127090134	10.237	10	0.983071	0	14	7
AC133190.1	OTTMUST00000078879	chr10	127033603	1e-20	7	0.973228	0	Stac3	NM_177707	chr10	126938761	4.25248	11	0.976772	0	14	4
AC133190.1	OTTMUST00000078879	chr10	127033603	1e-20	7	0.973228	0	Nxph4	NM_183297	chr10	126971615	4.9542	10	0.982283	0	4	4
AC133190.1	OTTMUST00000078879	chr10	127033603	1e-20	7	0.973228	0	Nab2	OTTMUST00000079063	chr10	127102537	8.09866	14	1	1700012D01Rik,Nab2,Nab2	3	4
AC133190.1	OTTMUST00000078879	chr10	127033603	1e-20	7	0.973228	0	Shmt2	NM_028230	chr10	126959500	12.5852	8	0.879134	0	8	9
AC133190.1	OTTMUST00000078879	chr10	127033603	1e-20	7	0.973228	0	Stat6	OTTMUST00000078900	chr10	127093816	10.237	12	0.825591	0	8	8
AC133902.1	OTTMUST00000076644	chr10	5911960	1e-20	9	0.850787	1700052N19Rik,AC133902.1	Zbtb2	NM_001033466	chr10	5958432	8.71081	8	0.952362	0	3	3
AC133902.3	OTTMUST00000076640	chr10	5937508	1e-20	8	0.887402	0	Zbtb2	NM_001033466	chr10	5958432	8.71081	8	0.952362	0	6	4
AC152500.4	OTTMUST00000075016	chr10	80487691	1e-20	8	0.933071	Diras1	Dapk3	NM_001190473	chr10	80646334	10.9362	8	0.874409	0	7	3
AC152500.4	OTTMUST00000075016	chr10	80487691	1e-20	8	0.933071	Diras1	Gadd45b	NM_008655	chr10	80392835	9.95873	11	0.959843	0	8	5
AC152500.4	OTTMUST00000075016	chr10	80487691	1e-20	8	0.933071	Diras1	Mir684-1	NR_030454	chr10	80468947	1e-20	13	0.92126	0	9	8
AC152500.4	OTTMUST00000075016	chr10	80487691	1e-20	8	0.933071	Diras1	Map2k2	NM_023138	chr10	80568890	11.0625	7	0.969291	0	3	5
AC152500.4	OTTMUST00000075016	chr10	80487691	1e-20	8	0.933071	Diras1	Mir1982	NR_035503	chr10	80291541	1e-20	10	0.884252	Oaz-ps,Oaz1	5	5
AC152500.4	OTTMUST00000075016	chr10	80487691	1e-20	8	0.933071	Diras1	Gng7	NM_010319	chr10	80477680	7.49985	7	0.94252	0	19	13
AC152500.4	OTTMUST00000075016	chr10	80487691	1e-20	8	0.933071	Diras1	Slc39a3	OTTMUST00000075015	chr10	80500083	7.86592	6	0.772441	0	19	22
AC152500.4	OTTMUST00000075016	chr10	80487691	1e-20	8	0.933071	Diras1	Slc39a3	NM_134135	chr10	80496657	7.86592	5	0.849213	0	11	14
AC152500.4	OTTMUST00000075016	chr10	80487691	1e-20	8	0.933071	Diras1	Jsrp1	NM_028001	chr10	80276243	3.9241	7	0.75	0	3	4
AC152500.4	OTTMUST00000075016	chr10	80487691	1e-20	8	0.933071	Diras1	Gng7	NM_001038655	chr10	80464116	7.49985	6	0.94685	Gng7	7	4
AC152500.4	OTTMUST00000075016	chr10	80487691	1e-20	8	0.933071	Diras1	Thop1	NM_022653	chr10	80532827	12.6207	10	0.93622	0	6	4
AC152500.4	OTTMUST00000075016	chr10	80487691	1e-20	8	0.933071	Diras1	Lmnb2	NM_010722	chr10	80380793	11.8198	8	0.831102	0	7	4
AC152500.4	OTTMUST00000075016	chr10	80487691	1e-20	8	0.933071	Diras1	Eef2	NM_007907	chr10	80639375	17.1719	12	0.917323	0	7	3
AC152500.4	OTTMUST00000075016	chr10	80487691	1e-20	8	0.933071	Diras1	Timm13	NM_013895	chr10	80363714	0	10	0.96378	0	5	3
AC152500.4	OTTMUST00000075016	chr10	80487691	1e-20	8	0.933071	Diras1	Pias4	NM_021501	chr10	80630566	10.472	10	0.819685	0	6	5
AC152500.4	OTTMUST00000075016	chr10	80487691	1e-20	8	0.933071	Diras1	Amh	NM_007445	chr10	80267992	3.68257	8	0.937008	0	4	4
AC152500.4	OTTMUST00000075016	chr10	80487691	1e-20	8	0.933071	Diras1	Creb3l3	NM_145365	chr10	80561618	4.63227	9	0.701575	0	3	9
AC153516.2	OTTMUST00000076498	chr10	62816600	1e-20	10	0.766535	0	Dnajc12	NM_013888	chr10	62849314	6.80478	12	0.803543	0	4	4
AC153919.1	OTTMUST00000075429	chr10	81069320	1e-20	10	0.887008	BC025920	Aes	NM_010347	chr10	81022304	11.1654	16	0.923622	0	17	23
AC153919.1	OTTMUST00000075429	chr10	81069320	1e-20	10	0.887008	BC025920	Dohh	NM_133964	chr10	80847405	11.0528	11	0.857874	Dohh,Dohh	6	6
AC153919.1	OTTMUST00000075429	chr10	81069320	1e-20	10	0.887008	BC025920	Ankrd24	NM_027480	chr10	81091367	8.2213	9	0.942913	0	35	18
AC153919.1	OTTMUST00000075429	chr10	81069320	1e-20	10	0.887008	BC025920	Brunol5	OTTMUST00000075372	chr10	80945435	1e-20	17	0.905118	Celf5	7	5
AC153919.1	OTTMUST00000075429	chr10	81069320	1e-20	10	0.887008	BC025920	RP23-28P17.1	OTTMUST00000068885	chr10	81038685	1e-20	12	0.956693	0	18	17
AC153919.1	OTTMUST00000075429	chr10	81069320	1e-20	10	0.887008	BC025920	Gna11	OTTMUST00000074979	chr10	80994760	11.6035	12	0.951181	Gna11	8	10
AC153919.1	OTTMUST00000075429	chr10	81069320	1e-20	10	0.887008	BC025920	S1pr4	NM_010102	chr10	80962882	0	6	0.925197	0	10	4
AC153919.1	OTTMUST00000075429	chr10	81069320	1e-20	10	0.887008	BC025920	RP24-406I15.1	OTTMUST00000059504	chr10	81640979	1e-20	11	0.898819	0	10	4
AC153919.1	OTTMUST00000075429	chr10	81069320	1e-20	10	0.887008	BC025920	Tle6	OTTMUST00000068894	chr10	81055511	7.15056	10	0.876772	0	23	12
AC153919.1	OTTMUST00000075429	chr10	81069320	1e-20	10	0.887008	BC025920	Ankrd24	OTTMUST00000075535	chr10	81103682	8.2213	11	0.864567	Ankrd24	10	6
AC153919.1	OTTMUST00000075429	chr10	81069320	1e-20	10	0.887008	BC025920	Ankrd24	OTTMUST00000075534	chr10	81106547	8.2213	9	0.982283	Ankrd24,Ankrd24	6	9
AC153919.1	OTTMUST00000075429	chr10	81069320	1e-20	10	0.887008	BC025920	Ankrd24	OTTMUST00000075506	chr10	81096863	8.2213	10	0.960236	0	14	6
AC153919.1	OTTMUST00000075429	chr10	81069320	1e-20	10	0.887008	BC025920	AC155937.7	OTTMUST00000075328	chr10	80872319	1e-20	9	0.999606	Nfic	8	4
AC153919.1	OTTMUST00000075429	chr10	81069320	1e-20	10	0.887008	BC025920	Tle6	NM_053254	chr10	81063731	7.15056	16	0.876772	0	37	26
AC153919.1	OTTMUST00000075429	chr10	81069320	1e-20	10	0.887008	BC025920	Tle2	OTTMUST00000068912	chr10	81043578	5.0027	6	0.979134	0	9	9
AC153919.1	OTTMUST00000075429	chr10	81069320	1e-20	10	0.887008	BC025920	Tle6	OTTMUST00000068897	chr10	81060205	7.15056	7	0.963386	0	3	9
AC153919.1	OTTMUST00000075429	chr10	81069320	1e-20	10	0.887008	BC025920	Gna11	NM_010301	chr10	81007863	11.6035	6	0.963386	0	10	9
AC153919.1	OTTMUST00000075429	chr10	81069320	1e-20	10	0.887008	BC025920	Tle6	OTTMUST00000068899	chr10	81058271	7.15056	10	0.924016	0	16	12
AC153919.1	OTTMUST00000075429	chr10	81069320	1e-20	10	0.887008	BC025920	Tle2	OTTMUST00000068914	chr10	81050289	5.0027	7	0.942913	0	6	5
AC153919.1	OTTMUST00000075429	chr10	81069320	1e-20	10	0.887008	BC025920	Gm10778	NM_001142963	chr10	81111813	1e-20	10	0.648819	0	10	3
AC153919.1	OTTMUST00000075429	chr10	81069320	1e-20	10	0.887008	BC025920	Gna15	OTTMUST00000075414	chr10	80970918	7.64803	12	0.862598	0	6	5
AC153919.1	OTTMUST00000075429	chr10	81069320	1e-20	10	0.887008	BC025920	Ncln	NM_134009	chr10	80959122	11.7801	8	0.998819	0	5	4
AC153973.1	OTTMUST00000076190	chr10	23525781	1e-20	9	0.928346	0	Rps12	NM_011295	chr10	23507015	9.71497	11	0.903937	0	8	5
AC153973.1	OTTMUST00000076192	chr10	23544292	1e-20	7	0.783465	0	Vnn3	NM_011979	chr10	23571267	0	8	0.900394	0	3	4
AC155937.1	OTTMUST00000075234	chr10	80820265	1e-20	10	0.969291	Mfsd12	Gna11	NM_010301	chr10	81007863	11.6035	6	0.963386	0	3	4
AC155937.1	OTTMUST00000075234	chr10	80820265	1e-20	10	0.969291	Mfsd12	Dapk3	NM_001190473	chr10	80646334	10.9362	8	0.874409	0	9	8
AC155937.1	OTTMUST00000075234	chr10	80820265	1e-20	10	0.969291	Mfsd12	Nfic	NM_026756	chr10	80889925	9.33874	13	0.970472	Nfic	5	8
AC155937.1	OTTMUST00000075234	chr10	80820265	1e-20	10	0.969291	Mfsd12	Hmg20b	NM_010440	chr10	80813198	10.2577	20	0.935827	Hmg20b,Hmg20b,Hmg20b	41	25
AC155937.1	OTTMUST00000075234	chr10	80820265	1e-20	10	0.969291	Mfsd12	Fzr1	OTTMUST00000075267	chr10	80834158	12.232	10	0.979921	0	12	7
AC155937.1	OTTMUST00000075234	chr10	80820265	1e-20	10	0.969291	Mfsd12	Tbxa2r	NM_009325	chr10	80791475	4.94673	9	0.92126	0	11	18
AC155937.1	OTTMUST00000075234	chr10	80820265	1e-20	10	0.969291	Mfsd12	Pip5k1c	OTTMUST00000084137	chr10	80776419	11.0199	8	0.990157	Pip5k1c,Pip5k1c	5	5
AC155937.1	OTTMUST00000075234	chr10	80820265	1e-20	10	0.969291	Mfsd12	Fzr1	NM_019757	chr10	80841188	12.232	14	0.922047	0	14	21
AC155937.1	OTTMUST00000075234	chr10	80820265	1e-20	10	0.969291	Mfsd12	Creb3l3	NM_145365	chr10	80561618	4.63227	9	0.701575	0	5	3
AC155937.1	OTTMUST00000075234	chr10	80820265	1e-20	10	0.969291	Mfsd12	Gipc3	NM_148951	chr10	80806011	3.45943	14	0.872047	Hmg20b	16	14
AC155937.1	OTTMUST00000075234	chr10	80820265	1e-20	10	0.969291	Mfsd12	Hmg20b	OTTMUST00000041863	chr10	80809475	10.2577	7	0.918898	Gipc3,Hmg20b,Hmg20b,Hmg20b	15	26
AC155937.1	OTTMUST00000075234	chr10	80820265	1e-20	10	0.969291	Mfsd12	Pip5k1c	NM_008844	chr10	80755732	11.0199	8	0.975197	0	9	10
AC155937.1	OTTMUST00000075234	chr10	80820265	1e-20	10	0.969291	Mfsd12	Fzr1	OTTMUST00000075269	chr10	80832286	12.232	7	1	4930404N11Rik,Fzr1	26	25
AC155937.1	OTTMUST00000075234	chr10	80820265	1e-20	10	0.969291	Mfsd12	AC155937.7	OTTMUST00000075328	chr10	80872319	1e-20	9	0.999606	Nfic	5	6
AC155937.1	OTTMUST00000075234	chr10	80820265	1e-20	10	0.969291	Mfsd12	Ncln	NM_134009	chr10	80959122	11.7801	8	0.998819	0	11	5
AC155937.1	OTTMUST00000075234	chr10	80820265	1e-20	10	0.969291	Mfsd12	Dohh	NM_133964	chr10	80847405	11.0528	11	0.857874	Dohh,Dohh	16	14
AC155937.1	OTTMUST00000075234	chr10	80820265	1e-20	10	0.969291	Mfsd12	Brunol5	OTTMUST00000075374	chr10	80933552	1e-20	4	0.939764	Brunol5	3	3
AC155937.1	OTTMUST00000075234	chr10	80820265	1e-20	10	0.969291	Mfsd12	RP24-535C14.4	OTTMUST00000084132	chr10	80765662	1e-20	17	0.947244	0	6	4
AC155937.1	OTTMUST00000075234	chr10	80820265	1e-20	10	0.969291	Mfsd12	Pip5k1c	OTTMUST00000084135	chr10	80773432	11.0199	6	0.965354	Pip5k1c	3	3
AC155937.1	OTTMUST00000075234	chr10	80820265	1e-20	10	0.969291	Mfsd12	Matk	OTTMUST00000075178	chr10	80715679	5.5601	10	0.98937	0	3	3
AC155937.1	OTTMUST00000075234	chr10	80820265	1e-20	10	0.969291	Mfsd12	Nfic	OTTMUST00000075336	chr10	80863299	9.33874	5	0.990945	0	3	6
AC155937.1	OTTMUST00000075234	chr10	80820265	1e-20	10	0.969291	Mfsd12	Apba3	NM_018758	chr10	80730916	10.0519	17	0.947244	Mir3057,Mrpl54	6	7
AC155937.1	OTTMUST00000075234	chr10	80820265	1e-20	10	0.969291	Mfsd12	Matk	OTTMUST00000075213	chr10	80723914	5.5601	5	0.99685	0	4	8
AC155937.1	OTTMUST00000075234	chr10	80820265	1e-20	10	0.969291	Mfsd12	Pip5k1c	OTTMUST00000084138	chr10	80779586	11.0199	10	1	0	5	3
AC155937.1	OTTMUST00000075234	chr10	80820265	1e-20	10	0.969291	Mfsd12	Eef2	NM_007907	chr10	80639375	17.1719	12	0.917323	0	4	5
AC155937.1	OTTMUST00000075234	chr10	80820265	1e-20	10	0.969291	Mfsd12	Itgb1bp3	NM_027120	chr10	80664782	0.847997	7	0.915748	0	4	4
AC155937.7	OTTMUST00000075328	chr10	80872319	1e-20	9	0.999606	Nfic	Dohh	NM_133964	chr10	80847405	11.0528	11	0.857874	Dohh,Dohh	15	12
AC155937.7	OTTMUST00000075328	chr10	80872319	1e-20	9	0.999606	Nfic	RP23-28P17.1	OTTMUST00000068885	chr10	81038685	1e-20	12	0.956693	0	3	3
AC155937.7	OTTMUST00000075328	chr10	80872319	1e-20	9	0.999606	Nfic	Gna11	NM_010301	chr10	81007863	11.6035	6	0.963386	0	10	7
AC155937.7	OTTMUST00000075328	chr10	80872319	1e-20	9	0.999606	Nfic	S1pr4	NM_010102	chr10	80962882	0	6	0.925197	0	6	7
AC155937.7	OTTMUST00000075328	chr10	80872319	1e-20	9	0.999606	Nfic	Hmg20b	OTTMUST00000041863	chr10	80809475	10.2577	7	0.918898	Gipc3,Hmg20b,Hmg20b,Hmg20b	5	3
AC155937.7	OTTMUST00000075328	chr10	80872319	1e-20	9	0.999606	Nfic	Tle6	OTTMUST00000068899	chr10	81058271	7.15056	10	0.924016	0	3	3
AC155937.7	OTTMUST00000075328	chr10	80872319	1e-20	9	0.999606	Nfic	Nfic	NM_026756	chr10	80889925	9.33874	13	0.970472	Nfic	4	4
AC155937.7	OTTMUST00000075328	chr10	80872319	1e-20	9	0.999606	Nfic	Gna15	NM_010304	chr10	80986970	7.64803	8	0.798031	0	5	6
AC155937.7	OTTMUST00000075328	chr10	80872319	1e-20	9	0.999606	Nfic	Pip5k1c	NM_008844	chr10	80755732	11.0199	8	0.975197	0	4	7
AC155937.7	OTTMUST00000075328	chr10	80872319	1e-20	9	0.999606	Nfic	Fzr1	NM_019757	chr10	80841188	12.232	14	0.922047	0	5	3
AC159474.3	OTTMUST00000075376	chr10	80923903	1e-20	6	0.968504	0	Itgb1bp3	NM_027120	chr10	80664782	0.847997	7	0.915748	0	3	3
AC159474.3	OTTMUST00000075376	chr10	80923903	1e-20	6	0.968504	0	Dohh	NM_133964	chr10	80847405	11.0528	11	0.857874	Dohh,Dohh	9	5
AC159474.3	OTTMUST00000075376	chr10	80923903	1e-20	6	0.968504	0	S1pr4	NM_010102	chr10	80962882	0	6	0.925197	0	4	5
Acss3	NM_198636	chr10	106560722	7.29333	9	0.970866	0	Lin7a	NM_001039354	chr10	106708886	1	11	0.985039	0	5	3
Actr6	NM_025914	chr10	89195040	8.67934	7	0.835827	0	Uhrf1bp1l	NM_029166	chr10	89207735	11.0323	9	0.980315	0	8	6
Actr6	NM_025914	chr10	89195040	8.67934	7	0.835827	0	Scyl2	NM_198021	chr10	89149030	10.9039	13	0.966535	0	4	3
Adamtsl5	NM_025629	chr10	79811174	6.93876	7	0.897638	Adamtsl5	Cirbp	NM_007705	chr10	79630607	9.62732	11	0.925197	Cirbp,Cirbp	4	4
Adamtsl5	NM_025629	chr10	79811174	6.93876	7	0.897638	Adamtsl5	Rps15	NM_009091	chr10	79755282	13.6331	9	0.726772	0	8	8
Adamtsl5	NM_025629	chr10	79811174	6.93876	7	0.897638	Adamtsl5	Mex3d	OTTMUST00000045806	chr10	79844732	10.6354	9	0.998031	0	4	5
Adamtsl5	NM_025629	chr10	79811174	6.93876	7	0.897638	Adamtsl5	Adamtsl5	OTTMUST00000045850	chr10	79802830	6.93876	12	0.860236	0	16	9
Adamtsl5	NM_025629	chr10	79811174	6.93876	7	0.897638	Adamtsl5	Pcsk4	NM_008793	chr10	79792230	7.47492	9	0.987795	0	12	17
Adamtsl5	NM_025629	chr10	79811174	6.93876	7	0.897638	Adamtsl5	Tcf3	NM_001164149	chr10	79896395	12.2954	13	0.957087	0	5	5
Adamtsl5	NM_025629	chr10	79811174	6.93876	7	0.897638	Adamtsl5	Ndufs7	NM_029272	chr10	79712212	10.4297	15	0.945276	Ndufs7	4	8
Adamtsl5	NM_025629	chr10	79811174	6.93876	7	0.897638	Adamtsl5	Apc2	OTTMUST00000045729	chr10	79758721	7.17672	7	0.948425	Apc2	6	15
Adamtsl5	NM_025629	chr10	79811174	6.93876	7	0.897638	Adamtsl5	Pcsk4	OTTMUST00000045845	chr10	79785871	7.47492	11	0.942126	0	5	4
Adamtsl5	NM_025629	chr10	79811174	6.93876	7	0.897638	Adamtsl5	Midn	NM_021565	chr10	79611445	12.2021	10	1	Midn,Midn	4	4
Adamtsl5	NM_025629	chr10	79811174	6.93876	7	0.897638	Adamtsl5	RP23-341K9.6	OTTMUST00000045810	chr10	79834642	1e-20	11	0.846457	0	7	3
Adamtsl5	NM_025629	chr10	79811174	6.93876	7	0.897638	Adamtsl5	Mbd3	NM_013595	chr10	79862259	12.064	14	0.975984	0	5	4
Adamtsl5	NM_025629	chr10	79811174	6.93876	7	0.897638	Adamtsl5	Mex3d	NM_198615	chr10	79850400	10.6354	8	0.98189	0	7	8
Adamtsl5	NM_025629	chr10	79811174	6.93876	7	0.897638	Adamtsl5	Plk5	NM_183152	chr10	79819203	8.50764	8	0.949213	0	13	18
Adamtsl5	OTTMUST00000045850	chr10	79802830	6.93876	12	0.860236	0	ORF61	NM_001003949	chr10	79446930	11.2624	9	0.925984	0	3	5
Adamtsl5	OTTMUST00000045850	chr10	79802830	6.93876	12	0.860236	0	Mbd3	OTTMUST00000045814	chr10	79858189	12.064	9	0.968898	0	5	7
Adamtsl5	OTTMUST00000045850	chr10	79802830	6.93876	12	0.860236	0	Tcf3	NM_001164149	chr10	79896395	12.2954	13	0.957087	0	4	5
Adamtsl5	OTTMUST00000045850	chr10	79802830	6.93876	12	0.860236	0	Mbd3	NM_013595	chr10	79862259	12.064	14	0.975984	0	5	6
Adamtsl5	OTTMUST00000045850	chr10	79802830	6.93876	12	0.860236	0	Apc2	OTTMUST00000045729	chr10	79758721	7.17672	7	0.948425	Apc2	13	4
Adamtsl5	OTTMUST00000045850	chr10	79802830	6.93876	12	0.860236	0	Mex3d	OTTMUST00000045806	chr10	79844732	10.6354	9	0.998031	0	10	11
Adamtsl5	OTTMUST00000045850	chr10	79802830	6.93876	12	0.860236	0	Pcsk4	OTTMUST00000045845	chr10	79785871	7.47492	11	0.942126	0	16	10
Adamtsl5	OTTMUST00000045850	chr10	79802830	6.93876	12	0.860236	0	Adamtsl5	OTTMUST00000045835	chr10	79808423	6.93876	10	0.859055	0	7	3
Adamtsl5	OTTMUST00000045850	chr10	79802830	6.93876	12	0.860236	0	Apc2	NM_011789	chr10	79764172	7.17672	5	0.97874	Apc2	10	3
Adamtsl5	OTTMUST00000045850	chr10	79802830	6.93876	12	0.860236	0	Pcsk4	NM_008793	chr10	79792230	7.47492	9	0.987795	0	21	26
Adamtsl5	OTTMUST00000045850	chr10	79802830	6.93876	12	0.860236	0	Ndufs7	NM_029272	chr10	79712212	10.4297	15	0.945276	Ndufs7	17	8
Adamtsl5	OTTMUST00000045850	chr10	79802830	6.93876	12	0.860236	0	Mex3d	NM_198615	chr10	79850400	10.6354	8	0.98189	0	11	3
Adamtsl5	OTTMUST00000045850	chr10	79802830	6.93876	12	0.860236	0	Plk5	NM_183152	chr10	79819203	8.50764	8	0.949213	0	14	11
Adamtsl5	OTTMUST00000045850	chr10	79802830	6.93876	12	0.860236	0	Efna2	NM_007909	chr10	79642226	8.13114	13	0.974016	0	7	3
Adamtsl5	OTTMUST00000045850	chr10	79802830	6.93876	12	0.860236	0	Atp5d	NM_025313	chr10	79605086	12.3905	9	0.902756	Atp5d,Dos,Dos	5	5
Adamtsl5	OTTMUST00000045850	chr10	79802830	6.93876	12	0.860236	0	Rps15	NM_009091	chr10	79755282	13.6331	9	0.726772	0	11	10
Adamtsl5	OTTMUST00000045850	chr10	79802830	6.93876	12	0.860236	0	RP23-341K9.6	OTTMUST00000045810	chr10	79834642	1e-20	11	0.846457	0	14	11
Adamtsl5	OTTMUST00000045850	chr10	79802830	6.93876	12	0.860236	0	Dazap1	OTTMUST00000045849	chr10	79724230	12.1609	10	0.92874	Dazap1,Gamt,Gamt	6	8
Adamtsl5	OTTMUST00000045850	chr10	79802830	6.93876	12	0.860236	0	Uqcr	OTTMUST00000045809	chr10	79869543	1e-20	12	0.984252	0	4	4
Adamtsl5	OTTMUST00000045850	chr10	79802830	6.93876	12	0.860236	0	Dazap1	OTTMUST00000045779	chr10	79743167	12.1609	1	0.985433	Dazap1	7	3
Adamtsl5	OTTMUST00000045850	chr10	79802830	6.93876	12	0.860236	0	Midn	NM_021565	chr10	79611445	12.2021	10	1	Midn,Midn	7	3
Adamtsl5	OTTMUST00000045850	chr10	79802830	6.93876	12	0.860236	0	Sbno2	NM_183426	chr10	79565447	11.612	12	0.941339	0	4	4
Adamtsl5	OTTMUST00000045850	chr10	79802830	6.93876	12	0.860236	0	Tcf3	OTTMUST00000045830	chr10	79884605	12.2954	5	0.983071	0	3	3
Adamtsl5	OTTMUST00000045850	chr10	79802830	6.93876	12	0.860236	0	Dazap1	NM_001122605	chr10	79727801	12.1609	13	0.864567	Dazap1	6	3
Adamtsl5	OTTMUST00000045850	chr10	79802830	6.93876	12	0.860236	0	Plk5	OTTMUST00000045804	chr10	79822014	8.50764	11	0.953543	0	4	3
Adamtsl5	OTTMUST00000045835	chr10	79808423	6.93876	10	0.859055	0	Plk5	NM_183152	chr10	79819203	8.50764	8	0.949213	0	9	9
Adamtsl5	OTTMUST00000045835	chr10	79808423	6.93876	10	0.859055	0	Apc2	NM_011789	chr10	79764172	7.17672	5	0.97874	Apc2	3	4
Adarb1	NM_130895	chr10	76881017	8.88789	12	0.995276	Gm17769	Sumo3	NM_019929	chr10	77069146	12.5549	9	0.991339	0	4	3
Adat3	NM_001100606	chr10	80065624	1e-20	10	0.940945	0	Fam108a	NM_145421	chr10	80053086	10.5704	7	0.918504	0	22	11
Adat3	NM_001100606	chr10	80065624	1e-20	10	0.940945	0	Klf16	NM_078477	chr10	80040041	10.653	11	1	0	21	16
Adat3	NM_001100606	chr10	80065624	1e-20	10	0.940945	0	Izumo4	NM_027829	chr10	80165437	5.76659	12	0.963386	Mob3a	3	9
Adat3	NM_001100606	chr10	80065624	1e-20	10	0.940945	0	Btbd2	NM_145361	chr10	80119528	11.6864	11	0.942913	0	3	4
Adat3	NM_001100606	chr10	80065624	1e-20	10	0.940945	0	Csnk1g2	NM_134002	chr10	80085524	12.2274	7	1	0	15	17
Adat3	NM_001100606	chr10	80065624	1e-20	10	0.940945	0	Csnk1g2	NM_001159591	chr10	80092400	12.2274	10	0.996457	0	10	6
Adat3	NM_001100606	chr10	80065624	1e-20	10	0.940945	0	Atp8b3	NM_026094	chr10	80001869	6.9697	9	0.862205	0	8	4
Adat3	NM_001100606	chr10	80065624	1e-20	10	0.940945	0	Mknk2	NM_021462	chr10	80134721	11.6123	9	1	0	8	5
Adat3	NM_001100606	chr10	80065624	1e-20	10	0.940945	0	Cirbp	NM_007705	chr10	79630607	9.62732	11	0.925197	Cirbp,Cirbp	3	3
Adat3	NM_001100606	chr10	80065624	1e-20	10	0.940945	0	Pcsk4	NM_008793	chr10	79792230	7.47492	9	0.987795	0	3	3
Adat3	NM_001100606	chr10	80065624	1e-20	10	0.940945	0	Tcf3	NM_001164149	chr10	79896395	12.2954	13	0.957087	0	5	6
Adat3	NM_001100606	chr10	80065624	1e-20	10	0.940945	0	Dot1l	NM_199322	chr10	80218078	12.1523	5	0.839764	0	4	4
Ado	NM_001005419	chr10	67011703	10.4901	5	0.944882	0	Egr2	NM_010118	chr10	67001023	4.64386	10	0.979921	Egr2	6	5
Adora2a	NM_009630	chr10	74779687	4.08746	9	0.970472	0	Upb1	NM_133995	chr10	74869740	3.9486	9	0.930709	0	4	6
Adora2a	NM_009630	chr10	74779687	4.08746	9	0.970472	0	Gm5779	NR_033602	chr10	74814799	4.49057	8	0.826378	0	3	5
Aes	NM_010347	chr10	81022304	11.1654	16	0.923622	0	Dohh	NM_133964	chr10	80847405	11.0528	11	0.857874	Dohh,Dohh	6	3
Aes	NM_010347	chr10	81022304	11.1654	16	0.923622	0	Gna11	OTTMUST00000074979	chr10	80994760	11.6035	12	0.951181	Gna11	8	4
Aes	NM_010347	chr10	81022304	11.1654	16	0.923622	0	Tle2	OTTMUST00000068914	chr10	81050289	5.0027	7	0.942913	0	5	6
Aes	NM_010347	chr10	81022304	11.1654	16	0.923622	0	Tle6	NM_053254	chr10	81063731	7.15056	16	0.876772	0	15	6
Aes	NM_010347	chr10	81022304	11.1654	16	0.923622	0	Gna11	NM_010301	chr10	81007863	11.6035	6	0.963386	0	14	16
Aes	NM_010347	chr10	81022304	11.1654	16	0.923622	0	Ankrd24	NM_027480	chr10	81091367	8.2213	9	0.942913	0	12	8
Aes	NM_010347	chr10	81022304	11.1654	16	0.923622	0	Ankrd24	OTTMUST00000075506	chr10	81096863	8.2213	10	0.960236	0	8	4
Aes	NM_010347	chr10	81022304	11.1654	16	0.923622	0	Gna15	NM_010304	chr10	80986970	7.64803	8	0.798031	0	7	3
Aes	NM_010347	chr10	81022304	11.1654	16	0.923622	0	Tle6	OTTMUST00000068899	chr10	81058271	7.15056	10	0.924016	0	9	7
Aes	NM_010347	chr10	81022304	11.1654	16	0.923622	0	Tle6	OTTMUST00000068894	chr10	81055511	7.15056	10	0.876772	0	6	3
Aes	NM_010347	chr10	81022304	11.1654	16	0.923622	0	Fzr1	NM_019757	chr10	80841188	12.232	14	0.922047	0	4	3
Aes	NM_010347	chr10	81022304	11.1654	16	0.923622	0	Ncln	NM_134009	chr10	80959122	11.7801	8	0.998819	0	5	5
Aes	NM_010347	chr10	81022304	11.1654	16	0.923622	0	RP23-28P17.1	OTTMUST00000068885	chr10	81038685	1e-20	12	0.956693	0	9	8
Aes	NM_010347	chr10	81022304	11.1654	16	0.923622	0	Gna15	OTTMUST00000075414	chr10	80970918	7.64803	12	0.862598	0	6	8
Aes	NM_010347	chr10	81022304	11.1654	16	0.923622	0	Brunol5	OTTMUST00000075373	chr10	80935935	1e-20	19	0.95748	Brunol5,Brunol5	3	5
Agap2	NM_001033263	chr10	126515962	5.02945	9	0.990157	0	Cyp27b1	NM_010009	chr10	126485301	5.52982	6	0.911417	0	7	3
Agap2	NM_001033263	chr10	126515962	5.02945	9	0.990157	0	LOC100504703	NR_040660	chr10	126507536	1e-20	8	0.903543	0	29	10
Agap2	NM_001033263	chr10	126515962	5.02945	9	0.990157	0	Cdk4	NM_009870	chr10	126501005	13.463	17	0.908661	Cdk4,March9	23	12
Agap2	NM_001033263	chr10	126515962	5.02945	9	0.990157	0	Cdk4	OTTMUST00000084421	chr10	126503131	13.463	14	0.86378	0	18	6
Agap2	NM_001033263	chr10	126515962	5.02945	9	0.990157	0	Ctdsp2	NM_146012	chr10	126432668	11.5961	7	0.81063	Mir26a-2,Mir546	5	3
Agap2	NM_001033263	chr10	126515962	5.02945	9	0.990157	0	Mbd6	OTTMUST00000067443	chr10	126721069	10.7981	9	1	Mbd6	5	4
Agap2	NM_001033263	chr10	126515962	5.02945	9	0.990157	0	Fam119b	OTTMUST00000075719	chr10	126478569	1e-20	10	0.94685	LOC100504608,Mettl1	5	7
Agpat3	NM_053014	chr10	77814839	11.6605	14	1	0	Pwp2	NM_029546	chr10	77647894	11.6139	10	0.917323	0	8	5
Agpat3	NM_053014	chr10	77814839	11.6605	14	1	0	Rrp1	NM_010925	chr10	77875788	13.034	11	0.846457	0	3	3
Agpat3	NM_053014	chr10	77814839	11.6605	14	1	0	Agpat3	OTTMUST00000048659	chr10	77760943	11.6605	5	0.95748	0	3	5
Agpat3	OTTMUST00000048659	chr10	77760943	11.6605	5	0.95748	0	Agpat3	OTTMUST00000048665	chr10	77770295	11.6605	10	0.994882	0	15	5
Agpat3	OTTMUST00000048659	chr10	77760943	11.6605	5	0.95748	0	Cstb	NM_007793	chr10	77888414	10.5451	13	0.944882	0	3	6
Agpat3	OTTMUST00000048659	chr10	77760943	11.6605	5	0.95748	0	Pwp2	NM_029546	chr10	77647894	11.6139	10	0.917323	0	8	3
Agpat3	OTTMUST00000048659	chr10	77760943	11.6605	5	0.95748	0	Rrp1	NM_010925	chr10	77875788	13.034	11	0.846457	0	4	4
AI317395	NM_144821	chr10	39745074	5.45681	8	0.933071	0	BC021785	NM_001113388	chr10	39706452	0	10	0.91378	0	9	4
AI597468	NM_001013028	chr10	84565371	9.79178	6	0.989764	Fhl4	Mterfd3	NM_028832	chr10	84590772	7.83668	11	0.989764	0	6	6
AI646023	NM_198860	chr10	75023075	2	10	0.959843	Ggt1,Ggt1	Vpreb3	OTTMUST00000079013	chr10	75405801	4.849	8	0.758661	0	4	3
Aifm2	NM_153779	chr10	61183396	8.3228	8	0.736614	0	Aifm2	NM_178058	chr10	61178044	8.3228	9	0.938976	0	13	5
Aifm2	NM_153779	chr10	61183396	8.3228	8	0.736614	0	Tysnd1	NM_027912	chr10	61158261	9.65907	9	0.979921	0	9	7
Aifm2	NM_153779	chr10	61183396	8.3228	8	0.736614	0	Aifm2	OTTMUST00000086411	chr10	61190895	8.3228	9	0.880315	0	6	6
Aifm2	NM_153779	chr10	61183396	8.3228	8	0.736614	0	H2afy2	NM_207000	chr10	61246753	9.23107	13	0.972047	0	3	5
Aifm2	NM_153779	chr10	61183396	8.3228	8	0.736614	0	Mir5108	NR_039568	chr10	61237484	1e-20	11	0.817717	0	3	5
Aifm2	NM_178058	chr10	61178044	8.3228	9	0.938976	0	Tysnd1	NM_027912	chr10	61158261	9.65907	9	0.979921	0	8	10
Aifm2	NM_178058	chr10	61178044	8.3228	9	0.938976	0	Aifm2	OTTMUST00000086411	chr10	61190895	8.3228	9	0.880315	0	4	4
Aifm2	NM_178058	chr10	61178044	8.3228	9	0.938976	0	H2afy2	NM_207000	chr10	61246753	9.23107	13	0.972047	0	3	3
Aifm2	OTTMUST00000086411	chr10	61190895	8.3228	9	0.880315	0	Tysnd1	NM_027912	chr10	61158261	9.65907	9	0.979921	0	5	6
Aim1	NM_172393	chr10	43724652	8.41633	8	0.96811	0	Qrsl1	NM_001081054	chr10	43621546	9.26261	3	0.98622	0	4	5
Aire	NM_009646	chr10	77506340	7.93286	11	0.93189	Aire,Dnmt3l	Ilvbl	NM_173751	chr10	78037244	8.43096	9	0.98622	0	3	3
Aire	NM_009646	chr10	77506340	7.93286	11	0.93189	Aire,Dnmt3l	Icosl	NM_015790	chr10	77532112	9.04385	6	0.848031	0	10	6
Aire	NM_009646	chr10	77506340	7.93286	11	0.93189	Aire,Dnmt3l	Dnmt3l	OTTMUST00000086343	chr10	77517829	12.3214	14	0.863386	0	15	10
Aire	NM_009646	chr10	77506340	7.93286	11	0.93189	Aire,Dnmt3l	Dnmt3l	NM_019448	chr10	77512644	12.3214	8	0.938583	0	20	14
Aire	NM_009646	chr10	77506340	7.93286	11	0.93189	Aire,Dnmt3l	D10Jhu81e	NM_138601	chr10	77632513	9.50263	12	0.946457	0	7	7
Aire	NM_009646	chr10	77506340	7.93286	11	0.93189	Aire,Dnmt3l	Pfkl	NM_008826	chr10	77472684	13.8919	11	0.846457	0	8	9
Aire	NM_009646	chr10	77506340	7.93286	11	0.93189	Aire,Dnmt3l	RP23-39I3.2	OTTMUST00000048223	chr10	77444506	1e-20	11	0.925197	0	4	7
Aire	NM_009646	chr10	77506340	7.93286	11	0.93189	Aire,Dnmt3l	Pwp2	NM_029546	chr10	77647894	11.6139	10	0.917323	0	5	7
Aire	OTTMUST00000086358	chr10	77501004	7.93286	9	0.879921	Aire,Dnmt3l	Dnmt3l	NM_019448	chr10	77512644	12.3214	8	0.938583	0	4	7
Aire	OTTMUST00000086358	chr10	77501004	7.93286	9	0.879921	Aire,Dnmt3l	RP23-39I3.2	OTTMUST00000048223	chr10	77444506	1e-20	11	0.925197	0	7	5
Akap12	NM_031185	chr10	6080212	15.1098	6	0.999606	0	Zbtb2	NM_001033466	chr10	5958432	8.71081	8	0.952362	0	5	6
Akap7	NM_018747	chr10	25018969	8.81609	10	0.935039	0	Epb4.1l2	NM_001199265	chr10	25079603	13.1597	9	0.912992	0	7	8
Aldh1l2	NM_153543	chr10	82996856	7.50779	6	0.943307	0	Aldh1l2	OTTMUST00000061169	chr10	82976465	7.50779	11	0.914173	0	7	3
Amd1	NM_009665	chr10	40021994	9.42282	8	0.904331	Amd2	Cdk19	NM_001168304	chr10	40069113	8.94679	5	0.958661	0	11	4
Amd1	NM_009665	chr10	40021994	9.42282	8	0.904331	Amd2	Gtf3c6	NM_026113	chr10	39977471	9.72901	10	0.871654	0	8	4
Amh	NM_007445	chr10	80267992	3.68257	8	0.937008	0	Mir1982	NR_035503	chr10	80291541	1e-20	10	0.884252	Oaz-ps,Oaz1	6	3
Amh	NM_007445	chr10	80267992	3.68257	8	0.937008	0	Plekhj1	NM_023900	chr10	80261371	0	8	0.972047	0	20	13
Amh	NM_007445	chr10	80267992	3.68257	8	0.937008	0	Tmprss9	NM_001081688	chr10	80342560	3.11769	15	0.919291	0	6	5
Amh	NM_007445	chr10	80267992	3.68257	8	0.937008	0	Lingo3	NM_001013758	chr10	80306784	7.61971	8	0.990945	0	4	5
Amh	NM_007445	chr10	80267992	3.68257	8	0.937008	0	Jsrp1	NM_028001	chr10	80276243	3.9241	7	0.75	0	8	11
Amh	NM_007445	chr10	80267992	3.68257	8	0.937008	0	Dot1l	NM_199322	chr10	80218078	12.1523	5	0.839764	0	5	4
Amh	NM_007445	chr10	80267992	3.68257	8	0.937008	0	Gng7	NM_001038655	chr10	80464116	7.49985	6	0.94685	Gng7	5	4
Anapc16	NM_025514	chr10	59465860	9.32098	7	0.906693	Ascc1	Ddit4	NM_029083	chr10	59414518	12.6808	12	0.939764	0	3	6
Ankrd24	NM_027480	chr10	81091367	8.2213	9	0.942913	0	Tle6	NM_053254	chr10	81063731	7.15056	16	0.876772	0	19	19
Ankrd24	NM_027480	chr10	81091367	8.2213	9	0.942913	0	Tcf3	NM_001164149	chr10	79896395	12.2954	13	0.957087	0	3	3
Ankrd24	NM_027480	chr10	81091367	8.2213	9	0.942913	0	Tle6	OTTMUST00000068894	chr10	81055511	7.15056	10	0.876772	0	13	14
Ankrd24	NM_027480	chr10	81091367	8.2213	9	0.942913	0	Gna11	NM_010301	chr10	81007863	11.6035	6	0.963386	0	11	4
Ankrd24	NM_027480	chr10	81091367	8.2213	9	0.942913	0	RP23-28P17.1	OTTMUST00000068885	chr10	81038685	1e-20	12	0.956693	0	7	24
Ankrd24	NM_027480	chr10	81091367	8.2213	9	0.942913	0	Gna15	NM_010304	chr10	80986970	7.64803	8	0.798031	0	6	4
Ankrd24	NM_027480	chr10	81091367	8.2213	9	0.942913	0	Tle6	OTTMUST00000068899	chr10	81058271	7.15056	10	0.924016	0	8	10
Ankrd24	NM_027480	chr10	81091367	8.2213	9	0.942913	0	Ankrd24	OTTMUST00000075506	chr10	81096863	8.2213	10	0.960236	0	67	47
Ankrd24	NM_027480	chr10	81091367	8.2213	9	0.942913	0	Gna11	OTTMUST00000074979	chr10	80994760	11.6035	12	0.951181	Gna11	8	6
Ankrd24	NM_027480	chr10	81091367	8.2213	9	0.942913	0	Ankrd24	OTTMUST00000075535	chr10	81103682	8.2213	11	0.864567	Ankrd24	18	10
Ankrd24	NM_027480	chr10	81091367	8.2213	9	0.942913	0	Nfic	NM_026756	chr10	80889925	9.33874	13	0.970472	Nfic	3	3
Ankrd24	NM_027480	chr10	81091367	8.2213	9	0.942913	0	Tle2	OTTMUST00000068912	chr10	81043578	5.0027	6	0.979134	0	7	7
Ankrd24	NM_027480	chr10	81091367	8.2213	9	0.942913	0	S1pr4	NM_010102	chr10	80962882	0	6	0.925197	0	4	5
Ankrd24	NM_027480	chr10	81091367	8.2213	9	0.942913	0	Ncln	NM_134009	chr10	80959122	11.7801	8	0.998819	0	6	5
Ankrd24	NM_027480	chr10	81091367	8.2213	9	0.942913	0	Ankrd24	OTTMUST00000075534	chr10	81106547	8.2213	9	0.982283	Ankrd24,Ankrd24	13	7
Ankrd24	NM_027480	chr10	81091367	8.2213	9	0.942913	0	Gna15	OTTMUST00000075415	chr10	80975384	7.64803	8	0.958661	0	6	4
Ankrd24	NM_027480	chr10	81091367	8.2213	9	0.942913	0	Gm10778	NM_001142963	chr10	81111813	1e-20	10	0.648819	0	6	3
Ankrd24	NM_027480	chr10	81091367	8.2213	9	0.942913	0	Gna15	OTTMUST00000075414	chr10	80970918	7.64803	12	0.862598	0	3	8
Ankrd24	NM_027480	chr10	81091367	8.2213	9	0.942913	0	Pias4	NM_021501	chr10	80630566	10.472	10	0.819685	0	3	3
Ankrd24	NM_027480	chr10	81091367	8.2213	9	0.942913	0	Tle2	OTTMUST00000068914	chr10	81050289	5.0027	7	0.942913	0	6	8
Ankrd24	OTTMUST00000075506	chr10	81096863	8.2213	10	0.960236	0	Tle6	NM_053254	chr10	81063731	7.15056	16	0.876772	0	9	9
Ankrd24	OTTMUST00000075506	chr10	81096863	8.2213	10	0.960236	0	Gna11	NM_010301	chr10	81007863	11.6035	6	0.963386	0	4	5
Ankrd24	OTTMUST00000075506	chr10	81096863	8.2213	10	0.960236	0	Gm10778	NM_001142963	chr10	81111813	1e-20	10	0.648819	0	5	5
Ankrd24	OTTMUST00000075506	chr10	81096863	8.2213	10	0.960236	0	Sirt6	NM_181586	chr10	81090447	9.56133	8	0.953543	0	5	5
Ankrd24	OTTMUST00000075506	chr10	81096863	8.2213	10	0.960236	0	Ankrd24	OTTMUST00000075534	chr10	81106547	8.2213	9	0.982283	Ankrd24,Ankrd24	4	5
Ankrd24	OTTMUST00000075506	chr10	81096863	8.2213	10	0.960236	0	S1pr4	NM_010102	chr10	80962882	0	6	0.925197	0	6	6
Ankrd24	OTTMUST00000075506	chr10	81096863	8.2213	10	0.960236	0	Tle6	OTTMUST00000068899	chr10	81058271	7.15056	10	0.924016	0	6	5
Ankrd24	OTTMUST00000075506	chr10	81096863	8.2213	10	0.960236	0	Ankrd24	OTTMUST00000075535	chr10	81103682	8.2213	11	0.864567	Ankrd24	5	7
Ankrd24	OTTMUST00000075506	chr10	81096863	8.2213	10	0.960236	0	Tle6	OTTMUST00000068894	chr10	81055511	7.15056	10	0.876772	0	4	9
Ankrd24	OTTMUST00000075506	chr10	81096863	8.2213	10	0.960236	0	Zfp873	NM_001024626	chr10	81510871	7.70183	11	0.786614	0	3	5
Ankrd24	OTTMUST00000075535	chr10	81103682	8.2213	11	0.864567	Ankrd24	S1pr4	NM_010102	chr10	80962882	0	6	0.925197	0	4	6
Ankrd24	OTTMUST00000075535	chr10	81103682	8.2213	11	0.864567	Ankrd24	Gm10778	NM_001142963	chr10	81111813	1e-20	10	0.648819	0	8	4
Ankrd24	OTTMUST00000075534	chr10	81106547	8.2213	9	0.982283	Ankrd24,Ankrd24	S1pr4	NM_010102	chr10	80962882	0	6	0.925197	0	6	3
Ankrd24	OTTMUST00000075534	chr10	81106547	8.2213	9	0.982283	Ankrd24,Ankrd24	Gm10778	NM_001142963	chr10	81111813	1e-20	10	0.648819	0	8	6
Ankrd24	OTTMUST00000075534	chr10	81106547	8.2213	9	0.982283	Ankrd24,Ankrd24	Tle6	NM_053254	chr10	81063731	7.15056	16	0.876772	0	5	4
Ankrd24	OTTMUST00000075534	chr10	81106547	8.2213	9	0.982283	Ankrd24,Ankrd24	Tle6	OTTMUST00000068899	chr10	81058271	7.15056	10	0.924016	0	3	4
Ankrd52	NM_172790	chr10	127814179	11.2162	8	0.920079	0	Smarcc2	NM_001114097	chr10	127896291	10.4961	9	0.942126	0	28	8
Ankrd52	NM_172790	chr10	127814179	11.2162	8	0.920079	0	Myl6	NM_010860	chr10	127930881	9.29085	12	0.920079	0	33	29
Ankrd52	NM_172790	chr10	127814179	11.2162	8	0.920079	0	Atp5b	NM_016774	chr10	127520362	15.8181	7	0.885433	Atp5b,Atp5b,Mir677	11	5
Ankrd52	NM_172790	chr10	127814179	11.2162	8	0.920079	0	Il23a	NM_031252	chr10	127735140	6.35614	11	0.973622	0	10	4
Ankrd52	NM_172790	chr10	127814179	11.2162	8	0.920079	0	Atp5b	OTTMUST00000057844	chr10	127523043	15.8181	18	0.814961	Atp5b,Atp5b,Atp5b,Atp5b,Mir677	6	3
Ankrd52	NM_172790	chr10	127814179	11.2162	8	0.920079	0	Timeless	OTTMUST00000059593	chr10	127683909	11.756	5	0.914567	0	7	6
Ankrd52	NM_172790	chr10	127814179	11.2162	8	0.920079	0	Obfc2b	NM_027257	chr10	127846852	10.6773	10	0.965354	0	32	17
Ankrd52	NM_172790	chr10	127814179	11.2162	8	0.920079	0	Apof	NM_133997	chr10	127705052	3.80735	13	0.861417	0	9	7
Ankrd52	NM_172790	chr10	127814179	11.2162	8	0.920079	0	Slc39a5	NM_001136237	chr10	127837901	6.88826	6	0.985039	0	25	19
Ankrd52	NM_172790	chr10	127814179	11.2162	8	0.920079	0	Cs	NM_026444	chr10	127774887	13.24	11	0.991339	0	22	13
Ankrd52	NM_172790	chr10	127814179	11.2162	8	0.920079	0	Rnf41	NM_026259	chr10	127848671	10.7345	7	0.964173	0	14	10
Ankrd52	NM_172790	chr10	127814179	11.2162	8	0.920079	0	Coq10a	NM_001081040	chr10	127807093	8.17762	6	0.918898	0	53	26
Ankrd52	NM_172790	chr10	127814179	11.2162	8	0.920079	0	Stat2	NM_019963	chr10	127707631	10.4583	17	0.95	0	10	4
Ankrd52	NM_172790	chr10	127814179	11.2162	8	0.920079	0	Pan2	NM_133992	chr10	127740390	11.464	7	0.963386	0	5	11
Ankrd52	NM_172790	chr10	127814179	11.2162	8	0.920079	0	Rpl41	NM_018860	chr10	127986224	0	14	0.790157	0	15	10
Ankrd52	NM_172790	chr10	127814179	11.2162	8	0.920079	0	Cnpy2	NM_019953	chr10	127759514	10.982	14	0.926772	0	11	4
Ankrd52	NM_172790	chr10	127814179	11.2162	8	0.920079	0	Myl6b	NM_172259	chr10	127935741	7.7486	3	0.914961	0	8	5
Ankrd52	NM_172790	chr10	127814179	11.2162	8	0.920079	0	Ikzf4	NM_011772	chr10	128083048	8.03617	4	0.930709	Ikzf4	4	3
Ankrd52	NM_172790	chr10	127814179	11.2162	8	0.920079	0	Timeless	NM_011589	chr10	127675121	11.756	13	0.72126	0	4	5
Ankrd52	NM_172790	chr10	127814179	11.2162	8	0.920079	0	Baz2a	NM_054078	chr10	127529838	13.8909	10	1	0	5	3
Ankrd52	NM_172790	chr10	127814179	11.2162	8	0.920079	0	Cdk2	NM_016756	chr10	128142107	11.4716	8	0.968504	0	3	3
Ap3d1	NM_007460	chr10	80204956	12.3346	8	0.86063	0	Gadd45b	NM_008655	chr10	80392835	9.95873	11	0.959843	0	3	7
Ap3d1	NM_007460	chr10	80204956	12.3346	8	0.86063	0	Dot1l	NM_199322	chr10	80218078	12.1523	5	0.839764	0	3	3
Ap3d1	NM_007460	chr10	80204956	12.3346	8	0.86063	0	Klf16	NM_078477	chr10	80040041	10.653	11	1	0	3	3
Apba3	NM_018758	chr10	80730916	10.0519	17	0.947244	Mir3057,Mrpl54	Dapk3	NM_001190473	chr10	80646334	10.9362	8	0.874409	0	9	7
Apba3	NM_018758	chr10	80730916	10.0519	17	0.947244	Mir3057,Mrpl54	Creb3l3	NM_145365	chr10	80561618	4.63227	9	0.701575	0	4	4
Apba3	NM_018758	chr10	80730916	10.0519	17	0.947244	Mir3057,Mrpl54	Atcay	NM_178662	chr10	80693551	6.73525	8	0.970472	0	13	6
Apba3	NM_018758	chr10	80730916	10.0519	17	0.947244	Mir3057,Mrpl54	Matk	OTTMUST00000075178	chr10	80715679	5.5601	10	0.98937	0	18	11
Apba3	NM_018758	chr10	80730916	10.0519	17	0.947244	Mir3057,Mrpl54	Fzr1	OTTMUST00000075269	chr10	80832286	12.232	7	1	4930404N11Rik,Fzr1	4	3
Apba3	NM_018758	chr10	80730916	10.0519	17	0.947244	Mir3057,Mrpl54	Timm13	NM_013895	chr10	80363714	0	10	0.96378	0	5	3
Apba3	NM_018758	chr10	80730916	10.0519	17	0.947244	Mir3057,Mrpl54	Hmg20b	NM_010440	chr10	80813198	10.2577	20	0.935827	Hmg20b,Hmg20b,Hmg20b	7	8
Apba3	NM_018758	chr10	80730916	10.0519	17	0.947244	Mir3057,Mrpl54	Pip5k1c	OTTMUST00000084135	chr10	80773432	11.0199	6	0.965354	Pip5k1c	5	4
Apba3	NM_018758	chr10	80730916	10.0519	17	0.947244	Mir3057,Mrpl54	Pip5k1c	NM_008844	chr10	80755732	11.0199	8	0.975197	0	12	10
Apba3	NM_018758	chr10	80730916	10.0519	17	0.947244	Mir3057,Mrpl54	Tbxa2r	NM_009325	chr10	80791475	4.94673	9	0.92126	0	9	13
Apba3	NM_018758	chr10	80730916	10.0519	17	0.947244	Mir3057,Mrpl54	Gipc3	NM_148951	chr10	80806011	3.45943	14	0.872047	Hmg20b	12	4
Apba3	NM_018758	chr10	80730916	10.0519	17	0.947244	Mir3057,Mrpl54	Matk	OTTMUST00000075213	chr10	80723914	5.5601	5	0.99685	0	21	18
Apba3	NM_018758	chr10	80730916	10.0519	17	0.947244	Mir3057,Mrpl54	Pias4	NM_021501	chr10	80630566	10.472	10	0.819685	0	5	3
Apba3	NM_018758	chr10	80730916	10.0519	17	0.947244	Mir3057,Mrpl54	Dohh	NM_133964	chr10	80847405	11.0528	11	0.857874	Dohh,Dohh	5	5
Apba3	NM_018758	chr10	80730916	10.0519	17	0.947244	Mir3057,Mrpl54	Ncln	NM_134009	chr10	80959122	11.7801	8	0.998819	0	4	3
Apba3	NM_018758	chr10	80730916	10.0519	17	0.947244	Mir3057,Mrpl54	Pias4	OTTMUST00000075073	chr10	80618869	10.472	11	0.976378	Pias4	4	3
Apba3	NM_018758	chr10	80730916	10.0519	17	0.947244	Mir3057,Mrpl54	Matk	NM_010768	chr10	80720624	5.5601	10	0.919291	Matk	25	35
Apba3	NM_018758	chr10	80730916	10.0519	17	0.947244	Mir3057,Mrpl54	Zfr2	NM_001034895	chr10	80695919	0	9	0.960236	0	8	4
Apba3	NM_018758	chr10	80730916	10.0519	17	0.947244	Mir3057,Mrpl54	RP24-535C14.4	OTTMUST00000084132	chr10	80765662	1e-20	17	0.947244	0	3	4
Apba3	NM_018758	chr10	80730916	10.0519	17	0.947244	Mir3057,Mrpl54	Zfr2	OTTMUST00000075142	chr10	80711477	0	11	0.987402	0	7	10
Apba3	NM_018758	chr10	80730916	10.0519	17	0.947244	Mir3057,Mrpl54	Nfic	NM_026756	chr10	80889925	9.33874	13	0.970472	Nfic	5	5
Apba3	NM_018758	chr10	80730916	10.0519	17	0.947244	Mir3057,Mrpl54	Pip5k1c	OTTMUST00000084138	chr10	80779586	11.0199	10	1	0	3	4
Apba3	NM_018758	chr10	80730916	10.0519	17	0.947244	Mir3057,Mrpl54	Nfic	OTTMUST00000075336	chr10	80863299	9.33874	5	0.990945	0	3	3
Apba3	NM_018758	chr10	80730916	10.0519	17	0.947244	Mir3057,Mrpl54	Snord37	NR_028549	chr10	80641705	1e-20	7	0.877953	0	7	8
Apba3	NM_018758	chr10	80730916	10.0519	17	0.947244	Mir3057,Mrpl54	Itgb1bp3	NM_027120	chr10	80664782	0.847997	7	0.915748	0	6	9
Apba3	NM_018758	chr10	80730916	10.0519	17	0.947244	Mir3057,Mrpl54	Gng7	NM_010319	chr10	80477680	7.49985	7	0.94252	0	3	3
Apba3	NM_018758	chr10	80730916	10.0519	17	0.947244	Mir3057,Mrpl54	Eef2	NM_007907	chr10	80639375	17.1719	12	0.917323	0	4	8
Apc2	NM_011789	chr10	79764172	7.17672	5	0.97874	Apc2	Mbd3	NM_013595	chr10	79862259	12.064	14	0.975984	0	4	5
Apc2	NM_011789	chr10	79764172	7.17672	5	0.97874	Apc2	RP23-341K9.6	OTTMUST00000045810	chr10	79834642	1e-20	11	0.846457	0	6	3
Apc2	NM_011789	chr10	79764172	7.17672	5	0.97874	Apc2	Uqcr	OTTMUST00000045809	chr10	79869543	1e-20	12	0.984252	0	5	3
Apc2	NM_011789	chr10	79764172	7.17672	5	0.97874	Apc2	Rps15	NM_009091	chr10	79755282	13.6331	9	0.726772	0	18	21
Apc2	NM_011789	chr10	79764172	7.17672	5	0.97874	Apc2	Mex3d	OTTMUST00000045806	chr10	79844732	10.6354	9	0.998031	0	4	3
Apc2	NM_011789	chr10	79764172	7.17672	5	0.97874	Apc2	Cirbp	NM_007705	chr10	79630607	9.62732	11	0.925197	Cirbp,Cirbp	6	5
Apc2	NM_011789	chr10	79764172	7.17672	5	0.97874	Apc2	Tcf3	NM_001164149	chr10	79896395	12.2954	13	0.957087	0	3	5
Apc2	NM_011789	chr10	79764172	7.17672	5	0.97874	Apc2	Dazap1	NM_001122605	chr10	79727801	12.1609	13	0.864567	Dazap1	3	4
Apc2	NM_011789	chr10	79764172	7.17672	5	0.97874	Apc2	Pcsk4	OTTMUST00000045845	chr10	79785871	7.47492	11	0.942126	0	3	7
Apc2	NM_011789	chr10	79764172	7.17672	5	0.97874	Apc2	Pcsk4	NM_008793	chr10	79792230	7.47492	9	0.987795	0	7	7
Apc2	NM_011789	chr10	79764172	7.17672	5	0.97874	Apc2	Ndufs7	NM_029272	chr10	79712212	10.4297	15	0.945276	Ndufs7	5	3
Apc2	NM_011789	chr10	79764172	7.17672	5	0.97874	Apc2	Dazap1	OTTMUST00000045849	chr10	79724230	12.1609	10	0.92874	Dazap1,Gamt,Gamt	6	5
Apc2	OTTMUST00000045729	chr10	79758721	7.17672	7	0.948425	Apc2	Tcf3	NM_001164149	chr10	79896395	12.2954	13	0.957087	0	5	3
Apc2	OTTMUST00000045729	chr10	79758721	7.17672	7	0.948425	Apc2	Mum1	NM_023431	chr10	79689418	11.1248	9	0.976772	0	3	5
Apc2	OTTMUST00000045729	chr10	79758721	7.17672	7	0.948425	Apc2	Dazap1	OTTMUST00000045849	chr10	79724230	12.1609	10	0.92874	Dazap1,Gamt,Gamt	12	10
Apc2	OTTMUST00000045729	chr10	79758721	7.17672	7	0.948425	Apc2	Rps15	NM_009091	chr10	79755282	13.6331	9	0.726772	0	24	39
Apc2	OTTMUST00000045729	chr10	79758721	7.17672	7	0.948425	Apc2	Midn	NM_021565	chr10	79611445	12.2021	10	1	Midn,Midn	4	4
Apc2	OTTMUST00000045729	chr10	79758721	7.17672	7	0.948425	Apc2	Cirbp	NM_007705	chr10	79630607	9.62732	11	0.925197	Cirbp,Cirbp	6	4
Apc2	OTTMUST00000045729	chr10	79758721	7.17672	7	0.948425	Apc2	Pcsk4	NM_008793	chr10	79792230	7.47492	9	0.987795	0	9	16
Apc2	OTTMUST00000045729	chr10	79758721	7.17672	7	0.948425	Apc2	Plk5	NM_183152	chr10	79819203	8.50764	8	0.949213	0	8	5
Apc2	OTTMUST00000045729	chr10	79758721	7.17672	7	0.948425	Apc2	Ndufs7	NM_029272	chr10	79712212	10.4297	15	0.945276	Ndufs7	11	9
Apc2	OTTMUST00000045729	chr10	79758721	7.17672	7	0.948425	Apc2	Pcsk4	OTTMUST00000045845	chr10	79785871	7.47492	11	0.942126	0	6	5
Apc2	OTTMUST00000045729	chr10	79758721	7.17672	7	0.948425	Apc2	Mex3d	NM_198615	chr10	79850400	10.6354	8	0.98189	0	3	4
Apc2	OTTMUST00000045729	chr10	79758721	7.17672	7	0.948425	Apc2	ORF61	NM_001003949	chr10	79446930	11.2624	9	0.925984	0	5	3
Apc2	OTTMUST00000045729	chr10	79758721	7.17672	7	0.948425	Apc2	Mbd3	NM_013595	chr10	79862259	12.064	14	0.975984	0	5	6
Apc2	OTTMUST00000045729	chr10	79758721	7.17672	7	0.948425	Apc2	Tcf3	OTTMUST00000045828	chr10	79878632	12.2954	12	0.988976	0	3	3
Apc2	OTTMUST00000045729	chr10	79758721	7.17672	7	0.948425	Apc2	Cnn2	NM_007725	chr10	79451355	13.105	11	0.944882	0	3	4
Apc2	OTTMUST00000045729	chr10	79758721	7.17672	7	0.948425	Apc2	Dazap1	NM_001122605	chr10	79727801	12.1609	13	0.864567	Dazap1	6	9
Apof	NM_133997	chr10	127705052	3.80735	13	0.861417	0	Myl6	NM_010860	chr10	127930881	9.29085	12	0.920079	0	4	5
Apof	NM_133997	chr10	127705052	3.80735	13	0.861417	0	Smarcc2	NM_001114097	chr10	127896291	10.4961	9	0.942126	0	12	8
Apof	NM_133997	chr10	127705052	3.80735	13	0.861417	0	Hsd17b6	NM_013786	chr10	127444564	0	12	0.85748	0	4	3
Apof	NM_133997	chr10	127705052	3.80735	13	0.861417	0	Il23a	NM_031252	chr10	127735140	6.35614	11	0.973622	0	23	21
Apof	NM_133997	chr10	127705052	3.80735	13	0.861417	0	Mip	NM_008600	chr10	127662893	5.31976	4	0.974803	0	14	3
Apof	NM_133997	chr10	127705052	3.80735	13	0.861417	0	Timeless	OTTMUST00000059602	chr10	127686471	11.756	10	0.927165	0	22	21
Apof	NM_133997	chr10	127705052	3.80735	13	0.861417	0	Stat6	OTTMUST00000078899	chr10	127090134	10.237	10	0.983071	0	4	5
Apof	NM_133997	chr10	127705052	3.80735	13	0.861417	0	Timeless	OTTMUST00000059593	chr10	127683909	11.756	5	0.914567	0	16	10
Apof	NM_133997	chr10	127705052	3.80735	13	0.861417	0	Timeless	NM_001164081	chr10	127669153	11.756	10	0.898031	0	16	21
Apof	NM_133997	chr10	127705052	3.80735	13	0.861417	0	Pan2	NM_133992	chr10	127740390	11.464	7	0.963386	0	23	14
Apof	NM_133997	chr10	127705052	3.80735	13	0.861417	0	Apon	NM_133996	chr10	127691186	3.17313	7	0.95315	0	52	23
Apof	NM_133997	chr10	127705052	3.80735	13	0.861417	0	Baz2a	NM_054078	chr10	127529838	13.8909	10	1	0	12	12
Apof	NM_133997	chr10	127705052	3.80735	13	0.861417	0	Gls2	OTTMUST00000084294	chr10	127640565	9.61594	10	0.899606	Gls2	5	6
Apof	NM_133997	chr10	127705052	3.80735	13	0.861417	0	Atp5b	NM_016774	chr10	127520362	15.8181	7	0.885433	Atp5b,Atp5b,Mir677	10	14
Apof	NM_133997	chr10	127705052	3.80735	13	0.861417	0	Timeless	OTTMUST00000059597	chr10	127677456	11.756	14	0.848031	0	7	8
Apof	NM_133997	chr10	127705052	3.80735	13	0.861417	0	Spryd4	NM_025716	chr10	127648850	9.56693	11	0.929921	0	10	11
Apof	NM_133997	chr10	127705052	3.80735	13	0.861417	0	Cs	NM_026444	chr10	127774887	13.24	11	0.991339	0	10	4
Apof	NM_133997	chr10	127705052	3.80735	13	0.861417	0	Coq10a	NM_001081040	chr10	127807093	8.17762	6	0.918898	0	9	17
Apof	NM_133997	chr10	127705052	3.80735	13	0.861417	0	Cnpy2	NM_019953	chr10	127759514	10.982	14	0.926772	0	12	9
Apof	NM_133997	chr10	127705052	3.80735	13	0.861417	0	Rnf41	NM_026259	chr10	127848671	10.7345	7	0.964173	0	5	5
Apof	NM_133997	chr10	127705052	3.80735	13	0.861417	0	Naca	NM_001113199	chr10	127472401	11.5866	11	0.838976	0	12	5
Apof	NM_133997	chr10	127705052	3.80735	13	0.861417	0	Rbms2	NM_019711	chr10	127613624	11.5604	11	0.769685	0	9	6
Apof	NM_133997	chr10	127705052	3.80735	13	0.861417	0	Ptges3	OTTMUST00000049511	chr10	127506327	11.3333	14	0.895276	0	3	5
Apof	NM_133997	chr10	127705052	3.80735	13	0.861417	0	Pa2g4	NM_011119	chr10	128002958	13.9754	9	0.924016	0	3	4
Apof	NM_133997	chr10	127705052	3.80735	13	0.861417	0	Obfc2b	NM_027257	chr10	127846852	10.6773	10	0.965354	0	6	11
Apof	NM_133997	chr10	127705052	3.80735	13	0.861417	0	Timeless	NM_011589	chr10	127675121	11.756	13	0.72126	0	8	10
Apof	NM_133997	chr10	127705052	3.80735	13	0.861417	0	RP24-492D11.5	OTTMUST00000079068	chr10	127113780	1e-20	14	0.914961	0	3	4
Apof	NM_133997	chr10	127705052	3.80735	13	0.861417	0	Rbms2	NM_001039080	chr10	127617353	11.5604	12	0.775591	0	7	4
Apon	NM_133996	chr10	127691186	3.17313	7	0.95315	0	Naca	NM_001113199	chr10	127472401	11.5866	11	0.838976	0	13	7
Apon	NM_133996	chr10	127691186	3.17313	7	0.95315	0	Cnpy2	NM_019953	chr10	127759514	10.982	14	0.926772	0	10	6
Apon	NM_133996	chr10	127691186	3.17313	7	0.95315	0	Spryd4	NM_025716	chr10	127648850	9.56693	11	0.929921	0	15	7
Apon	NM_133996	chr10	127691186	3.17313	7	0.95315	0	Slc39a5	NM_001136237	chr10	127837901	6.88826	6	0.985039	0	7	5
Apon	NM_133996	chr10	127691186	3.17313	7	0.95315	0	Obfc2b	NM_027257	chr10	127846852	10.6773	10	0.965354	0	6	10
Apon	NM_133996	chr10	127691186	3.17313	7	0.95315	0	Baz2a	NM_054078	chr10	127529838	13.8909	10	1	0	16	8
Apon	NM_133996	chr10	127691186	3.17313	7	0.95315	0	Smarcc2	NM_001114097	chr10	127896291	10.4961	9	0.942126	0	8	3
Apon	NM_133996	chr10	127691186	3.17313	7	0.95315	0	Timeless	OTTMUST00000059602	chr10	127686471	11.756	10	0.927165	0	62	38
Apon	NM_133996	chr10	127691186	3.17313	7	0.95315	0	Timeless	NM_001164081	chr10	127669153	11.756	10	0.898031	0	38	27
Apon	NM_133996	chr10	127691186	3.17313	7	0.95315	0	Atp5b	NM_016774	chr10	127520362	15.8181	7	0.885433	Atp5b,Atp5b,Mir677	22	5
Apon	NM_133996	chr10	127691186	3.17313	7	0.95315	0	Stat2	NM_019963	chr10	127707631	10.4583	17	0.95	0	32	23
Apon	NM_133996	chr10	127691186	3.17313	7	0.95315	0	Timeless	OTTMUST00000059598	chr10	127679539	11.756	10	0.83937	0	19	8
Apon	NM_133996	chr10	127691186	3.17313	7	0.95315	0	Timeless	NM_011589	chr10	127675121	11.756	13	0.72126	0	45	50
Apon	NM_133996	chr10	127691186	3.17313	7	0.95315	0	Gls2	OTTMUST00000084294	chr10	127640565	9.61594	10	0.899606	Gls2	11	11
Apon	NM_133996	chr10	127691186	3.17313	7	0.95315	0	Prim1	NM_008921	chr10	127452261	10.7099	5	0.820472	0	4	3
Apon	NM_133996	chr10	127691186	3.17313	7	0.95315	0	Timeless	OTTMUST00000059593	chr10	127683909	11.756	5	0.914567	0	39	20
Apon	NM_133996	chr10	127691186	3.17313	7	0.95315	0	Pan2	NM_133992	chr10	127740390	11.464	7	0.963386	0	25	14
Apon	NM_133996	chr10	127691186	3.17313	7	0.95315	0	Sdr9c7	NM_027301	chr10	127335710	0	13	0.975591	0	3	3
Apon	NM_133996	chr10	127691186	3.17313	7	0.95315	0	Cs	NM_026444	chr10	127774887	13.24	11	0.991339	0	9	4
Apon	NM_133996	chr10	127691186	3.17313	7	0.95315	0	Il23a	NM_031252	chr10	127735140	6.35614	11	0.973622	0	24	18
Apon	NM_133996	chr10	127691186	3.17313	7	0.95315	0	Timeless	OTTMUST00000059597	chr10	127677456	11.756	14	0.848031	0	21	19
Apon	NM_133996	chr10	127691186	3.17313	7	0.95315	0	Ptges3	NM_019766	chr10	127496051	11.3333	9	0.94685	0	7	4
Apon	NM_133996	chr10	127691186	3.17313	7	0.95315	0	Mip	NM_008600	chr10	127662893	5.31976	4	0.974803	0	20	10
Apon	NM_133996	chr10	127691186	3.17313	7	0.95315	0	Rbms2	NM_019711	chr10	127613624	11.5604	11	0.769685	0	11	4
Apon	NM_133996	chr10	127691186	3.17313	7	0.95315	0	Prim1	OTTMUST00000085173	chr10	127463742	10.7099	12	0.727953	0	6	3
Apon	NM_133996	chr10	127691186	3.17313	7	0.95315	0	Atp5b	OTTMUST00000057843	chr10	127526096	15.8181	17	0.853937	Atp5b,Atp5b,Baz2a,Mir677	3	3
Apon	NM_133996	chr10	127691186	3.17313	7	0.95315	0	Rpl41	NM_018860	chr10	127986224	0	14	0.790157	0	3	6
Apon	NM_133996	chr10	127691186	3.17313	7	0.95315	0	Myl6	NM_010860	chr10	127930881	9.29085	12	0.920079	0	7	6
Apon	NM_133996	chr10	127691186	3.17313	7	0.95315	0	Gls2	NM_001033264	chr10	127631775	9.61594	6	0.883465	0	8	4
Arhgap18	NM_176837	chr10	26492300	7.55059	1	0.92126	0	RP23-271A21.2	OTTMUST00000059011	chr10	26507667	1e-20	11	0.966929	0	4	5
Arhgap9	NM_146011	chr10	126760782	7.11649	15	0.930315	0	Dtx3	NM_030714	chr10	126632774	10.6131	11	0.9	Dtx3,F420014N23Rik	15	11
Arhgap9	NM_146011	chr10	126760782	7.11649	15	0.930315	0	Avil	NM_009635	chr10	126437779	4.13258	16	0.971654	Avil,Mir546	3	4
Arhgap9	NM_146011	chr10	126760782	7.11649	15	0.930315	0	Nup107	NM_134010	chr10	117229761	12.3377	6	0.965748	0	3	3
Arhgap9	NM_146011	chr10	126760782	7.11649	15	0.930315	0	Mbd6	NM_033072	chr10	126725950	10.7981	9	0.994882	Ddit3,Mbd6	22	17
Arhgap9	NM_146011	chr10	126760782	7.11649	15	0.930315	0	LOC100504703	NR_040660	chr10	126507536	1e-20	8	0.903543	0	8	7
Arhgap9	NM_146011	chr10	126760782	7.11649	15	0.930315	0	Mars	NM_001171582	chr10	126748788	13.5359	13	0.878346	Mars	53	40
Arhgap9	NM_146011	chr10	126760782	7.11649	15	0.930315	0	Mars	OTTMUST00000080978	chr10	126734775	13.5359	5	0.952756	0	17	19
Arhgap9	NM_146011	chr10	126760782	7.11649	15	0.930315	0	Dctn2	NM_027151	chr10	126703317	12.3604	8	0.945669	Kif5a	14	10
Arhgap9	NM_146011	chr10	126760782	7.11649	15	0.930315	0	Mars	OTTMUST00000080976	chr10	126746029	13.5359	12	0.851969	0	12	17
Arhgap9	NM_146011	chr10	126760782	7.11649	15	0.930315	0	March9	NM_001033262	chr10	126497240	9.05213	9	0.998819	0	6	6
Arhgap9	NM_146011	chr10	126760782	7.11649	15	0.930315	0	Ddit3	NM_007837	chr10	126727848	9.01066	10	0.967323	Mbd6,Mbd6	26	11
Arhgap9	NM_146011	chr10	126760782	7.11649	15	0.930315	0	Nxph4	NM_183297	chr10	126971615	4.9542	10	0.982283	0	7	5
Arhgap9	NM_146011	chr10	126760782	7.11649	15	0.930315	0	Ndufa4l2	NM_001098789	chr10	126951994	7.6414	8	0.999213	0	7	3
Arhgap9	NM_146011	chr10	126760782	7.11649	15	0.930315	0	Gli1	NM_010296	chr10	126778635	10.3747	6	0.953543	0	13	6
Arhgap9	NM_146011	chr10	126760782	7.11649	15	0.930315	0	Mbd6	OTTMUST00000067443	chr10	126721069	10.7981	9	1	Mbd6	25	16
Arhgap9	NM_146011	chr10	126760782	7.11649	15	0.930315	0	Pip4k2c	NM_054097	chr10	126648678	11.2227	3	0.873622	0	7	4
Arhgap9	NM_146011	chr10	126760782	7.11649	15	0.930315	0	Inhbe	NM_008382	chr10	126788828	3.58496	8	0.929134	0	14	19
Arhgap9	NM_146011	chr10	126760782	7.11649	15	0.930315	0	Arhgef25	NM_001166413	chr10	126626994	1e-20	8	1	0	6	4
Arhgap9	NM_146011	chr10	126760782	7.11649	15	0.930315	0	Inhbc	NM_010565	chr10	126807600	4	10	0.923228	0	15	16
Arhgap9	NM_146011	chr10	126760782	7.11649	15	0.930315	0	Kif5a	NM_008447	chr10	126700419	9.67783	12	0.96811	0	12	11
Arhgap9	NM_146011	chr10	126760782	7.11649	15	0.930315	0	Os9	NM_177614	chr10	126558216	9.72721	13	0.968504	0	8	4
Arhgap9	NM_146011	chr10	126760782	7.11649	15	0.930315	0	Shmt2	NM_028230	chr10	126959500	12.5852	8	0.879134	0	11	10
Arhgap9	NM_146011	chr10	126760782	7.11649	15	0.930315	0	Stac3	OTTMUST00000068571	chr10	126944280	4.25248	15	0.933071	0	5	6
Arhgap9	NM_146011	chr10	126760782	7.11649	15	0.930315	0	Slc26a10	NM_177615	chr10	126617701	0	11	0.977559	0	10	9
Arhgap9	NM_146011	chr10	126760782	7.11649	15	0.930315	0	Cyp27b1	NM_010009	chr10	126485301	5.52982	6	0.911417	0	3	6
Arhgap9	NM_146011	chr10	126760782	7.11649	15	0.930315	0	Stat6	OTTMUST00000078900	chr10	127093816	10.237	12	0.825591	0	4	7
Arhgap9	NM_146011	chr10	126760782	7.11649	15	0.930315	0	B4galnt1	NM_027739	chr10	126602549	8.26829	12	0.970472	0	7	5
Arhgap9	NM_146011	chr10	126760782	7.11649	15	0.930315	0	Cdk4	OTTMUST00000084421	chr10	126503131	13.463	14	0.86378	0	3	4
Arhgef25	NM_001166413	chr10	126626994	1e-20	8	1	0	Mbd6	NM_033072	chr10	126725950	10.7981	9	0.994882	Ddit3,Mbd6	11	12
Arhgef25	NM_001166413	chr10	126626994	1e-20	8	1	0	Dtx3	NM_030714	chr10	126632774	10.6131	11	0.9	Dtx3,F420014N23Rik	44	33
Arhgef25	NM_001166413	chr10	126626994	1e-20	8	1	0	Slc26a10	NM_177615	chr10	126617701	0	11	0.977559	0	23	29
Arhgef25	NM_001166413	chr10	126626994	1e-20	8	1	0	Inhbc	NM_010565	chr10	126807600	4	10	0.923228	0	8	3
Arhgef25	NM_001166413	chr10	126626994	1e-20	8	1	0	LOC100504703	NR_040660	chr10	126507536	1e-20	8	0.903543	0	5	8
Arhgef25	NM_001166413	chr10	126626994	1e-20	8	1	0	Ddit3	NM_007837	chr10	126727848	9.01066	10	0.967323	Mbd6,Mbd6	11	7
Arhgef25	NM_001166413	chr10	126626994	1e-20	8	1	0	Kif5a	NM_008447	chr10	126700419	9.67783	12	0.96811	0	9	4
Arhgef25	NM_001166413	chr10	126626994	1e-20	8	1	0	Pip4k2c	NM_054097	chr10	126648678	11.2227	3	0.873622	0	8	7
Arhgef25	NM_001166413	chr10	126626994	1e-20	8	1	0	Mbd6	OTTMUST00000067443	chr10	126721069	10.7981	9	1	Mbd6	12	8
Arhgef25	NM_001166413	chr10	126626994	1e-20	8	1	0	Dctn2	NM_027151	chr10	126703317	12.3604	8	0.945669	Kif5a	7	5
Arhgef25	NM_001166413	chr10	126626994	1e-20	8	1	0	Mars	NM_001171582	chr10	126748788	13.5359	13	0.878346	Mars	11	7
Arhgef25	NM_001166413	chr10	126626994	1e-20	8	1	0	Fam119b	OTTMUST00000075719	chr10	126478569	1e-20	10	0.94685	LOC100504608,Mettl1	6	3
Arhgef25	NM_001166413	chr10	126626994	1e-20	8	1	0	Os9	NM_177614	chr10	126558216	9.72721	13	0.968504	0	7	6
Arhgef25	NM_001166413	chr10	126626994	1e-20	8	1	0	Cdk4	OTTMUST00000084421	chr10	126503131	13.463	14	0.86378	0	4	14
Arhgef25	NM_001166413	chr10	126626994	1e-20	8	1	0	Dtx3	OTTMUST00000084112	chr10	126631522	10.6131	9	0.898819	Dtx3,F420014N23Rik	8	12
Arhgef25	NM_001166413	chr10	126626994	1e-20	8	1	0	Mars	OTTMUST00000080978	chr10	126734775	13.5359	5	0.952756	0	8	13
Arhgef25	NM_001166413	chr10	126626994	1e-20	8	1	0	Cdk4	NM_009870	chr10	126501005	13.463	17	0.908661	Cdk4,March9	6	7
Arhgef25	NM_001166413	chr10	126626994	1e-20	8	1	0	Tsfm	NM_025537	chr10	126467883	10.0969	11	0.833465	0	3	5
Arid3a	NM_007880	chr10	79389950	10.8001	12	0.933465	Arid3a	Sbno2	NM_183426	chr10	79565447	11.612	12	0.941339	0	5	4
Arid3a	NM_007880	chr10	79389950	10.8001	12	0.933465	Arid3a	Stk11	NM_011492	chr10	79579189	11.2472	12	1	0	3	8
Arid3a	NM_007880	chr10	79389950	10.8001	12	0.933465	Arid3a	Cirbp	NM_007705	chr10	79630607	9.62732	11	0.925197	Cirbp,Cirbp	3	3
Arid3a	NM_007880	chr10	79389950	10.8001	12	0.933465	Arid3a	BC005764	NR_033210	chr10	79337379	6.63952	8	0.942126	0	7	4
Arid3a	NM_007880	chr10	79389950	10.8001	12	0.933465	Arid3a	Cfd	NM_013459	chr10	79353597	0	10	0.86811	0	18	22
Arid3a	NM_007880	chr10	79389950	10.8001	12	0.933465	Arid3a	Grin3b	NM_130455	chr10	79433464	2.23983	10	0.939764	Grin3b	6	5
Arid3a	NM_007880	chr10	79389950	10.8001	12	0.933465	Arid3a	Palm	NM_001161747	chr10	79256316	10.9438	8	0.912992	0	8	7
Arid3a	NM_007880	chr10	79389950	10.8001	12	0.933465	Arid3a	ORF61	OTTMUST00000045868	chr10	79441601	11.2624	8	0.988583	0	3	6
Arid3a	NM_007880	chr10	79389950	10.8001	12	0.933465	Arid3a	E130317F20Rik	NR_029447	chr10	79317716	1e-20	12	0.994488	0	14	8
Arid3a	NM_007880	chr10	79389950	10.8001	12	0.933465	Arid3a	Med16	NM_001163276	chr10	79371683	10.2811	12	0.890945	0	18	15
Arid3a	NM_007880	chr10	79389950	10.8001	12	0.933465	Arid3a	Elane	NM_015779	chr10	79349056	11.1752	12	0.833465	0	12	15
Arid3a	NM_007880	chr10	79389950	10.8001	12	0.933465	Arid3a	Arid3a	OTTMUST00000057910	chr10	79409023	10.8001	6	0.967323	0	5	6
Arid3a	NM_007880	chr10	79389950	10.8001	12	0.933465	Arid3a	C030046I01Rik	NM_177994	chr10	79379675	10.4019	8	0.982283	Kiss1r	11	3
Arid3a	NM_007880	chr10	79389950	10.8001	12	0.933465	Arid3a	Wdr18	NM_175450	chr10	79422896	11.8254	10	0.795276	0	7	11
Arid3a	NM_007880	chr10	79389950	10.8001	12	0.933465	Arid3a	Cnn2	NM_007725	chr10	79451355	13.105	11	0.944882	0	6	11
Arid3a	NM_007880	chr10	79389950	10.8001	12	0.933465	Arid3a	Grin3b	OTTMUST00000083821	chr10	79436817	2.23983	6	0.962992	0	6	9
Arid3a	NM_007880	chr10	79389950	10.8001	12	0.933465	Arid3a	Gpx4	NM_008162	chr10	79516516	10.4572	11	0.94252	Gpx4	3	5
Arid3a	OTTMUST00000057911	chr10	79393168	10.8001	12	0.95748	0	Cnn2	NM_007725	chr10	79451355	13.105	11	0.944882	0	10	8
Arid3a	OTTMUST00000057911	chr10	79393168	10.8001	12	0.95748	0	ORF61	NM_001003949	chr10	79446930	11.2624	9	0.925984	0	9	5
Arid3a	OTTMUST00000057911	chr10	79393168	10.8001	12	0.95748	0	Cfd	NM_013459	chr10	79353597	0	10	0.86811	0	9	4
Arid3a	OTTMUST00000057911	chr10	79393168	10.8001	12	0.95748	0	Gpx4	OTTMUST00000045864	chr10	79509910	10.4572	9	0.821654	0	4	3
Arid3a	OTTMUST00000057911	chr10	79393168	10.8001	12	0.95748	0	Elane	NM_015779	chr10	79349056	11.1752	12	0.833465	0	5	3
Arid3a	OTTMUST00000057911	chr10	79393168	10.8001	12	0.95748	0	Gpx4	NM_008162	chr10	79516516	10.4572	11	0.94252	Gpx4	4	3
Arid3a	OTTMUST00000057911	chr10	79393168	10.8001	12	0.95748	0	C030046I01Rik	NM_177994	chr10	79379675	10.4019	8	0.982283	Kiss1r	3	3
Arid3a	OTTMUST00000057911	chr10	79393168	10.8001	12	0.95748	0	Med16	NM_001163276	chr10	79371683	10.2811	12	0.890945	0	14	14
Arid3a	OTTMUST00000057911	chr10	79393168	10.8001	12	0.95748	0	Grin3b	OTTMUST00000083821	chr10	79436817	2.23983	6	0.962992	0	5	7
Arid3a	OTTMUST00000057911	chr10	79393168	10.8001	12	0.95748	0	BC005764	NR_033210	chr10	79337379	6.63952	8	0.942126	0	3	3
Arid3a	OTTMUST00000057911	chr10	79393168	10.8001	12	0.95748	0	Wdr18	NM_175450	chr10	79422896	11.8254	10	0.795276	0	5	4
Arid3a	OTTMUST00000057911	chr10	79393168	10.8001	12	0.95748	0	E130317F20Rik	NR_029447	chr10	79317716	1e-20	12	0.994488	0	4	6
Arid3a	OTTMUST00000057910	chr10	79409023	10.8001	6	0.967323	0	Grin3b	OTTMUST00000083821	chr10	79436817	2.23983	6	0.962992	0	6	3
Arid3a	OTTMUST00000057910	chr10	79409023	10.8001	6	0.967323	0	Gpx4	NM_008162	chr10	79516516	10.4572	11	0.94252	Gpx4	3	5
Arid3a	OTTMUST00000057910	chr10	79409023	10.8001	6	0.967323	0	Med16	NM_001163276	chr10	79371683	10.2811	12	0.890945	0	7	7
Arid3a	OTTMUST00000057910	chr10	79409023	10.8001	6	0.967323	0	Grin3b	NM_130455	chr10	79433464	2.23983	10	0.939764	Grin3b	3	5
Arid3a	OTTMUST00000057910	chr10	79409023	10.8001	6	0.967323	0	Cfd	NM_013459	chr10	79353597	0	10	0.86811	0	4	8
Arid3a	OTTMUST00000057910	chr10	79409023	10.8001	6	0.967323	0	ORF61	NM_001003949	chr10	79446930	11.2624	9	0.925984	0	3	4
Arl1	NM_025859	chr10	88194158	9.01486	14	0.919685	Gm4925	Dram1	OTTMUST00000079212	chr10	87841825	5.38957	9	0.912992	Gnptab	4	9
Arl1	NM_025859	chr10	88194158	9.01486	14	0.919685	Gm4925	Dram1	NM_027878	chr10	87819781	5.38957	14	0.847638	0	4	7
Ascl1	NM_008553	chr10	86956405	2.09761	7	0.996457	0	BC030307	NM_001003910	chr10	86168555	6.10308	5	0.984252	Hsp90b1,Hsp90b1,Hsp90b1	3	5
Ascl4	NM_001163614	chr10	85391376	0	12	0.944882	0	D10Wsu52e	NM_145422	chr10	85420538	12.6917	12	0.746063	0	4	5
Atcay	NM_178662	chr10	80693551	6.73525	8	0.970472	0	Pip5k1c	NM_008844	chr10	80755732	11.0199	8	0.975197	0	5	4
Atcay	NM_178662	chr10	80693551	6.73525	8	0.970472	0	Dohh	NM_133964	chr10	80847405	11.0528	11	0.857874	Dohh,Dohh	6	7
Atcay	NM_178662	chr10	80693551	6.73525	8	0.970472	0	Eef2	NM_007907	chr10	80639375	17.1719	12	0.917323	0	9	5
Atcay	NM_178662	chr10	80693551	6.73525	8	0.970472	0	Mrpl54	NM_025317	chr10	80729675	9.5966	14	0.98622	0	6	8
Atcay	NM_178662	chr10	80693551	6.73525	8	0.970472	0	Gadd45b	NM_008655	chr10	80392835	9.95873	11	0.959843	0	3	3
Atcay	NM_178662	chr10	80693551	6.73525	8	0.970472	0	Itgb1bp3	NM_027120	chr10	80664782	0.847997	7	0.915748	0	14	8
Atcay	NM_178662	chr10	80693551	6.73525	8	0.970472	0	Matk	OTTMUST00000075213	chr10	80723914	5.5601	5	0.99685	0	8	9
Atcay	NM_178662	chr10	80693551	6.73525	8	0.970472	0	Tbxa2r	NM_009325	chr10	80791475	4.94673	9	0.92126	0	7	7
Atcay	NM_178662	chr10	80693551	6.73525	8	0.970472	0	Dapk3	NM_001190473	chr10	80646334	10.9362	8	0.874409	0	5	7
Atcay	NM_178662	chr10	80693551	6.73525	8	0.970472	0	Matk	OTTMUST00000075178	chr10	80715679	5.5601	10	0.98937	0	9	3
Atcay	NM_178662	chr10	80693551	6.73525	8	0.970472	0	Matk	NM_010768	chr10	80720624	5.5601	10	0.919291	Matk	5	7
Atcay	NM_178662	chr10	80693551	6.73525	8	0.970472	0	Atcay	OTTMUST00000075102	chr10	80676021	6.73525	11	0.858268	0	8	3
Atcay	NM_178662	chr10	80693551	6.73525	8	0.970472	0	Hmg20b	OTTMUST00000041863	chr10	80809475	10.2577	7	0.918898	Gipc3,Hmg20b,Hmg20b,Hmg20b	4	7
Atcay	NM_178662	chr10	80693551	6.73525	8	0.970472	0	Snord37	NR_028549	chr10	80641705	1e-20	7	0.877953	0	3	5
Atcay	OTTMUST00000075102	chr10	80676021	6.73525	11	0.858268	0	Eef2	NM_007907	chr10	80639375	17.1719	12	0.917323	0	5	4
Atcay	OTTMUST00000075102	chr10	80676021	6.73525	11	0.858268	0	Tbxa2r	NM_009325	chr10	80791475	4.94673	9	0.92126	0	10	9
Atcay	OTTMUST00000075102	chr10	80676021	6.73525	11	0.858268	0	Pias4	NM_021501	chr10	80630566	10.472	10	0.819685	0	4	5
Atcay	OTTMUST00000075102	chr10	80676021	6.73525	11	0.858268	0	Dohh	NM_133964	chr10	80847405	11.0528	11	0.857874	Dohh,Dohh	4	7
Atcay	OTTMUST00000075102	chr10	80676021	6.73525	11	0.858268	0	Dapk3	NM_001190473	chr10	80646334	10.9362	8	0.874409	0	5	6
Atcay	OTTMUST00000075102	chr10	80676021	6.73525	11	0.858268	0	Itgb1bp3	NM_027120	chr10	80664782	0.847997	7	0.915748	0	12	7
Atcay	OTTMUST00000075102	chr10	80676021	6.73525	11	0.858268	0	Matk	NM_010768	chr10	80720624	5.5601	10	0.919291	Matk	5	5
Atcay	OTTMUST00000075102	chr10	80676021	6.73525	11	0.858268	0	Mrpl54	NM_025317	chr10	80729675	9.5966	14	0.98622	0	8	10
Atcay	OTTMUST00000075102	chr10	80676021	6.73525	11	0.858268	0	Pias4	OTTMUST00000075073	chr10	80618869	10.472	11	0.976378	Pias4	3	3
Atp5b	NM_016774	chr10	127520362	15.8181	7	0.885433	Atp5b,Atp5b,Mir677	Stat2	NM_019963	chr10	127707631	10.4583	17	0.95	0	7	4
Atp5b	NM_016774	chr10	127520362	15.8181	7	0.885433	Atp5b,Atp5b,Mir677	Stat6	OTTMUST00000078899	chr10	127090134	10.237	10	0.983071	0	15	5
Atp5b	NM_016774	chr10	127520362	15.8181	7	0.885433	Atp5b,Atp5b,Mir677	Naca	NM_001113199	chr10	127472401	11.5866	11	0.838976	0	52	39
Atp5b	NM_016774	chr10	127520362	15.8181	7	0.885433	Atp5b,Atp5b,Mir677	Prim1	NM_008921	chr10	127452261	10.7099	5	0.820472	0	14	5
Atp5b	NM_016774	chr10	127520362	15.8181	7	0.885433	Atp5b,Atp5b,Mir677	Rbms2	NM_001039080	chr10	127617353	11.5604	12	0.775591	0	26	13
Atp5b	NM_016774	chr10	127520362	15.8181	7	0.885433	Atp5b,Atp5b,Mir677	Gpr182	NM_007412	chr10	127188821	2.58496	9	0.924803	0	6	6
Atp5b	NM_016774	chr10	127520362	15.8181	7	0.885433	Atp5b,Atp5b,Mir677	Smarcc2	NM_001114097	chr10	127896291	10.4961	9	0.942126	0	11	6
Atp5b	NM_016774	chr10	127520362	15.8181	7	0.885433	Atp5b,Atp5b,Mir677	Rbms2	NM_019711	chr10	127613624	11.5604	11	0.769685	0	38	14
Atp5b	NM_016774	chr10	127520362	15.8181	7	0.885433	Atp5b,Atp5b,Mir677	Cs	NM_026444	chr10	127774887	13.24	11	0.991339	0	13	3
Atp5b	NM_016774	chr10	127520362	15.8181	7	0.885433	Atp5b,Atp5b,Mir677	Coq10a	NM_001081040	chr10	127807093	8.17762	6	0.918898	0	6	6
Atp5b	NM_016774	chr10	127520362	15.8181	7	0.885433	Atp5b,Atp5b,Mir677	Cnpy2	NM_019953	chr10	127759514	10.982	14	0.926772	0	14	6
Atp5b	NM_016774	chr10	127520362	15.8181	7	0.885433	Atp5b,Atp5b,Mir677	Timeless	NM_011589	chr10	127675121	11.756	13	0.72126	0	16	11
Atp5b	NM_016774	chr10	127520362	15.8181	7	0.885433	Atp5b,Atp5b,Mir677	Esyt1	NM_011843	chr10	127962915	11.4312	10	0.909055	0	7	4
Atp5b	NM_016774	chr10	127520362	15.8181	7	0.885433	Atp5b,Atp5b,Mir677	Gls2	OTTMUST00000084294	chr10	127640565	9.61594	10	0.899606	Gls2	20	11
Atp5b	NM_016774	chr10	127520362	15.8181	7	0.885433	Atp5b,Atp5b,Mir677	Ptges3	NM_019766	chr10	127496051	11.3333	9	0.94685	0	50	26
Atp5b	NM_016774	chr10	127520362	15.8181	7	0.885433	Atp5b,Atp5b,Mir677	Ptges3	OTTMUST00000049511	chr10	127506327	11.3333	14	0.895276	0	97	47
Atp5b	NM_016774	chr10	127520362	15.8181	7	0.885433	Atp5b,Atp5b,Mir677	Baz2a	NM_054078	chr10	127529838	13.8909	10	1	0	60	57
Atp5b	NM_016774	chr10	127520362	15.8181	7	0.885433	Atp5b,Atp5b,Mir677	Spryd4	NM_025716	chr10	127648850	9.56693	11	0.929921	0	13	11
Atp5b	NM_016774	chr10	127520362	15.8181	7	0.885433	Atp5b,Atp5b,Mir677	Gls2	NM_001033264	chr10	127631775	9.61594	6	0.883465	0	30	12
Atp5b	NM_016774	chr10	127520362	15.8181	7	0.885433	Atp5b,Atp5b,Mir677	Prim1	OTTMUST00000085173	chr10	127463742	10.7099	12	0.727953	0	31	12
Atp5b	NM_016774	chr10	127520362	15.8181	7	0.885433	Atp5b,Atp5b,Mir677	Timeless	OTTMUST00000059593	chr10	127683909	11.756	5	0.914567	0	12	6
Atp5b	NM_016774	chr10	127520362	15.8181	7	0.885433	Atp5b,Atp5b,Mir677	Timeless	NM_001164081	chr10	127669153	11.756	10	0.898031	0	11	12
Atp5b	NM_016774	chr10	127520362	15.8181	7	0.885433	Atp5b,Atp5b,Mir677	Stat6	NM_009284	chr10	127080049	10.237	9	0.936614	0	4	10
Atp5b	NM_016774	chr10	127520362	15.8181	7	0.885433	Atp5b,Atp5b,Mir677	Pan2	NM_133992	chr10	127740390	11.464	7	0.963386	0	13	5
Atp5b	NM_016774	chr10	127520362	15.8181	7	0.885433	Atp5b,Atp5b,Mir677	Il23a	NM_031252	chr10	127735140	6.35614	11	0.973622	0	13	10
Atp5b	NM_016774	chr10	127520362	15.8181	7	0.885433	Atp5b,Atp5b,Mir677	RP24-492D11.5	OTTMUST00000079068	chr10	127113780	1e-20	14	0.914961	0	12	8
Atp5b	NM_016774	chr10	127520362	15.8181	7	0.885433	Atp5b,Atp5b,Mir677	Mip	NM_008600	chr10	127662893	5.31976	4	0.974803	0	9	20
Atp5b	NM_016774	chr10	127520362	15.8181	7	0.885433	Atp5b,Atp5b,Mir677	Prim1	OTTMUST00000085172	chr10	127457011	10.7099	10	0.811811	0	14	15
Atp5b	NM_016774	chr10	127520362	15.8181	7	0.885433	Atp5b,Atp5b,Mir677	Myl6	NM_010860	chr10	127930881	9.29085	12	0.920079	0	8	6
Atp5b	NM_016774	chr10	127520362	15.8181	7	0.885433	Atp5b,Atp5b,Mir677	Ndufa4l2	NM_001098789	chr10	126951994	7.6414	8	0.999213	0	8	3
Atp5b	NM_016774	chr10	127520362	15.8181	7	0.885433	Atp5b,Atp5b,Mir677	Timeless	OTTMUST00000059602	chr10	127686471	11.756	10	0.927165	0	10	6
Atp5b	NM_016774	chr10	127520362	15.8181	7	0.885433	Atp5b,Atp5b,Mir677	Ormdl2	NM_024180	chr10	128258687	0	13	0.865748	0	5	3
Atp5b	NM_016774	chr10	127520362	15.8181	7	0.885433	Atp5b,Atp5b,Mir677	Hsd17b6	NM_013786	chr10	127444564	0	12	0.85748	0	19	4
Atp5b	NM_016774	chr10	127520362	15.8181	7	0.885433	Atp5b,Atp5b,Mir677	Slc39a5	NM_001136237	chr10	127837901	6.88826	6	0.985039	0	7	3
Atp5b	NM_016774	chr10	127520362	15.8181	7	0.885433	Atp5b,Atp5b,Mir677	Myl6b	NM_172259	chr10	127935741	7.7486	3	0.914961	0	4	3
Atp5b	NM_016774	chr10	127520362	15.8181	7	0.885433	Atp5b,Atp5b,Mir677	Sdr9c7	NM_027301	chr10	127335710	0	13	0.975591	0	8	4
Atp5b	NM_016774	chr10	127520362	15.8181	7	0.885433	Atp5b,Atp5b,Mir677	Stat6	OTTMUST00000078901	chr10	127096455	10.237	8	0.935827	0	3	6
Atp5b	NM_016774	chr10	127520362	15.8181	7	0.885433	Atp5b,Atp5b,Mir677	Tac2	NM_009312	chr10	127161990	0	11	0.981102	0	7	7
Atp5b	NM_016774	chr10	127520362	15.8181	7	0.885433	Atp5b,Atp5b,Mir677	Zbtb39	NM_198035	chr10	127176593	10.1522	14	0.944094	0	8	6
Atp5b	NM_016774	chr10	127520362	15.8181	7	0.885433	Atp5b,Atp5b,Mir677	Zc3h10	NM_134003	chr10	127984815	10.1089	9	0.911811	0	3	3
Atp5b	NM_016774	chr10	127520362	15.8181	7	0.885433	Atp5b,Atp5b,Mir677	BC089597	NM_145424	chr10	127303531	0	13	0.737008	0	3	3
Atp5b	OTTMUST00000057842	chr10	127521489	15.8181	11	0.919291	Atp5b,Atp5b,Atp5b,Mir677	Prim1	OTTMUST00000085173	chr10	127463742	10.7099	12	0.727953	0	7	10
Atp5b	OTTMUST00000057842	chr10	127521489	15.8181	11	0.919291	Atp5b,Atp5b,Atp5b,Mir677	Baz2a	NM_054078	chr10	127529838	13.8909	10	1	0	26	20
Atp5b	OTTMUST00000057842	chr10	127521489	15.8181	11	0.919291	Atp5b,Atp5b,Atp5b,Mir677	Ptges3	OTTMUST00000049511	chr10	127506327	11.3333	14	0.895276	0	19	11
Atp5b	OTTMUST00000057842	chr10	127521489	15.8181	11	0.919291	Atp5b,Atp5b,Atp5b,Mir677	Naca	NM_001113199	chr10	127472401	11.5866	11	0.838976	0	17	5
Atp5b	OTTMUST00000057842	chr10	127521489	15.8181	11	0.919291	Atp5b,Atp5b,Atp5b,Mir677	Spryd4	NM_025716	chr10	127648850	9.56693	11	0.929921	0	5	4
Atp5b	OTTMUST00000057842	chr10	127521489	15.8181	11	0.919291	Atp5b,Atp5b,Atp5b,Mir677	Timeless	NM_011589	chr10	127675121	11.756	13	0.72126	0	6	6
Atp5b	OTTMUST00000057842	chr10	127521489	15.8181	11	0.919291	Atp5b,Atp5b,Atp5b,Mir677	Timeless	NM_001164081	chr10	127669153	11.756	10	0.898031	0	4	3
Atp5b	OTTMUST00000057842	chr10	127521489	15.8181	11	0.919291	Atp5b,Atp5b,Atp5b,Mir677	Pan2	NM_133992	chr10	127740390	11.464	7	0.963386	0	5	5
Atp5b	OTTMUST00000057842	chr10	127521489	15.8181	11	0.919291	Atp5b,Atp5b,Atp5b,Mir677	Stat2	NM_019963	chr10	127707631	10.4583	17	0.95	0	6	5
Atp5b	OTTMUST00000057842	chr10	127521489	15.8181	11	0.919291	Atp5b,Atp5b,Atp5b,Mir677	Gls2	NM_001033264	chr10	127631775	9.61594	6	0.883465	0	5	5
Atp5b	OTTMUST00000057842	chr10	127521489	15.8181	11	0.919291	Atp5b,Atp5b,Atp5b,Mir677	Prim1	NM_008921	chr10	127452261	10.7099	5	0.820472	0	4	6
Atp5b	OTTMUST00000057842	chr10	127521489	15.8181	11	0.919291	Atp5b,Atp5b,Atp5b,Mir677	Rbms2	NM_019711	chr10	127613624	11.5604	11	0.769685	0	7	4
Atp5b	OTTMUST00000057842	chr10	127521489	15.8181	11	0.919291	Atp5b,Atp5b,Atp5b,Mir677	Cnpy2	NM_019953	chr10	127759514	10.982	14	0.926772	0	3	3
Atp5b	OTTMUST00000057842	chr10	127521489	15.8181	11	0.919291	Atp5b,Atp5b,Atp5b,Mir677	Ptges3	NM_019766	chr10	127496051	11.3333	9	0.94685	0	7	11
Atp5b	OTTMUST00000057842	chr10	127521489	15.8181	11	0.919291	Atp5b,Atp5b,Atp5b,Mir677	Gls2	OTTMUST00000084294	chr10	127640565	9.61594	10	0.899606	Gls2	4	5
Atp5b	OTTMUST00000057844	chr10	127523043	15.8181	18	0.814961	Atp5b,Atp5b,Atp5b,Atp5b,Mir677	Timeless	NM_011589	chr10	127675121	11.756	13	0.72126	0	4	5
Atp5b	OTTMUST00000057844	chr10	127523043	15.8181	18	0.814961	Atp5b,Atp5b,Atp5b,Atp5b,Mir677	Naca	NM_001113199	chr10	127472401	11.5866	11	0.838976	0	10	7
Atp5b	OTTMUST00000057844	chr10	127523043	15.8181	18	0.814961	Atp5b,Atp5b,Atp5b,Atp5b,Mir677	Timeless	NM_001164081	chr10	127669153	11.756	10	0.898031	0	7	7
Atp5b	OTTMUST00000057844	chr10	127523043	15.8181	18	0.814961	Atp5b,Atp5b,Atp5b,Atp5b,Mir677	Pan2	NM_133992	chr10	127740390	11.464	7	0.963386	0	7	9
Atp5b	OTTMUST00000057844	chr10	127523043	15.8181	18	0.814961	Atp5b,Atp5b,Atp5b,Atp5b,Mir677	Rbms2	NM_019711	chr10	127613624	11.5604	11	0.769685	0	9	7
Atp5b	OTTMUST00000057844	chr10	127523043	15.8181	18	0.814961	Atp5b,Atp5b,Atp5b,Atp5b,Mir677	Ptges3	OTTMUST00000049511	chr10	127506327	11.3333	14	0.895276	0	6	6
Atp5b	OTTMUST00000057844	chr10	127523043	15.8181	18	0.814961	Atp5b,Atp5b,Atp5b,Atp5b,Mir677	Rbms2	NM_001039080	chr10	127617353	11.5604	12	0.775591	0	13	10
Atp5b	OTTMUST00000057844	chr10	127523043	15.8181	18	0.814961	Atp5b,Atp5b,Atp5b,Atp5b,Mir677	Baz2a	NM_054078	chr10	127529838	13.8909	10	1	0	20	22
Atp5b	OTTMUST00000057844	chr10	127523043	15.8181	18	0.814961	Atp5b,Atp5b,Atp5b,Atp5b,Mir677	Smarcc2	NM_001114097	chr10	127896291	10.4961	9	0.942126	0	3	3
Atp5b	OTTMUST00000057844	chr10	127523043	15.8181	18	0.814961	Atp5b,Atp5b,Atp5b,Atp5b,Mir677	Ptges3	NM_019766	chr10	127496051	11.3333	9	0.94685	0	9	3
Atp5b	OTTMUST00000057844	chr10	127523043	15.8181	18	0.814961	Atp5b,Atp5b,Atp5b,Atp5b,Mir677	Cs	NM_026444	chr10	127774887	13.24	11	0.991339	0	4	7
Atp5b	OTTMUST00000057844	chr10	127523043	15.8181	18	0.814961	Atp5b,Atp5b,Atp5b,Atp5b,Mir677	Spryd4	NM_025716	chr10	127648850	9.56693	11	0.929921	0	3	3
Atp5b	OTTMUST00000057846	chr10	127525171	15.8181	21	0.836614	Atp5b,Atp5b,Atp5b,Mir677	Mip	NM_008600	chr10	127662893	5.31976	4	0.974803	0	9	6
Atp5b	OTTMUST00000057846	chr10	127525171	15.8181	21	0.836614	Atp5b,Atp5b,Atp5b,Mir677	Naca	NM_001113199	chr10	127472401	11.5866	11	0.838976	0	24	10
Atp5b	OTTMUST00000057846	chr10	127525171	15.8181	21	0.836614	Atp5b,Atp5b,Atp5b,Mir677	Gls2	NM_001033264	chr10	127631775	9.61594	6	0.883465	0	9	14
Atp5b	OTTMUST00000057846	chr10	127525171	15.8181	21	0.836614	Atp5b,Atp5b,Atp5b,Mir677	Spryd4	NM_025716	chr10	127648850	9.56693	11	0.929921	0	7	4
Atp5b	OTTMUST00000057846	chr10	127525171	15.8181	21	0.836614	Atp5b,Atp5b,Atp5b,Mir677	Rbms2	NM_019711	chr10	127613624	11.5604	11	0.769685	0	24	23
Atp5b	OTTMUST00000057846	chr10	127525171	15.8181	21	0.836614	Atp5b,Atp5b,Atp5b,Mir677	Cs	NM_026444	chr10	127774887	13.24	11	0.991339	0	6	5
Atp5b	OTTMUST00000057846	chr10	127525171	15.8181	21	0.836614	Atp5b,Atp5b,Atp5b,Mir677	Timeless	NM_001164081	chr10	127669153	11.756	10	0.898031	0	7	10
Atp5b	OTTMUST00000057846	chr10	127525171	15.8181	21	0.836614	Atp5b,Atp5b,Atp5b,Mir677	Baz2a	NM_054078	chr10	127529838	13.8909	10	1	0	54	42
Atp5b	OTTMUST00000057846	chr10	127525171	15.8181	21	0.836614	Atp5b,Atp5b,Atp5b,Mir677	Rbms2	NM_001039080	chr10	127617353	11.5604	12	0.775591	0	19	15
Atp5b	OTTMUST00000057846	chr10	127525171	15.8181	21	0.836614	Atp5b,Atp5b,Atp5b,Mir677	Prim1	OTTMUST00000085173	chr10	127463742	10.7099	12	0.727953	0	9	10
Atp5b	OTTMUST00000057846	chr10	127525171	15.8181	21	0.836614	Atp5b,Atp5b,Atp5b,Mir677	Ptges3	OTTMUST00000049511	chr10	127506327	11.3333	14	0.895276	0	13	22
Atp5b	OTTMUST00000057846	chr10	127525171	15.8181	21	0.836614	Atp5b,Atp5b,Atp5b,Mir677	Gls2	OTTMUST00000084297	chr10	127643980	9.61594	9	0.873228	0	7	7
Atp5b	OTTMUST00000057846	chr10	127525171	15.8181	21	0.836614	Atp5b,Atp5b,Atp5b,Mir677	Ptges3	NM_019766	chr10	127496051	11.3333	9	0.94685	0	14	19
Atp5b	OTTMUST00000057846	chr10	127525171	15.8181	21	0.836614	Atp5b,Atp5b,Atp5b,Mir677	Gls2	OTTMUST00000084294	chr10	127640565	9.61594	10	0.899606	Gls2	6	5
Atp5b	OTTMUST00000057846	chr10	127525171	15.8181	21	0.836614	Atp5b,Atp5b,Atp5b,Mir677	Pan2	NM_133992	chr10	127740390	11.464	7	0.963386	0	9	5
Atp5b	OTTMUST00000057846	chr10	127525171	15.8181	21	0.836614	Atp5b,Atp5b,Atp5b,Mir677	Timeless	OTTMUST00000059593	chr10	127683909	11.756	5	0.914567	0	4	5
Atp5b	OTTMUST00000057846	chr10	127525171	15.8181	21	0.836614	Atp5b,Atp5b,Atp5b,Mir677	RP24-492D11.5	OTTMUST00000079068	chr10	127113780	1e-20	14	0.914961	0	6	6
Atp5b	OTTMUST00000057846	chr10	127525171	15.8181	21	0.836614	Atp5b,Atp5b,Atp5b,Mir677	Timeless	OTTMUST00000059602	chr10	127686471	11.756	10	0.927165	0	7	4
Atp5b	OTTMUST00000057846	chr10	127525171	15.8181	21	0.836614	Atp5b,Atp5b,Atp5b,Mir677	Prim1	OTTMUST00000085172	chr10	127457011	10.7099	10	0.811811	0	7	5
Atp5b	OTTMUST00000057846	chr10	127525171	15.8181	21	0.836614	Atp5b,Atp5b,Atp5b,Mir677	Stat2	NM_019963	chr10	127707631	10.4583	17	0.95	0	4	9
Atp5b	OTTMUST00000057846	chr10	127525171	15.8181	21	0.836614	Atp5b,Atp5b,Atp5b,Mir677	Timeless	OTTMUST00000059597	chr10	127677456	11.756	14	0.848031	0	3	3
Atp5b	OTTMUST00000057843	chr10	127526096	15.8181	17	0.853937	Atp5b,Atp5b,Baz2a,Mir677	Ptges3	OTTMUST00000049511	chr10	127506327	11.3333	14	0.895276	0	9	13
Atp5b	OTTMUST00000057843	chr10	127526096	15.8181	17	0.853937	Atp5b,Atp5b,Baz2a,Mir677	Pan2	NM_133992	chr10	127740390	11.464	7	0.963386	0	3	4
Atp5b	OTTMUST00000057843	chr10	127526096	15.8181	17	0.853937	Atp5b,Atp5b,Baz2a,Mir677	Rbms2	NM_001039080	chr10	127617353	11.5604	12	0.775591	0	11	8
Atp5b	OTTMUST00000057843	chr10	127526096	15.8181	17	0.853937	Atp5b,Atp5b,Baz2a,Mir677	Spryd4	NM_025716	chr10	127648850	9.56693	11	0.929921	0	4	5
Atp5b	OTTMUST00000057843	chr10	127526096	15.8181	17	0.853937	Atp5b,Atp5b,Baz2a,Mir677	Ptges3	NM_019766	chr10	127496051	11.3333	9	0.94685	0	12	7
Atp5b	OTTMUST00000057843	chr10	127526096	15.8181	17	0.853937	Atp5b,Atp5b,Baz2a,Mir677	Rbms2	NM_019711	chr10	127613624	11.5604	11	0.769685	0	14	8
Atp5b	OTTMUST00000057843	chr10	127526096	15.8181	17	0.853937	Atp5b,Atp5b,Baz2a,Mir677	Gls2	NM_001033264	chr10	127631775	9.61594	6	0.883465	0	6	4
Atp5b	OTTMUST00000057843	chr10	127526096	15.8181	17	0.853937	Atp5b,Atp5b,Baz2a,Mir677	Prim1	OTTMUST00000085173	chr10	127463742	10.7099	12	0.727953	0	3	4
Atp5b	OTTMUST00000057843	chr10	127526096	15.8181	17	0.853937	Atp5b,Atp5b,Baz2a,Mir677	Prim1	NM_008921	chr10	127452261	10.7099	5	0.820472	0	3	6
Atp5b	OTTMUST00000057843	chr10	127526096	15.8181	17	0.853937	Atp5b,Atp5b,Baz2a,Mir677	Naca	NM_001113199	chr10	127472401	11.5866	11	0.838976	0	5	8
Atp5b	OTTMUST00000057843	chr10	127526096	15.8181	17	0.853937	Atp5b,Atp5b,Baz2a,Mir677	Stat6	OTTMUST00000078899	chr10	127090134	10.237	10	0.983071	0	3	3
Atp5b	OTTMUST00000057843	chr10	127526096	15.8181	17	0.853937	Atp5b,Atp5b,Baz2a,Mir677	Timeless	OTTMUST00000059598	chr10	127679539	11.756	10	0.83937	0	3	5
Atp5d	NM_025313	chr10	79605086	12.3905	9	0.902756	Atp5d,Dos,Dos	Ndufs7	NM_029272	chr10	79712212	10.4297	15	0.945276	Ndufs7	9	13
Atp5d	NM_025313	chr10	79605086	12.3905	9	0.902756	Atp5d,Dos,Dos	Grin3b	OTTMUST00000083821	chr10	79436817	2.23983	6	0.962992	0	11	8
Atp5d	NM_025313	chr10	79605086	12.3905	9	0.902756	Atp5d,Dos,Dos	Stk11	NM_011492	chr10	79579189	11.2472	12	1	0	17	17
Atp5d	NM_025313	chr10	79605086	12.3905	9	0.902756	Atp5d,Dos,Dos	Polr2e	NM_025554	chr10	79502472	12.5039	15	0.915748	0	5	10
Atp5d	NM_025313	chr10	79605086	12.3905	9	0.902756	Atp5d,Dos,Dos	Cirbp	OTTMUST00000045847	chr10	79628729	9.62732	12	0.958661	0	19	17
Atp5d	NM_025313	chr10	79605086	12.3905	9	0.902756	Atp5d,Dos,Dos	Mbd3	NM_013595	chr10	79862259	12.064	14	0.975984	0	3	4
Atp5d	NM_025313	chr10	79605086	12.3905	9	0.902756	Atp5d,Dos,Dos	Gpx4	NM_008162	chr10	79516516	10.4572	11	0.94252	Gpx4	16	13
Atp5d	NM_025313	chr10	79605086	12.3905	9	0.902756	Atp5d,Dos,Dos	Cnn2	NM_007725	chr10	79451355	13.105	11	0.944882	0	16	11
Atp5d	NM_025313	chr10	79605086	12.3905	9	0.902756	Atp5d,Dos,Dos	Grin3b	NM_130455	chr10	79433464	2.23983	10	0.939764	Grin3b	12	4
Atp5d	NM_025313	chr10	79605086	12.3905	9	0.902756	Atp5d,Dos,Dos	Stk11	OTTMUST00000045755	chr10	79589278	11.2472	7	1	0	9	6
Atp5d	NM_025313	chr10	79605086	12.3905	9	0.902756	Atp5d,Dos,Dos	Hmha1	NM_027521	chr10	79482408	10.3435	8	0.924409	Hmha1,Hmha1	5	4
Atp5d	NM_025313	chr10	79605086	12.3905	9	0.902756	Atp5d,Dos,Dos	Cfd	NM_013459	chr10	79353597	0	10	0.86811	0	6	7
Atp5d	NM_025313	chr10	79605086	12.3905	9	0.902756	Atp5d,Dos,Dos	Cirbp	NM_007705	chr10	79630607	9.62732	11	0.925197	Cirbp,Cirbp	17	20
Atp5d	NM_025313	chr10	79605086	12.3905	9	0.902756	Atp5d,Dos,Dos	Midn	OTTMUST00000045796	chr10	79613940	12.2021	9	0.996063	0	9	4
Atp5d	NM_025313	chr10	79605086	12.3905	9	0.902756	Atp5d,Dos,Dos	Midn	NM_021565	chr10	79611445	12.2021	10	1	Midn,Midn	30	44
Atp5d	NM_025313	chr10	79605086	12.3905	9	0.902756	Atp5d,Dos,Dos	Rps15	NM_009091	chr10	79755282	13.6331	9	0.726772	0	4	3
Atp5d	NM_025313	chr10	79605086	12.3905	9	0.902756	Atp5d,Dos,Dos	Sbno2	NM_183426	chr10	79565447	11.612	12	0.941339	0	14	13
Atp5d	NM_025313	chr10	79605086	12.3905	9	0.902756	Atp5d,Dos,Dos	Cirbp	OTTMUST00000045725	chr10	79632971	9.62732	13	0.966535	1600002K03Rik,Cirbp,Cirbp	9	9
Atp5d	NM_025313	chr10	79605086	12.3905	9	0.902756	Atp5d,Dos,Dos	Dazap1	OTTMUST00000045849	chr10	79724230	12.1609	10	0.92874	Dazap1,Gamt,Gamt	4	7
Atp5d	NM_025313	chr10	79605086	12.3905	9	0.902756	Atp5d,Dos,Dos	ORF61	NM_001003949	chr10	79446930	11.2624	9	0.925984	0	11	12
Atp5d	NM_025313	chr10	79605086	12.3905	9	0.902756	Atp5d,Dos,Dos	Polr2e	OTTMUST00000045862	chr10	79499930	12.5039	5	0.984252	0	4	5
Atp5d	NM_025313	chr10	79605086	12.3905	9	0.902756	Atp5d,Dos,Dos	Gpx4	OTTMUST00000045864	chr10	79509910	10.4572	9	0.821654	0	8	7
Atp5d	NM_025313	chr10	79605086	12.3905	9	0.902756	Atp5d,Dos,Dos	Med16	NM_001163276	chr10	79371683	10.2811	12	0.890945	0	5	4
Atp5d	NM_025313	chr10	79605086	12.3905	9	0.902756	Atp5d,Dos,Dos	Mum1	NM_023431	chr10	79689418	11.1248	9	0.976772	0	4	8
Atp5d	NM_025313	chr10	79605086	12.3905	9	0.902756	Atp5d,Dos,Dos	Wdr18	NM_175450	chr10	79422896	11.8254	10	0.795276	0	5	3
Atp5d	OTTMUST00000045799	chr10	79601376	12.3905	3	0.959449	Atp5d,Dos,Dos,Dos,Dos	Stk11	NM_011492	chr10	79579189	11.2472	12	1	0	14	13
Atp5d	OTTMUST00000045799	chr10	79601376	12.3905	3	0.959449	Atp5d,Dos,Dos,Dos,Dos	ORF61	NM_001003949	chr10	79446930	11.2624	9	0.925984	0	9	10
Atp5d	OTTMUST00000045799	chr10	79601376	12.3905	3	0.959449	Atp5d,Dos,Dos,Dos,Dos	Plk5	NM_183152	chr10	79819203	8.50764	8	0.949213	0	3	5
Atp5d	OTTMUST00000045799	chr10	79601376	12.3905	3	0.959449	Atp5d,Dos,Dos,Dos,Dos	Cirbp	NM_007705	chr10	79630607	9.62732	11	0.925197	Cirbp,Cirbp	14	12
Atp5d	OTTMUST00000045799	chr10	79601376	12.3905	3	0.959449	Atp5d,Dos,Dos,Dos,Dos	Cnn2	NM_007725	chr10	79451355	13.105	11	0.944882	0	12	5
Atp5d	OTTMUST00000045799	chr10	79601376	12.3905	3	0.959449	Atp5d,Dos,Dos,Dos,Dos	Midn	NM_021565	chr10	79611445	12.2021	10	1	Midn,Midn	16	15
Atp5d	OTTMUST00000045799	chr10	79601376	12.3905	3	0.959449	Atp5d,Dos,Dos,Dos,Dos	Cirbp	OTTMUST00000045847	chr10	79628729	9.62732	12	0.958661	0	4	5
Atp5d	OTTMUST00000045799	chr10	79601376	12.3905	3	0.959449	Atp5d,Dos,Dos,Dos,Dos	Grin3b	OTTMUST00000083821	chr10	79436817	2.23983	6	0.962992	0	7	10
Atp5d	OTTMUST00000045799	chr10	79601376	12.3905	3	0.959449	Atp5d,Dos,Dos,Dos,Dos	E130317F20Rik	NR_029447	chr10	79317716	1e-20	12	0.994488	0	4	4
Atp5d	OTTMUST00000045799	chr10	79601376	12.3905	3	0.959449	Atp5d,Dos,Dos,Dos,Dos	Gpx4	NM_008162	chr10	79516516	10.4572	11	0.94252	Gpx4	6	12
Atp5d	OTTMUST00000045799	chr10	79601376	12.3905	3	0.959449	Atp5d,Dos,Dos,Dos,Dos	Cfd	NM_013459	chr10	79353597	0	10	0.86811	0	4	5
Atp5d	OTTMUST00000045799	chr10	79601376	12.3905	3	0.959449	Atp5d,Dos,Dos,Dos,Dos	Mum1	NM_023431	chr10	79689418	11.1248	9	0.976772	0	7	5
Atp5d	OTTMUST00000045799	chr10	79601376	12.3905	3	0.959449	Atp5d,Dos,Dos,Dos,Dos	Wdr18	NM_175450	chr10	79422896	11.8254	10	0.795276	0	3	6
Atp5d	OTTMUST00000045799	chr10	79601376	12.3905	3	0.959449	Atp5d,Dos,Dos,Dos,Dos	Ndufs7	NM_029272	chr10	79712212	10.4297	15	0.945276	Ndufs7	5	10
Atp5d	OTTMUST00000045799	chr10	79601376	12.3905	3	0.959449	Atp5d,Dos,Dos,Dos,Dos	Sbno2	NM_183426	chr10	79565447	11.612	12	0.941339	0	7	4
Atp5d	OTTMUST00000045799	chr10	79601376	12.3905	3	0.959449	Atp5d,Dos,Dos,Dos,Dos	Gpx4	OTTMUST00000045864	chr10	79509910	10.4572	9	0.821654	0	4	4
Atp5d	OTTMUST00000045799	chr10	79601376	12.3905	3	0.959449	Atp5d,Dos,Dos,Dos,Dos	Polr2e	NM_025554	chr10	79502472	12.5039	15	0.915748	0	8	7
Atp5d	OTTMUST00000045799	chr10	79601376	12.3905	3	0.959449	Atp5d,Dos,Dos,Dos,Dos	Elane	NM_015779	chr10	79349056	11.1752	12	0.833465	0	3	3
Atp5d	OTTMUST00000045799	chr10	79601376	12.3905	3	0.959449	Atp5d,Dos,Dos,Dos,Dos	Stk11	OTTMUST00000045755	chr10	79589278	11.2472	7	1	0	6	3
Atp5d	OTTMUST00000045799	chr10	79601376	12.3905	3	0.959449	Atp5d,Dos,Dos,Dos,Dos	C030046I01Rik	NM_177994	chr10	79379675	10.4019	8	0.982283	Kiss1r	3	3
Atp5d	OTTMUST00000045799	chr10	79601376	12.3905	3	0.959449	Atp5d,Dos,Dos,Dos,Dos	Midn	OTTMUST00000045796	chr10	79613940	12.2021	9	0.996063	0	3	6
Atp5d	OTTMUST00000045799	chr10	79601376	12.3905	3	0.959449	Atp5d,Dos,Dos,Dos,Dos	Gpx4	OTTMUST00000045765	chr10	79518690	10.4572	11	0.905118	0	5	9
Atp5d	OTTMUST00000045799	chr10	79601376	12.3905	3	0.959449	Atp5d,Dos,Dos,Dos,Dos	Rps15	NM_009091	chr10	79755282	13.6331	9	0.726772	0	4	5
Atp5d	OTTMUST00000045799	chr10	79601376	12.3905	3	0.959449	Atp5d,Dos,Dos,Dos,Dos	Grin3b	NM_130455	chr10	79433464	2.23983	10	0.939764	Grin3b	7	5
Atp5d	OTTMUST00000045799	chr10	79601376	12.3905	3	0.959449	Atp5d,Dos,Dos,Dos,Dos	Mum1	OTTMUST00000045789	chr10	79696971	11.1248	9	0.998819	Mum1	6	3
Atp8b3	NM_026094	chr10	80001869	6.9697	9	0.862205	0	Csnk1g2	NM_134002	chr10	80085524	12.2274	7	1	0	3	3
Atp8b3	NM_026094	chr10	80001869	6.9697	9	0.862205	0	Klf16	NM_078477	chr10	80040041	10.653	11	1	0	9	6
Atp8b3	NM_026094	chr10	80001869	6.9697	9	0.862205	0	Mbd3	NM_013595	chr10	79862259	12.064	14	0.975984	0	7	4
Atp8b3	NM_026094	chr10	80001869	6.9697	9	0.862205	0	Uqcr	OTTMUST00000045809	chr10	79869543	1e-20	12	0.984252	0	4	12
Atp8b3	NM_026094	chr10	80001869	6.9697	9	0.862205	0	Rexo1	NM_025852	chr10	80024305	11.1282	5	0.938583	0	14	14
Atp8b3	NM_026094	chr10	80001869	6.9697	9	0.862205	0	Pcsk4	NM_008793	chr10	79792230	7.47492	9	0.987795	0	4	5
Atp8b3	NM_026094	chr10	80001869	6.9697	9	0.862205	0	Mex3d	OTTMUST00000045806	chr10	79844732	10.6354	9	0.998031	0	3	8
Atp8b3	NM_026094	chr10	80001869	6.9697	9	0.862205	0	Tcf3	NM_001164149	chr10	79896395	12.2954	13	0.957087	0	8	4
Atp8b3	NM_026094	chr10	80001869	6.9697	9	0.862205	0	Tcf3	OTTMUST00000045828	chr10	79878632	12.2954	12	0.988976	0	5	7
Atp8b3	NM_026094	chr10	80001869	6.9697	9	0.862205	0	Plk5	NM_183152	chr10	79819203	8.50764	8	0.949213	0	8	8
Atp8b3	NM_026094	chr10	80001869	6.9697	9	0.862205	0	Fam108a	NM_145421	chr10	80053086	10.5704	7	0.918504	0	5	3
Atp8b3	NM_026094	chr10	80001869	6.9697	9	0.862205	0	Mknk2	NM_021462	chr10	80134721	11.6123	9	1	0	3	3
Atp8b3	NM_026094	chr10	80001869	6.9697	9	0.862205	0	Izumo4	NM_027829	chr10	80165437	5.76659	12	0.963386	Mob3a	3	5
AU041133	NM_001163064	chr10	81590757	5.7845	10	0.882283	0	Zfp873	NM_001024626	chr10	81510871	7.70183	11	0.786614	0	4	7
Avil	NM_009635	chr10	126437779	4.13258	16	0.971654	Avil,Mir546	Ctdsp2	NM_146012	chr10	126432668	11.5961	7	0.81063	Mir26a-2,Mir546	62	58
Avil	NM_009635	chr10	126437779	4.13258	16	0.971654	Avil,Mir546	LOC100504703	NR_040660	chr10	126507536	1e-20	8	0.903543	0	13	11
Avil	NM_009635	chr10	126437779	4.13258	16	0.971654	Avil,Mir546	Os9	NM_177614	chr10	126558216	9.72721	13	0.968504	0	7	7
Avil	NM_009635	chr10	126437779	4.13258	16	0.971654	Avil,Mir546	Cdk4	NM_009870	chr10	126501005	13.463	17	0.908661	Cdk4,March9	16	20
Avil	NM_009635	chr10	126437779	4.13258	16	0.971654	Avil,Mir546	Stac3	OTTMUST00000068571	chr10	126944280	4.25248	15	0.933071	0	5	3
Avil	NM_009635	chr10	126437779	4.13258	16	0.971654	Avil,Mir546	Ctdsp2	NM_001113470	chr10	126415772	11.5961	8	0.960236	0	18	12
Avil	NM_009635	chr10	126437779	4.13258	16	0.971654	Avil,Mir546	Tsfm	OTTMUST00000075726	chr10	126462153	10.0969	7	0.947638	0	14	10
Avil	NM_009635	chr10	126437779	4.13258	16	0.971654	Avil,Mir546	March9	NM_001033262	chr10	126497240	9.05213	9	0.998819	0	14	11
Avil	NM_009635	chr10	126437779	4.13258	16	0.971654	Avil,Mir546	Fam119b	OTTMUST00000075719	chr10	126478569	1e-20	10	0.94685	LOC100504608,Mettl1	23	17
Avil	NM_009635	chr10	126437779	4.13258	16	0.971654	Avil,Mir546	Mbd6	NM_033072	chr10	126725950	10.7981	9	0.994882	Ddit3,Mbd6	4	3
Avil	NM_009635	chr10	126437779	4.13258	16	0.971654	Avil,Mir546	Cdk4	OTTMUST00000084421	chr10	126503131	13.463	14	0.86378	0	9	4
Avil	NM_009635	chr10	126437779	4.13258	16	0.971654	Avil,Mir546	Inhbe	NM_008382	chr10	126788828	3.58496	8	0.929134	0	4	3
Avil	NM_009635	chr10	126437779	4.13258	16	0.971654	Avil,Mir546	Cyp27b1	NM_010009	chr10	126485301	5.52982	6	0.911417	0	16	28
Avil	NM_009635	chr10	126437779	4.13258	16	0.971654	Avil,Mir546	Tsfm	NM_025537	chr10	126467883	10.0969	11	0.833465	0	21	23
Avil	NM_009635	chr10	126437779	4.13258	16	0.971654	Avil,Mir546	Xrcc6bp1	NM_026858	chr10	126338427	8.0581	8	0.820472	0	8	3
Avil	NM_009635	chr10	126437779	4.13258	16	0.971654	Avil,Mir546	Mbd6	OTTMUST00000067443	chr10	126721069	10.7981	9	1	Mbd6	5	6
Avil	NM_009635	chr10	126437779	4.13258	16	0.971654	Avil,Mir546	R3hdm2	NM_027900	chr10	126857922	11.3795	8	0.956299	0	3	5
Avil	NM_009635	chr10	126437779	4.13258	16	0.971654	Avil,Mir546	B4galnt1	NM_027739	chr10	126602549	8.26829	12	0.970472	0	3	5
Avil	NM_009635	chr10	126437779	4.13258	16	0.971654	Avil,Mir546	Ddit3	NM_007837	chr10	126727848	9.01066	10	0.967323	Mbd6,Mbd6	3	3
Avil	OTTMUST00000086256	chr10	126440123	4.13258	10	0.993307	0	Ctdsp2	NM_146012	chr10	126432668	11.5961	7	0.81063	Mir26a-2,Mir546	8	4
Avil	OTTMUST00000086256	chr10	126440123	4.13258	10	0.993307	0	Mbd6	NM_033072	chr10	126725950	10.7981	9	0.994882	Ddit3,Mbd6	3	3
Avil	OTTMUST00000086256	chr10	126440123	4.13258	10	0.993307	0	Cyp27b1	NM_010009	chr10	126485301	5.52982	6	0.911417	0	3	3
B230208H11Rik	NR_038028	chr10	12642925	1e-20	9	0.920472	0	Stx11	NM_001163590	chr10	12684065	7.14078	11	0.934252	0	6	9
B230208H11Rik	NR_038028	chr10	12642925	1e-20	9	0.920472	0	Utrn	NM_011682	chr10	12581533	13.1476	11	0.991732	0	4	7
B4galnt1	NM_027739	chr10	126602549	8.26829	12	0.970472	0	Mbd6	OTTMUST00000067443	chr10	126721069	10.7981	9	1	Mbd6	15	5
B4galnt1	NM_027739	chr10	126602549	8.26829	12	0.970472	0	Tsfm	NM_025537	chr10	126467883	10.0969	11	0.833465	0	3	3
B4galnt1	NM_027739	chr10	126602549	8.26829	12	0.970472	0	Cdk4	NM_009870	chr10	126501005	13.463	17	0.908661	Cdk4,March9	13	12
B4galnt1	NM_027739	chr10	126602549	8.26829	12	0.970472	0	Inhbc	NM_010565	chr10	126807600	4	10	0.923228	0	8	5
B4galnt1	NM_027739	chr10	126602549	8.26829	12	0.970472	0	Cyp27b1	NM_010009	chr10	126485301	5.52982	6	0.911417	0	3	7
B4galnt1	NM_027739	chr10	126602549	8.26829	12	0.970472	0	Kif5a	NM_008447	chr10	126700419	9.67783	12	0.96811	0	5	6
[truncated: 81,544 more rows]

## Sheet: E-E
Distal region 1				Distal region 2
[truncated: 10,272 more rows]
