# Supplementary material for: Genome-wide mapping of promoter-anchored interactions with close to single-enhancer resolution
Source: Genome Biol. 2015 Aug 3;16(1):156. doi: 10.1186/s13059-015-0727-9 (PMC4557751; doi:10.1186/s13059-015-0727-9)
Supplement: Additional file 1: — Supplementary tables. (ZIP 20649 kb) [file 13059_2015_727_MOESM1_ESM.zip › Supplementary Table 6 v6.xls]

## Sheet: Sheet2
Supplementary Table 6: Interaction summary statistics
Number of HiCap promoter-enhancer, promoter-promoter and enhancer-enhancer interaction before and after combining replicates
Type of interactions	Number of interactions replicate 1	Number of interactions replicate 2
Promoter – Enhancer	500290	694224
Promoter – Promoter	173731	163318
Enhancer – Enhancer	42470	26918
Type of interactions	Number of interactions	Number of Genes	Number of distal elements	Number of Promoters	Unique number of genes involved
Promoter – Enhancer	94943	12875	71984	15905	18321
Promoter – Promoter	82659	17319	0	25775
Enhancer – Enhancer	10271	0	9150	0
