# Supplementary material for: Genome-wide mapping of promoter-anchored interactions with close to single-enhancer resolution
Source: Genome Biol. 2015 Aug 3;16(1):156. doi: 10.1186/s13059-015-0727-9 (PMC4557751; doi:10.1186/s13059-015-0727-9)
Supplement: Additional file 1: — Supplementary tables. (ZIP 20649 kb) [file 13059_2015_727_MOESM1_ESM.zip › Supplementary Table 7v8.xls]

## Sheet: Sheet1
Supplementary Table 7: List of Chip-seq and DHS datasets
Mouse embryonic stem cell datasets used for calculating signals. The datasets are obtained from Gene Expression Omnibus (except for LMRs).
Peak name	Source	Cell type	GEO Sample ID	Feature
DHS (1)	ENCODE	CJ7	GSM1014187	Enhancer associated
DHS (2)	ENCODE	ES-E14	GSM1014154	Enhancer associated
DHS (3)	ENCODE	WW6	GSM1014160	Enhancer associated
DHS (4)	ENCODE	WW6	GSM1014159	Enhancer associated
H3K27Ac (1)	ENCODE	ES-E14	GSM1000126	Enhancer associated
H3K27Ac (2)	ENCODE	ES-Bruce4	GSM1000099	Enhancer associated
H3K4me1 (1)	ENCODE	ES-E14	GSM1000121	Enhancer associated
H3K4me1 (2)	ENCODE	ES-Bruce4	GSM769009	Enhancer associated
H3K9Ac	ENCODE	ES-Bruce4	GSM1000127	Enhancer associated
H3K9me3	ENCODE	ES-Bruce4	GSM1000147	Other
H3K27me3	ENCODE	ES-Bruce4	GSM1000089	Other
Ep300	ENCODE	ES-Bruce4	GSM918750	Enhancer associated
Ctcf	ENCODE	ES-Bruce4	GSM918748	Enhancer associated
Mediator (Med1/Med12)	M. H. Kagey et al. (2010)	V6.5	GSE22557	Enhancer associated
Smc3 (Cohesin)	M. H. Kagey et al. (2010)	V6.5	GSE22557	Enhancer associated
Nipbl (Cohesin)	M. H. Kagey et al. (2010)	V6.5	GSE22557	Enhancer associated
LMRs	Stadler et all., (2011)	ES	Supplementary Table 2	Enhancer associated
Transcription factors	Chen et all., (2008)	ES-E14	GSE11431	Enhancer associated
LaminB1	Hupkes et all., (2010)	ES	GSE17051	Other
H3K4me3	ENCODE	ES-Bruce4	GSM769008	Promoter associated
