# Supplementary material for: Genome-wide mapping of promoter-anchored interactions with close to single-enhancer resolution
Source: Genome Biol. 2015 Aug 3;16(1):156. doi: 10.1186/s13059-015-0727-9 (PMC4557751; doi:10.1186/s13059-015-0727-9)
Supplement: Additional file 1: — Supplementary tables. (ZIP 20649 kb) [file 13059_2015_727_MOESM1_ESM.zip › Supplementary Table 8v2.xlsx]

## Sheet: P-P
Supplementary Table 8. Gene Ontology categories enriched among connected gene pairs
Separate tables are presented on separate Excel sheets forgene pair analyses based on direct promoter-promoter (P-P) and promoter-enhancer-promoter (P-E-P) interactions.
Promoter-promoter interactions
Term	P-value	FDR	Co-annotation count	Expected count
IPR004825:Insulin/IGF/relaxin	0.001	0.00160222	5	0.008
GO:0015482~voltage-gated anion channel porin activity	0.001	0.00160222	4	0
GO:0032200~telomere organization and biogenesis	0.001	0.00160222	19	0.201
IPR004140:Exo70 exocyst complex subunit	0.001	0.00160222	3	0.007
IPR011993:Pleckstrin homology-type	0.001	0.00160222	170	11.645
GO:0001669~acrosome	0.001	0.00160222	4	0.033
IPR001709:Flavoprotein pyridine nucleotide cytochrome reductase	0.001	0.00160222	14	0.08
IPR006207:Cystine knot, C-terminal	0.015	0.0215796	2	0.015
PIRSF000600:LIM protein kinase	0.001	0.00160222	3	0.004
IPR002482:Peptidoglycan-binding LysM	0.001	0.00160222	2	0.001
GO:0009263~deoxyribonucleotide biosynthetic process	0.001	0.00160222	3	0
GO:0007528~neuromuscular junction development	0.001	0.00160222	7	0.023
GO:0003777~microtubule motor activity	0.001	0.00160222	22	0.491
GO:0017111~nucleoside-triphosphatase activity	0.001	0.00160222	311	72.897
GO:0030140~trans-Golgi network transport vesicle	0.001	0.00160222	14	0.31
GO:0042105~alpha-beta T cell receptor complex	0.001	0.00160222	4	0.001
GO:0000775~chromosome, pericentric region	0.001	0.00160222	25	1.278
GO:0042886~amide transport	0.001	0.00160222	3	0
GO:0001892~embryonic placenta development	0.001	0.00160222	6	0.015
hormone	0.001	0.00160222	11	0.596
GO:0031023~microtubule organizing center organization and biogenesis	0.001	0.00160222	9	0.106
GO:0006950~response to stress	0.001	0.00160222	446	114.034
GO:0007160~cell-matrix adhesion	0.001	0.00160222	21	0.619
GO:0021860~pyramidal neuron development	0.003	0.00462508	2	0.003
SM00027:EH	0.001	0.00160222	13	0.032
GO:0033014~tetrapyrrole biosynthetic process	0.001	0.00160222	5	0.08
GO:0006413~translational initiation	0.001	0.00160222	19	1.587
GO:0044437~vacuolar part	0.001	0.00160222	8	0.103
GO:0042398~amino acid derivative biosynthetic process	0.001	0.00160222	12	0.079
PIRSF038286:preferentially expressed antigen of melanoma (PRAME) family protein	0.001	0.00160222	3	0
IPR007645:RNA polymerase Rpb2, domain 3	0.001	0.00160222	3	0.001
IPR013766:Thioredoxin domain	0.001	0.00160222	8	0.059
IPR005956:4-hydroxyphenylpyruvate dioxygenase	0.002	0.00312949	2	0.002
GO:0005773~vacuole	0.001	0.00160222	66	9.66
PIRSF037350:S-adenosyl-L-methionine dependent methyltransferase, ZK1128.2 type	0.001	0.00160222	3	0
GO:0007156~homophilic cell adhesion	0.001	0.00160222	116	1.917
IPR007638:Glutaminyl-tRNA synthetase, class Ic, non-specific RNA-binding region part 2	0.001	0.00160222	3	0.003
GO:0022405~hair cycle process	0.001	0.00160222	13	0.109
IPR003118:Sterile alpha motif/pointed	0.001	0.00160222	5	0
GO:0006972~hyperosmotic response	0.001	0.00160222	9	0.018
GO:0009331~glycerol-3-phosphate dehydrogenase complex	0.001	0.00160222	2	0.001
GO:0004666~prostaglandin-endoperoxide synthase activity	0.001	0.00160222	4	0
actin capping	0.001	0.00160222	13	0.13
mmu00062:Fatty acid elongation in mitochondria	0.002	0.00312949	2	0.002
GO:0009152~purine ribonucleotide biosynthetic process	0.001	0.00160222	19	1.151
GO:0004089~carbonate dehydratase activity	0.001	0.00160222	8	0.044
SM00561:MBT	0.001	0.00160222	3	0.017
GO:0009396~folic acid and derivative biosynthetic process	0.001	0.00160222	3	0.01
GO:0050692~DBD domain binding	0.002	0.00312949	2	0.002
Endonuclease	0.001	0.00160222	4	0.035
GO:0042978~ornithine decarboxylase activator activity	0.001	0.00160222	2	0
GO:0045596~negative regulation of cell differentiation	0.001	0.00160222	20	0.714
GO:0050853~B cell receptor signaling pathway	0.014	0.0201764	2	0.015
GO:0000060~protein import into nucleus, translocation	0.001	0.00160222	9	0.053
WD repeat	0.001	0.00160222	7	0.012
GO:0007034~vacuolar transport	0.001	0.00160222	5	0.018
GO:0016477~cell migration	0.001	0.00160222	101	8.254
GO:0030154~cell differentiation	0.001	0.00160222	1074	486.943
GO:0009792~embryonic development ending in birth or egg hatching	0.001	0.00160222	59	6.376
IPR008267:Malate dehydrogenase	0.001	0.00160222	2	0
IPR001067:Nuclear translocator	0.001	0.00160222	3	0.005
PIRSF001113:leukotriene-A4 hydrolase	0.001	0.00160222	2	0.001
GO:0030601~aminopeptidase B activity	0.001	0.00160222	2	0.001
GO:0046961~hydrogen ion transporting ATPase activity, rotational mechanism	0.001	0.00160222	9	0.539
IPR006020:Phosphotyrosine interaction region	0.001	0.00160222	10	0.185
SM00164:TBC	0.001	0.00160222	26	0.21
GO:0009507~chloroplast	0.002	0.00312949	2	0.002
GO:0048565~gut development	0.018	0.0257637	2	0.018
IPR003959:AAA ATPase, core	0.001	0.00160222	21	0.603
palmitate	0.001	0.00160222	56	4.546
IPR015722:MLL Transcription Factor	0.001	0.00160222	5	0.02
GO:0000780~condensed nuclear chromosome, pericentric region	0.02	0.0285723	2	0.02
GO:0048232~male gamete generation	0.001	0.00160222	67	7.367
GO:0051905~establishment of pigment granule localization	0.004	0.0060716	2	0.004
IPR006162:Phosphopantetheine attachment site	0.001	0.00160222	4	0.072
PIRSF005233:1-acyl-sn-glycerol-3-phosphate acyltransferase	0.001	0.00160222	2	0
GO:0043283~biopolymer metabolic process	0.001	0.00160222	5433	3635.89
lipid transport	0.001	0.00160222	31	0.602
IPR000357:HEAT	0.001	0.00160222	28	0.793
GO:0031300~intrinsic to organelle membrane	0.001	0.00160222	65	2.071
GO:0043193~positive regulation of gene-specific transcription	0.001	0.00160222	8	0.026
Aminotransferase	0.001	0.00160222	2	0.001
GO:0006446~regulation of translational initiation	0.001	0.00160222	15	0.233
GO:0004622~lysophospholipase activity	0.001	0.00160222	3	0.008
GO:0002820~negative regulation of adaptive immune response	0.001	0.00160222	6	0.043
PIRSF003206:SEC23 protein	0.002	0.00312949	2	0.002
GO:0015405~P-P-bond-hydrolysis-driven transmembrane transporter activity	0.001	0.00160222	57	4.632
GO:0048536~spleen development	0.005	0.0075084	2	0.005
GO:0035085~cilium axoneme	0.001	0.00160222	3	0.002
translocation	0.001	0.00160222	27	0.464
GO:0007190~adenylate cyclase activation	0.001	0.00160222	8	0.021
acyltransferase	0.001	0.00160222	34	2.496
IPR001507:Endoglin/CD105 antigen	0.001	0.00160222	9	0.058
IPR015710:Talin related	0.001	0.00160222	6	0.007
SM00195:DSPc	0.001	0.00160222	3	0.037
PIRSF005552:guanine nucleotide-binding protein 1	0.001	0.00160222	5	0.003
IPR010548:BNIP3	0.001	0.00160222	3	0
GO:0042559~pteridine and derivative biosynthetic process	0.015	0.0215796	2	0.015
GO:0005667~transcription factor complex	0.001	0.00160222	235	28.248
GO:0006200~ATP catabolic process	0.001	0.00160222	3	0.003
carbohydrate metabolism	0.001	0.00160222	17	0.555
GO:0001837~epithelial to mesenchymal transition	0.001	0.00160222	6	0.043
GO:0050864~regulation of B cell activation	0.001	0.00160222	19	0.576
GO:0004198~calcium-dependent cysteine-type endopeptidase activity	0.001	0.00160222	7	0.063
IPR000738:WHEP-TRS	0.001	0.00160222	4	0.016
GO:0005903~brush border	0.001	0.00160222	13	0.293
GO:0006586~indolalkylamine metabolic process	0.001	0.00160222	5	0.014
IPR010911:Rab-binding	0.002	0.00312949	2	0.002
PIRSF016525:cytochrome b561	0.001	0.00160222	3	0.008
GO:0045767~regulation of anti-apoptosis	0.001	0.00160222	6	0.016
GO:0001756~somitogenesis	0.001	0.00160222	6	0.073
GO:0048548~regulation of pinocytosis	0.001	0.00160222	4	0.002
GO:0015992~proton transport	0.001	0.00160222	26	1.973
IPR001828:Extracellular ligand-binding receptor	0.001	0.00160222	4	0.052
GO:0016723~oxidoreductase activity, oxidizing metal ions, NAD or NADP as acceptor	0.001	0.00160222	4	0.003
IPR010460:Ubiquitin carboxyl-terminal hydrolase, N-terminal region 2	0.003	0.00462508	2	0.003
GO:0008449~N-acetylglucosamine-6-sulfatase activity	0.001	0.00160222	2	0.001
GO:0046873~metal ion transmembrane transporter activity	0.001	0.00160222	93	9.179
GO:0016324~apical plasma membrane	0.001	0.00160222	12	0.366
glycolysis	0.001	0.00160222	15	0.659
GO:0004030~aldehyde dehydrogenase [NAD(P)+] activity	0.001	0.00160222	3	0.002
eye lens protein	0.001	0.00160222	10	0.063
PIRSF500452:beta crystallin B	0.001	0.00160222	2	0
signal transduction	0.001	0.00160222	6	0.147
GO:0003870~5-aminolevulinate synthase activity	0.001	0.00160222	3	0.002
GO:0031903~microbody membrane	0.001	0.00160222	5	0.096
GO:0014069~postsynaptic density	0.001	0.00160222	5	0.088
GO:0002467~germinal center formation	0.018	0.0257637	2	0.018
IPR007863:Peptidase M16, C-terminal	0.001	0.00160222	19	0.076
GO:0042401~biogenic amine biosynthetic process	0.001	0.00160222	12	0.046
GO:0005887~integral to plasma membrane	0.001	0.00160222	210	33.92
GO:0004181~metallocarboxypeptidase activity	0.001	0.00160222	20	0.296
IPR014313:Aldehyde oxidase	0.001	0.00160222	2	0.001
IPR006636:Heat shock chaperonin-binding	0.001	0.00160222	3	0.023
GO:0009108~coenzyme biosynthetic process	0.001	0.00160222	29	2.662
GO:0030323~respiratory tube development	0.001	0.00160222	63	0.955
PIRSF038219:histone H1	0.001	0.00160222	5	0.013
IPR002905:N2,N2-dimethylguanosine tRNA methyltransferase	0.001	0.00160222	4	0.009
IPR002213:UDP-glucuronosyl/UDP-glucosyltransferase	0.001	0.00160222	12	0.008
GO:0019206~nucleoside kinase activity	0.001	0.00160222	3	0.023
IPR001841:Zinc finger, RING-type	0.001	0.00160222	114	13.671
protein biosynthesis	0.001	0.00160222	60	9.347
GO:0006431~methionyl-tRNA aminoacylation	0.008	0.011741	2	0.008
IPR003185:Proteasome activator pa28, REG alpha subunit	0.016	0.0229679	2	0.016
IPR013998:Nebulin	0.001	0.00160222	5	0.009
SM00182:CULLIN	0.001	0.00160222	7	0.023
GO:0006094~gluconeogenesis	0.001	0.00160222	8	0.217
SM00436:TOP1Bc	0.001	0.00160222	3	0.001
IPR009081:Acyl carrier protein-like	0.001	0.00160222	3	0.06
IPR011502:Nucleoporin, Nup85-like	0.001	0.00160222	7	0.017
PIRSF500454:smad ubiquitination regulatory factor	0.001	0.00160222	3	0.001
GO:0007218~neuropeptide signaling pathway	0.001	0.00160222	34	0.822
cilium	0.001	0.00160222	5	0.013
IPR011677:Protein of unknown function DUF1619	0.001	0.00160222	4	0.013
SM00045:DAGKa	0.001	0.00160222	5	0.011
IPR004838:Aminotransferases, class-I, pyridoxal-phosphate-binding site	0.001	0.00160222	3	0.002
GO:0000145~exocyst	0.001	0.00160222	4	0.013
PIRSF018377:NADH dehydrogenase [ubiquinone] (complex I), beta subcomplex, subunit 2	0.001	0.00160222	2	0.001
GO:0050878~regulation of body fluid levels	0.001	0.00160222	27	0.554
GO:0016790~thiolester hydrolase activity	0.001	0.00160222	52	1.439
Lipoprotein	0.001	0.00160222	8	0.212
IPR012990:Sec23/Sec24 beta-sandwich	0.008	0.011741	2	0.008
GO:0019216~regulation of lipid metabolic process	0.001	0.00160222	15	0.244
GO:0007076~mitotic chromosome condensation	0.001	0.00160222	3	0.014
amino-acid biosynthesis	0.001	0.00160222	6	0.037
GO:0060089~molecular transducer activity	0.001	0.00160222	1021	368.45
GO:0030047~actin modification	0.001	0.00160222	3	0.002
GO:0000723~telomere maintenance	0.001	0.00160222	19	0.201
mitogen	0.001	0.00160222	9	0.07
GO:0050770~regulation of axonogenesis	0.001	0.00160222	17	0.157
GO:0042976~activation of JAK protein	0.001	0.00160222	2	0
IPR003084:Histone deacetylase	0.005	0.0075084	2	0.005
IPR001493:Peptidase A22A, presenilin 2	0.001	0.00160222	11	0.005
GO:0007435~salivary gland morphogenesis	0.001	0.00160222	27	0.018
IPR013520:Exonuclease, RNase T and DNA polymerase III	0.001	0.00160222	6	0.037
GO:0006606~protein import into nucleus	0.001	0.00160222	25	1.379
GO:0006537~glutamate biosynthetic process	0.001	0.00160222	3	0.003
PIRSF002534:retinoic acid receptor alpha	0.001	0.00160222	5	0.027
GO:0030228~lipoprotein receptor activity	0.001	0.00160222	12	0.045
IPR012313:Zinc finger, FCS-type	0.006	0.00895403	2	0.006
IPR005828:General substrate transporter	0.001	0.00160222	7	0.021
iron-sulfur protein	0.001	0.00160222	2	0.001
IPR000408:Regulator of chromosome condensation, RCC1	0.001	0.00160222	13	0.167
Symport	0.001	0.00160222	9	0.072
GO:0045934~negative regulation of nucleobase, nucleoside, nucleotide and nucleic acid metabolic process	0.001	0.00160222	137	21.342
IPR001557:L-lactate/malate dehydrogenase	0.001	0.00160222	8	0.012
GO:0004293~tissue kallikrein activity	0.001	0.00160222	10	0.004
IPR011991:Winged helix repressor DNA-binding	0.001	0.00160222	42	1.563
GO:0045892~negative regulation of transcription, DNA-dependent	0.001	0.00160222	89	9.518
GO:0032114~regulation of glucose-6-phosphatase activity	0.003	0.00462508	2	0.003
IPR003663:Sugar transporter	0.001	0.00160222	7	0.02
Cell division and chromosome partitioning / Cytoskeleton	0.001	0.00160222	12	0.059
IPR001388:Synaptobrevin	0.001	0.00160222	3	0.001
GO:0042219~amino acid derivative catabolic process	0.001	0.00160222	5	0.039
GO:0043009~chordate embryonic development	0.001	0.00160222	58	6.28
GO:0060052~neurofilament cytoskeleton organization and biogenesis	0.001	0.00160222	2	0.001
postsynaptic cell membrane	0.001	0.00160222	35	0.951
GO:0004069~aspartate transaminase activity	0.001	0.00160222	3	0.002
GO:0006497~protein amino acid lipidation	0.001	0.00160222	10	0.215
GO:0043422~protein kinase B binding	0.001	0.00160222	2	0
GO:0008334~histone mRNA metabolic process	0.003	0.00462508	2	0.003
camp	0.001	0.00160222	21	0.137
PIRSF500025:DNA primase, small subunit, eukaryotic type	0.006	0.00895403	2	0.006
GO:0051246~regulation of protein metabolic process	0.001	0.00160222	105	18.276
GO:0051128~regulation of cellular component organization and biogenesis	0.001	0.00160222	35	1.667
GO:0015183~L-aspartate transmembrane transporter activity	0.001	0.00160222	2	0
Signal-anchor	0.001	0.00160222	8	0.115
IPR003613:U box	0.001	0.00160222	7	0.042
PIRSF000932:non-receptor tyrosine-protein phosphatase, type 12	0.001	0.00160222	2	0
GO:0007405~neuroblast proliferation	0.001	0.00160222	9	0.094
GO:0048168~regulation of neuronal synaptic plasticity	0.001	0.00160222	6	0.232
GO:0046051~UTP metabolic process	0.001	0.00160222	3	0.008
IPR001433:Oxidoreductase FAD/NAD(P)-binding	0.001	0.00160222	14	0.081
GO:0008274~gamma-tubulin ring complex	0.004	0.0060716	2	0.004
PIRSF002276:aquaporin	0.001	0.00160222	7	0.006
GO:0030308~negative regulation of cell growth	0.001	0.00160222	11	0.212
GO:0042102~positive regulation of T cell proliferation	0.001	0.00160222	6	0.107
IPR003618:Transcription elongation factor S-II, central region	0.001	0.00160222	2	0
kinase	0.001	0.00160222	353	103.407
IPR000504:RNA recognition motif, RNP-1	0.001	0.00160222	110	5.223
GO:0006310~DNA recombination	0.001	0.00160222	30	0.944
GO:0030247~polysaccharide binding	0.001	0.00160222	63	1.442
GO:0002093~auditory receptor cell morphogenesis	0.001	0.00160222	6	0.002
IPR014717:Translation elongation factor EF1B/ribosomal protein S6, conserved	0.001	0.00160222	6	0.008
IPR000217:Tubulin	0.001	0.00160222	4	0.036
IPR006569:Regulation of nuclear pre-mRNA protein	0.001	0.00160222	3	0
GO:0019903~protein phosphatase binding	0.001	0.00160222	12	0.055
GO:0003726~double-stranded RNA adenosine deaminase activity	0.001	0.00160222	5	0.003
GO:0002573~myeloid leukocyte differentiation	0.001	0.00160222	23	0.47
GO:0015204~urea transmembrane transporter activity	0.001	0.00160222	3	0
GO:0008175~tRNA methyltransferase activity	0.001	0.00160222	5	0.014
IPR005821:Ion transport	0.001	0.00160222	33	1.046
prostaglandin biosynthesis	0.001	0.00160222	5	0.041
GO:0004813~alanine-tRNA ligase activity	0.001	0.00160222	3	0.003
GO:0022403~cell cycle phase	0.001	0.00160222	104	15.9
GO:0055002~striated muscle cell development	0.001	0.00160222	6	0.059
mmu00563:Glycosylphosphatidylinositol(GPI)-anchor biosynthesis	0.023	0.0327392	2	0.023
Lipid metabolism / General function prediction only	0.001	0.00160222	4	0.03
PIRSF001733:rfp transforming protein	0.001	0.00160222	17	0.151
PIRSF037978:B-cell lymphoma 3-encoded protein	0.001	0.00160222	2	0.001
GO:0001516~prostaglandin biosynthetic process	0.001	0.00160222	5	0.046
GO:0007026~negative regulation of microtubule depolymerization	0.001	0.00160222	3	0.023
adp-ribosylation	0.001	0.00160222	3	0.011
GO:0019838~growth factor binding	0.001	0.00160222	13	0.261
GO:0007342~fusion of sperm to egg plasma membrane	0.001	0.00160222	6	0.026
PIRSF001184:calpain large chain	0.001	0.00160222	4	0.025
oncogene	0.001	0.00160222	4	0.015
GO:0040012~regulation of locomotion	0.001	0.00160222	21	0.824
GO:0005881~cytoplasmic microtubule	0.009	0.0131673	2	0.009
IPR004099:Pyridine nucleotide-disulphide oxidoreductase dimerisation region	0.011	0.0159464	2	0.011
IPR015754:Calcium binding protein	0.001	0.00160222	3	0.016
GO:0045095~keratin filament	0.001	0.00160222	9	0.053
GO:0009612~response to mechanical stimulus	0.001	0.00160222	8	0.014
GO:0050766~positive regulation of phagocytosis	0.008	0.011741	2	0.008
GO:0003678~DNA helicase activity	0.001	0.00160222	25	0.264
SM00031:DED	0.001	0.00160222	5	0.024
GO:0035308~negative regulation of protein amino acid dephosphorylation	0.001	0.00160222	6	0.015
IPR004843:Metallophosphoesterase	0.001	0.00160222	11	0.158
IPR008662:Lamina-associated polypeptide 1C	0.001	0.00160222	2	0
GO:0016023~cytoplasmic membrane-bound vesicle	0.001	0.00160222	80	11.146
GO:0006352~transcription initiation	0.001	0.00160222	17	0.464
GO:0005637~nuclear inner membrane	0.001	0.00160222	9	0.069
gap junction	0.001	0.00160222	9	0.046
GO:0007431~salivary gland development	0.001	0.00160222	27	0.029
IPR000331:Rap/ran-GAP	0.001	0.00160222	5	0.011
SM00246:WH2	0.009	0.0131673	2	0.009
integrin	0.001	0.00160222	25	0.472
IPR001322:Intermediate filament, C-terminal	0.001	0.00160222	7	0.013
IPR004087:K Homology	0.001	0.00160222	16	0.495
PIRSF001564:ubiquitin-activating enzyme E1	0.001	0.00160222	5	0.002
SM00390:GoLoco	0.001	0.00160222	5	0.077
IPR002928:Myosin tail	0.001	0.00160222	15	0.036
PIRSF038190:interleukin-1 receptor associated kinase, IRAK-1/IRAK-2 types	0.005	0.0075084	2	0.005
GO:0051234~establishment of localization	0.001	0.00160222	1871	1051.9
GO:0051084~'de novo' posttranslational protein folding	0.001	0.00160222	9	0.042
fibroblast	0.001	0.00160222	3	0.01
GO:0010464~regulation of mesenchymal cell proliferation	0.001	0.00160222	37	0.032
GO:0030010~establishment of cell polarity	0.001	0.00160222	6	0.044
IPR013312:GPR40-related receptor	0.001	0.00160222	5	0.006
trimer	0.001	0.00160222	8	0.004
IPR014637:Sorting nexin, Snx5/Snx6 types	0.004	0.0060716	2	0.004
GO:0048771~tissue remodeling	0.001	0.00160222	33	1.162
GO:0043255~regulation of carbohydrate biosynthetic process	0.012	0.01735	2	0.012
SM00101:14_3_3	0.001	0.00160222	4	0.005
IPR000082:SEA	0.001	0.00160222	5	0.011
calcium	0.001	0.00160222	376	61.35
GO:0017048~Rho GTPase binding	0.001	0.00160222	11	0.171
Receptor	0.001	0.00160222	30	1.152
GO:0016073~snRNA metabolic process	0.001	0.00160222	3	0.013
GO:0005874~microtubule	0.001	0.00160222	78	6.487
IPR003094:Fructose-2,6-bisphosphatase	0.001	0.00160222	3	0.005
GO:0043232~intracellular non-membrane-bound organelle	0.001	0.00160222	1424	550.658
phenylalanine catabolism	0.001	0.00160222	3	0.007
GO:0050931~pigment cell differentiation	0.001	0.00160222	6	0.029
dna replication inhibitor	0.001	0.00160222	2	0
IPR001719:AP endonuclease, family 2	0.001	0.00160222	3	0.016
GO:0000209~protein polyubiquitination	0.001	0.00160222	7	0.011
GO:0060038~cardiac muscle cell proliferation	0.001	0.00160222	29	0.043
GO:0050974~detection of mechanical stimulus during sensory perception	0.001	0.00160222	4	0.005
GO:0009950~dorsal/ventral axis specification	0.001	0.00160222	2	0
GO:0004140~dephospho-CoA kinase activity	0.001	0.00160222	3	0.024
GO:0030350~iron-responsive element binding	0.001	0.00160222	2	0.001
GO:0031143~pseudopodium	0.001	0.00160222	4	0.002
GO:0002764~immune response-regulating signal transduction	0.001	0.00160222	6	0.231
IPR004514:Glutaminyl-tRNA synthetase, class Ic	0.001	0.00160222	3	0.003
IPR002297:DNA-polymerase gamma A	0.001	0.00160222	8	0.002
GO:0065003~macromolecular complex assembly	0.001	0.00160222	397	44.206
IPR000898:Indoleamine 2,3-dioxygenase	0.001	0.00160222	3	0.002
IPR000010:Proteinase inhibitor I25, cystatin	0.001	0.00160222	25	0.038
phorbol-ester binding	0.001	0.00160222	23	0.407
GO:0016410~N-acyltransferase activity	0.001	0.00160222	25	0.468
GO:0030057~desmosome	0.001	0.00160222	4	0.088
Thiol protease	0.001	0.00160222	4	0
GO:0016755~transferase activity, transferring amino-acyl groups	0.001	0.00160222	7	0.023
PIRSF002603:transcriptional enhancer factor	0.001	0.00160222	4	0.002
transcription	0.001	0.00160222	910	330.088
IPR000725:Olfactory receptor	0.001	0.00160222	25	0.219
GO:0019992~diacylglycerol binding	0.001	0.00160222	26	0.778
GO:0045922~negative regulation of fatty acid metabolic process	0.004	0.0060716	2	0.004
PIRSF027158:lysine methylase, YDR198C type	0.001	0.00160222	2	0
GO:0004370~glycerol kinase activity	0.001	0.00160222	2	0
GO:0015145~monosaccharide transmembrane transporter activity	0.001	0.00160222	6	0.024
GO:0022411~cellular component disassembly	0.001	0.00160222	7	0.096
IPR005428:Adhesion molecule CD36	0.001	0.00160222	10	0.005
PIRSF038079:torsin 2A	0.001	0.00160222	3	0.006
GO:0009570~chloroplast stroma	0.002	0.00312949	2	0.002
IPR007311:ST7	0.001	0.00160222	2	0
GO:0000785~chromatin	0.001	0.00160222	258	8.723
GO:0005890~sodium:potassium-exchanging ATPase complex	0.001	0.00160222	2	0
GO:0007270~nerve-nerve synaptic transmission	0.001	0.00160222	6	0.026
GO:0030384~phosphoinositide metabolic process	0.001	0.00160222	18	0.557
SM00569:L27	0.001	0.00160222	6	0.013
GO:0008565~protein transporter activity	0.001	0.00160222	64	8.186
GO:0045637~regulation of myeloid cell differentiation	0.001	0.00160222	22	0.289
GO:0048246~macrophage chemotaxis	0.001	0.00160222	7	0.019
PIRSF036968:regulator of G protein signaling, RGS12/RGS14 types	0.002	0.00312949	2	0.002
PIRSF500408:Smad4/Smad10	0.001	0.00160222	4	0
GO:0042461~photoreceptor cell development	0.001	0.00160222	10	0.022
GO:0030118~clathrin coat	0.001	0.00160222	16	0.31
IPR001012:UBX	0.001	0.00160222	7	0.028
GO:0045309~protein phosphorylated amino acid binding	0.001	0.00160222	3	0.05
GO:0016836~hydro-lyase activity	0.001	0.00160222	28	0.747
IPR011489:EMI	0.002	0.00312949	3	0.055
GO:0016044~membrane organization and biogenesis	0.001	0.00160222	159	17.19
GO:0000790~nuclear chromatin	0.001	0.00160222	6	0.203
GO:0040014~regulation of multicellular organism growth	0.001	0.00160222	37	0.543
GO:0016244~non-apoptotic programmed cell death	0.005	0.0075084	2	0.005
GO:0050905~neuromuscular process	0.001	0.00160222	5	0.175
IPR006281:Sarcosine oxidase, monomeric	0.001	0.00160222	2	0.001
GO:0016788~hydrolase activity, acting on ester bonds	0.001	0.00160222	345	69.647
IPR000218:Ribosomal protein L14b/L23e	0.018	0.0257637	2	0.018
mmu04660:T cell receptor signaling pathway	0.001	0.00160222	40	1.978
SM00219:TyrKc	0.001	0.00160222	70	3.874
GO:0051295~establishment of meiotic spindle localization	0.001	0.00160222	2	0.001
IPR004031:PMP-22/EMP/MP20/Claudin	0.001	0.00160222	18	0.164
GO:0043231~intracellular membrane-bound organelle	0.001	0.00160222	9422	7614.66
GO:0016573~histone acetylation	0.018	0.0257637	2	0.018
GO:0006916~anti-apoptosis	0.001	0.00160222	45	1.342
GO:0000386~second spliceosomal transesterification activity	0.001	0.00160222	2	0
GO:0009129~pyrimidine nucleoside monophosphate metabolic process	0.004	0.0060716	2	0.004
IPR001401:Dynamin, GTPase region	0.001	0.00160222	4	0.01
mmu00252:Alanine and aspartate metabolism	0.001	0.00160222	9	0.23
GO:0046934~phosphatidylinositol-4,5-bisphosphate 3-kinase activity	0.001	0.00160222	2	0
GO:0006551~leucine metabolic process	0.001	0.00160222	2	0
GO:0051051~negative regulation of transport	0.001	0.00160222	4	0.029
GO:0006188~IMP biosynthetic process	0.001	0.00160222	2	0.001
GO:0031589~cell-substrate adhesion	0.001	0.00160222	23	0.703
GO:0015379~potassium:chloride symporter activity	0.001	0.00160222	3	0.012
GO:0015247~aminophospholipid transporter activity	0.001	0.00160222	3	0.002
GO:0016564~transcription repressor activity	0.001	0.00160222	73	7.066
GO:0005740~mitochondrial envelope	0.001	0.00160222	116	23.437
GO:0042633~hair cycle	0.001	0.00160222	13	0.117
IPR011174:Ezrin/radixin/moesin	0.001	0.00160222	3	0.001
GO:0001766~lipid raft polarization	0.001	0.00160222	3	0
PIRSF001542:glutamine-tRNA ligase	0.001	0.00160222	3	0.003
GO:0016020~membrane	0.001	0.00160222	6651	4982.96
GO:0043450~alkene biosynthetic process	0.001	0.00160222	13	0.085
PIRSF000960:3',5'-cyclic-nucleotide phosphodiesterase 1B, calmodulin-dependent	0.001	0.00160222	7	0.013
GO:0042176~regulation of protein catabolic process	0.001	0.00160222	3	0.045
GO:0007257~activation of JNK activity	0.001	0.00160222	4	0.015
mmu00940:Phenylpropanoid biosynthesis	0.001	0.00160222	10	0.021
GO:0004520~endodeoxyribonuclease activity	0.001	0.00160222	3	0.033
iron-sulfur	0.001	0.00160222	14	0.369
IPR000299:Band 4.1, N-terminal	0.001	0.00160222	43	0.311
GO:0005488~binding	0.001	0.00160222	20896	19115.4
GO:0030688~nucleolar preribosome, small subunit precursor	0.001	0.00160222	3	0
GO:0012505~endomembrane system	0.001	0.00160222	240	42.991
mmu00380:Tryptophan metabolism	0.001	0.00160222	34	0.552
GO:0019441~tryptophan catabolic process to kynurenine	0.001	0.00160222	3	0.006
IPR006594:LisH dimerisation motif	0.001	0.00160222	11	0.13
SM00408:IGc2	0.001	0.00160222	72	2.075
4Fe-4S	0.001	0.00160222	4	0.015
SM00080:LIF_OSM	0.001	0.00160222	3	0.007
GO:0022832~voltage-gated channel activity	0.001	0.00160222	49	3.633
mhc i	0.001	0.00160222	4	0.009
GO:0019905~syntaxin binding	0.001	0.00160222	7	0.037
GO:0008092~cytoskeletal protein binding	0.001	0.00160222	268	39.086
GO:0019915~sequestering of lipid	0.001	0.00160222	8	0.061
IPR004045:Glutathione S-transferase, N-terminal	0.001	0.00160222	29	0.23
heterotrimer	0.001	0.00160222	13	0.209
GO:0043632~modification-dependent macromolecule catabolic process	0.001	0.00160222	75	2.278
IPR002937:Amine oxidase	0.026	0.0368815	2	0.026
IPR000960:Flavin-containing monooxygenase FMO	0.001	0.00160222	5	0.001
acute phase	0.001	0.00160222	15	0.074
GO:0050777~negative regulation of immune response	0.001	0.00160222	6	0.054
GO:0001503~ossification	0.001	0.00160222	31	0.772
GO:0031307~integral to mitochondrial outer membrane	0.001	0.00160222	5	0.017
GO:0003994~aconitate hydratase activity	0.001	0.00160222	4	0.006
GO:0016581~NuRD complex	0.001	0.00160222	10	0.15
SM00315:RGS	0.001	0.00160222	27	0.129
GO:0016684~oxidoreductase activity, acting on peroxide as acceptor	0.001	0.00160222	26	0.468
Secreted	0.001	0.00160222	8	0.657
IPR003097:FAD-binding	0.001	0.00160222	14	0.066
cell adhesion	0.001	0.00160222	159	15.013
GO:0003015~heart process	0.001	0.00160222	7	0.222
IPR008347:Vanilloid receptor	0.001	0.00160222	7	0.01
IPR002553:Clathrin/coatomer adaptor, adaptin-like, N-terminal	0.001	0.00160222	9	0.052
GO:0001655~urogenital system development	0.001	0.00160222	21	0.848
SM00434:TOP4c	0.001	0.00160222	4	0.004
mmu00930:Caprolactam degradation	0.001	0.00160222	5	0.054
GO:0015698~inorganic anion transport	0.001	0.00160222	51	2.481
PIRSF500233:synaptotagmin	0.005	0.0075084	2	0.005
GO:0031984~organelle subcompartment	0.001	0.00160222	9	0.004
PIRSF000950:1-phosphatidylinositol-4,5-bisphosphate phosphodiesterase delta-1	0.014	0.0201764	2	0.015
GO:0016721~oxidoreductase activity, acting on superoxide radicals as acceptor	0.001	0.00160222	6	0.003
IPR003082:Glutathione S-transferase, Pi class	0.001	0.00160222	3	0.016
PIRSF002050:histone H2B	0.001	0.00160222	10	0.04
GO:0016338~calcium-independent cell-cell adhesion	0.001	0.00160222	8	0.075
PIRSF036946:protein arginine N-methyltransferase	0.003	0.00462508	2	0.003
GO:0016197~endosome transport	0.001	0.00160222	11	0.13
GO:0004300~enoyl-CoA hydratase activity	0.001	0.00160222	2	0
GO:0006451~translational readthrough	0.001	0.00160222	3	0.003
GO:0047760~butyrate-CoA ligase activity	0.001	0.00160222	8	0.004
IPR000294:Vitamin K-dependent carboxylation/gamma-carboxyglutamic region	0.001	0.00160222	3	0.022
GO:0022008~neurogenesis	0.001	0.00160222	106	15.621
IPR012012:Integrin beta subunit, subgroup	0.001	0.00160222	2	0.001
biological rhythms	0.001	0.00160222	17	0.333
IPR002655:Acyl-CoA oxidase, C-terminal	0.003	0.00462508	2	0.003
PIRSF002584:molecular chaperone t-complex-type	0.001	0.00160222	3	0.009
IPR005829:Sugar transporter superfamily	0.001	0.00160222	10	0.066
SM00294:4.1m	0.001	0.00160222	5	0.038
GO:0005624~membrane fraction	0.001	0.00160222	306	42.472
GO:0048609~reproductive process in a multicellular organism	0.001	0.00160222	19	0.53
GO:0002252~immune effector process	0.001	0.00160222	45	2.977
GO:0009057~macromolecule catabolic process	0.001	0.00160222	173	24.275
IPR001753:Crotonase, core	0.001	0.00160222	2	0
GO:0033043~regulation of organelle organization and biogenesis	0.001	0.00160222	27	1.004
GO:0016705~oxidoreductase activity, acting on paired donors, with incorporation or reduction of molecular oxygen	0.001	0.00160222	66	2.17
PIRSF037570:transcription factor, Sp1/Sp2/Sp3/Sp4 types	0.01	0.0145568	2	0.01
GO:0008142~oxysterol binding	0.002	0.00312949	2	0.002
PIRSF006670:human tissue-specific calpain htra-3	0.001	0.00160222	2	0
GO:0021549~cerebellum development	0.011	0.0159464	2	0.011
GO:0016462~pyrophosphatase activity	0.001	0.00160222	316	76.284
GO:0001558~regulation of cell growth	0.001	0.00160222	34	2.548
GO:0051179~localization	0.001	0.00160222	2202	1286.62
GO:0043368~positive T cell selection	0.016	0.0229679	2	0.016
GO:0002483~antigen processing and presentation of endogenous peptide antigen	0.01	0.0145568	2	0.01
GO:0043066~negative regulation of apoptosis	0.001	0.00160222	101	6.786
GO:0005100~Rho GTPase activator activity	0.001	0.00160222	17	0.107
mmu04670:Leukocyte transendothelial migration	0.001	0.00160222	41	2.338
GO:0015149~hexose transmembrane transporter activity	0.001	0.00160222	6	0.024
GO:0007169~transmembrane receptor protein tyrosine kinase signaling pathway	0.001	0.00160222	76	3.757
IPR015684:Synaptopodin	0.001	0.00160222	12	0.005
IPR001562:Tec/Btk	0.001	0.00160222	6	0.014
mmu04742:Taste transduction	0.001	0.00160222	9	0.131
anion exchange	0.001	0.00160222	9	0.031
GO:0030136~clathrin-coated vesicle	0.001	0.00160222	27	2.689
IPR002350:Proteinase inhibitor I1, Kazal	0.001	0.00160222	15	0.108
IPR000425:Major intrinsic protein	0.001	0.00160222	7	0.018
SM00227:NEBU	0.001	0.00160222	5	0.009
PIRSF002108:fragile X mental retardation syndrome protein	0.001	0.00160222	4	0.05
nucleosome core	0.001	0.00160222	147	1.068
GO:0008327~methyl-CpG binding	0.001	0.00160222	2	0
GO:0015370~solute:sodium symporter activity	0.001	0.00160222	12	0.054
GO:0030131~clathrin adaptor complex	0.001	0.00160222	12	0.195
GO:0050951~sensory perception of temperature stimulus	0.001	0.00160222	4	0.044
GO:0004615~phosphomannomutase activity	0.001	0.00160222	4	0.006
GO:0046148~pigment biosynthetic process	0.001	0.00160222	5	0.111
GO:0016714~oxidoreductase activity, acting on paired donors, with incorporation or reduction of molecular oxygen, reduced pteridine as one donor, and incorporation of one atom of oxygen	0.001	0.00160222	4	0.015
GO:0021700~developmental maturation	0.001	0.00160222	58	1.873
GO:0006809~nitric oxide biosynthetic process	0.001	0.00160222	5	0.065
IPR013713:Exportin, Cse1-like	0.001	0.00160222	4	0.004
GO:0043758~acetate-CoA ligase (ADP-forming) activity	0.001	0.00160222	6	0.004
GO:0032583~regulation of gene-specific transcription	0.001	0.00160222	8	0.026
IPR008271:Serine/threonine protein kinase, active site	0.001	0.00160222	104	15.957
GO:0016846~carbon-sulfur lyase activity	0.001	0.00160222	10	0.036
IPR003191:Guanylate-binding protein, C-terminal	0.001	0.00160222	7	0.005
GO:0032319~regulation of Rho GTPase activity	0.001	0.00160222	10	0.03
IPR014019:Phosphatase tensin type	0.001	0.00160222	8	0.024
IPR001079:Galectin, galactose-binding lectin	0.001	0.00160222	3	0.01
PIRSF036753:retinoic acid receptor RAR	0.001	0.00160222	10	0.089
GO:0019858~cytosine metabolic process	0.001	0.00160222	2	0.001
GO:0001782~B cell homeostasis	0.001	0.00160222	6	0.025
mmu05040:Huntington's disease	0.001	0.00160222	26	0.662
GO:0051186~cofactor metabolic process	0.001	0.00160222	107	15.67
GO:0018196~peptidyl-asparagine modification	0.001	0.00160222	4	0.028
fatty acid biosynthesis	0.001	0.00160222	25	0.467
IPR000219:DH	0.001	0.00160222	62	0.79
mmu00565:Ether lipid metabolism	0.001	0.00160222	20	0.171
IPR001854:Ribosomal protein L29	0.001	0.00160222	2	0.001
antiport	0.001	0.00160222	10	0.03
endonuclease	0.001	0.00160222	4	0.128
GO:0005902~microvillus	0.001	0.00160222	19	0.155
PIRSF002308:dynein heavy chain, ciliary	0.025	0.0354936	2	0.025
IPR001039:MHC class I, alpha chain, alpha1 and alpha2	0.001	0.00160222	12	0.055
GO:0018279~protein amino acid N-linked glycosylation via asparagine	0.001	0.00160222	4	0.028
GO:0032559~adenyl ribonucleotide binding	0.001	0.00160222	1089	439.191
GO:0003840~gamma-glutamyltransferase activity	0.001	0.00160222	4	0.004
GO:0009267~cellular response to starvation	0.001	0.00160222	14	0.085
IPR006620:Prolyl 4-hydroxylase, alpha subunit	0.001	0.00160222	6	0.107
GO:0008373~sialyltransferase activity	0.001	0.00160222	21	0.076
SM00148:PLCXc	0.001	0.00160222	4	0.043
GO:0006547~histidine metabolic process	0.001	0.00160222	5	0.006
IPR001270:Chaperonin clpA/B	0.001	0.00160222	10	0.042
GO:0007249~I-kappaB kinase/NF-kappaB cascade	0.001	0.00160222	18	0.708
GO:0018211~peptidyl-tryptophan modification	0.001	0.00160222	4	0.004
GO:0048048~embryonic eye morphogenesis	0.001	0.00160222	5	0.016
GO:0006560~proline metabolic process	0.001	0.00160222	3	0.04
GO:0043228~non-membrane-bound organelle	0.001	0.00160222	1424	550.658
GO:0007126~meiosis	0.001	0.00160222	18	1.054
GO:0051270~regulation of cell motility	0.001	0.00160222	21	0.8
GO:0002443~leukocyte mediated immunity	0.001	0.00160222	26	1.563
GO:0032502~developmental process	0.001	0.00160222	2124	1245.17
GO:0031018~endocrine pancreas development	0.001	0.00160222	3	0.006
PIRSF500423:Luc7-like protein	0.001	0.00160222	5	0.002
GO:0016919~nardilysin activity	0.001	0.00160222	6	0
GO:0048029~monosaccharide binding	0.001	0.00160222	7	0.042
IPR003175:Cyclin-dependent kinase inhibitor	0.006	0.00895403	2	0.006
GO:0030968~unfolded protein response	0.001	0.00160222	6	0.053
GO:0000794~condensed nuclear chromosome	0.001	0.00160222	10	0.366
GO:0005638~lamin filament	0.001	0.00160222	9	0.039
GO:0006979~response to oxidative stress	0.001	0.00160222	28	1.016
IPR002119:Histone H2A	0.001	0.00160222	24	0.163
GO:0001940~male pronucleus	0.001	0.00160222	3	0.003
IPR000006:Metallothionein, vertebrate	0.001	0.00160222	6	0.003
GO:0001771~formation of immunological synapse	0.001	0.00160222	2	0
GO:0040008~regulation of growth	0.001	0.00160222	81	7.339
GO:0051241~negative regulation of multicellular organismal process	0.001	0.00160222	10	0.194
SM00584:TLDc	0.001	0.00160222	2	0.001
IPR013143:PCI/PINT associated module	0.001	0.00160222	4	0.012
GO:0003774~motor activity	0.001	0.00160222	87	3.627
IPR014710:RmlC-like jelly roll fold	0.001	0.00160222	14	0.135
IPR000941:Enolase	0.001	0.00160222	2	0.001
GO:0009628~response to abiotic stimulus	0.001	0.00160222	57	5.516
GO:0022890~inorganic cation transmembrane transporter activity	0.001	0.00160222	38	4.551
Transcription	0.001	0.00160222	91	8.08
GO:0007018~microtubule-based movement	0.001	0.00160222	30	1.413
GO:0005778~peroxisomal membrane	0.001	0.00160222	5	0.096
GO:0015721~bile acid and bile salt transport	0.002	0.00312949	2	0.002
GO:0005911~intercellular junction	0.001	0.00160222	58	2.892
GO:0006949~syncytium formation	0.001	0.00160222	3	0.004
GO:0048302~regulation of isotype switching to IgG isotypes	0.01	0.0145568	2	0.01
calmodulin binding	0.001	0.00160222	9	0.093
GO:0045621~positive regulation of lymphocyte differentiation	0.001	0.00160222	6	0.09
GO:0050794~regulation of cellular process	0.001	0.00160222	3633	2318.16
GO:0006397~mRNA processing	0.001	0.00160222	121	11
PIRSF005293:peptide methionine sulfoxide reductase	0.002	0.00312949	2	0.002
GO:0040017~positive regulation of locomotion	0.001	0.00160222	9	0.052
GO:0006006~glucose metabolic process	0.001	0.00160222	56	4.285
GO:0030282~bone mineralization	0.001	0.00160222	16	0.043
IPR012309:ATP dependent DNA ligase, C-terminal	0.001	0.00160222	4	0.007
GO:0006541~glutamine metabolic process	0.001	0.00160222	5	0.055
PIRSF002169:ribosomal protein L5/L18p	0.001	0.00160222	3	0.003
GO:0030889~negative regulation of B cell proliferation	0.001	0.00160222	3	0.009
GO:0016782~transferase activity, transferring sulfur-containing groups	0.001	0.00160222	14	0.291
IPR013087:Zinc finger, C2H2-type/integrase, DNA-binding	0.001	0.00160222	161	6.371
IPR001251:Cellular retinaldehyde-binding/triple function, C-terminal	0.001	0.00160222	15	0.142
GO:0015020~glucuronosyltransferase activity	0.001	0.00160222	8	0.021
IPR013625:Tensin phosphotyrosine-binding domain	0.001	0.00160222	4	0.006
PIRSF002259:collagen VI	0.001	0.00160222	3	0
IPR007073:RNA polymerase Rpb1, domain 7	0.001	0.00160222	3	0.027
GO:0030165~PDZ domain binding	0.001	0.00160222	8	0.017
GO:0044455~mitochondrial membrane part	0.001	0.00160222	13	0.572
ATP	0.001	0.00160222	100	7.428
GO:0010332~response to gamma radiation	0.008	0.011741	2	0.008
IPR010370:Transcription elongation factor A, SII-related	0.001	0.00160222	3	0
Repeat	0.001	0.00160222	91	10.211
IPR008273:Cellular retinaldehyde-binding/triple function, N-terminal	0.001	0.00160222	13	0.03
fmn	0.001	0.00160222	18	0.206
GO:0030529~ribonucleoprotein complex	0.001	0.00160222	150	36.61
IPR012998:Glutamine amidotransferase, class I, active site	0.007	0.0103599	2	0.007
SM00028:TPR	0.001	0.00160222	56	1.867
GO:0048340~paraxial mesoderm morphogenesis	0.001	0.00160222	5	0.005
IPR000146:Inositol phosphatase/fructose-1,6-bisphosphatase	0.001	0.00160222	2	0.001
IPR001412:Aminoacyl-tRNA synthetase, class I	0.001	0.00160222	13	0.32
GO:0044249~cellular biosynthetic process	0.001	0.00160222	482	226.482
leukotriene biosynthesis	0.001	0.00160222	11	0.045
GO:0019894~kinesin binding	0.001	0.00160222	6	0.027
GO:0004298~threonine endopeptidase activity	0.001	0.00160222	5	0.05
IPR000648:Oxysterol-binding protein	0.001	0.00160222	14	0.051
mmu05020:Parkinson's disease	0.001	0.00160222	9	0.039
GO:0005975~carbohydrate metabolic process	0.001	0.00160222	188	32.343
SM00445:LINK	0.001	0.00160222	12	0.05
IPR006026:Peptidase, metallopeptidases	0.001	0.00160222	6	0.106
SM00501:BRIGHT	0.005	0.0075084	2	0.005
GO:0007589~fluid secretion	0.001	0.00160222	6	0.015
GO:0006096~glycolysis	0.001	0.00160222	30	1.323
GO:0014032~neural crest cell development	0.001	0.00160222	5	0.054
GO:0000104~succinate dehydrogenase activity	0.001	0.00160222	2	0
GO:0031647~regulation of protein stability	0.001	0.00160222	5	0.015
GO:0003716~RNA polymerase I transcription termination factor activity	0.001	0.00160222	4	0.032
GO:0045580~regulation of T cell differentiation	0.001	0.00160222	3	0.034
GO:0015250~water channel activity	0.001	0.00160222	7	0.006
GO:0008483~transaminase activity	0.001	0.00160222	22	0.172
GO:0016064~immunoglobulin mediated immune response	0.001	0.00160222	25	0.992
GO:0032432~actin filament bundle	0.001	0.00160222	35	0.191
GO:0007605~sensory perception of sound	0.001	0.00160222	34	0.395
GO:0044447~axoneme part	0.001	0.00160222	3	0.006
GO:0042596~fear response	0.016	0.0229679	2	0.016
prenylated cysteine	0.001	0.00160222	6	0.163
GO:0016127~sterol catabolic process	0.001	0.00160222	10	0.017
PIRSF000459:protein-glutamine gamma-glutamyltransferase/erythrocyte membrane protein band 4.2	0.001	0.00160222	3	0.003
PIRSF003697:phospholipase D, chordopox type	0.001	0.00160222	2	0.001
PIRSF001135:trypsin	0.001	0.00160222	73	0.467
IPR006074:GTP1/OBG domain	0.001	0.00160222	3	0.005
Notch signaling pathway	0.001	0.00160222	4	0.016
developmental protein	0.001	0.00160222	286	38.222
GO:0009065~glutamine family amino acid catabolic process	0.001	0.00160222	5	0.03
GO:0004998~transferrin receptor activity	0.001	0.00160222	3	0.001
PIRSF036821:beta-catenin/plakoglobin	0.001	0.00160222	3	0.023
IPR004841:Amino acid permease-associated region	0.001	0.00160222	5	0.018
GO:0045103~intermediate filament-based process	0.001	0.00160222	4	0.049
GO:0004629~phospholipase C activity	0.001	0.00160222	6	0.138
GO:0050764~regulation of phagocytosis	0.008	0.011741	2	0.008
GO:0004866~endopeptidase inhibitor activity	0.001	0.00160222	64	0.93
GO:0009045~xylose isomerase activity	0.001	0.00160222	2	0
SM00503:SynN	0.001	0.00160222	6	0.023
proteoglycan	0.001	0.00160222	8	0.104
IPR003644:Na-Ca exchanger/integrin-beta4	0.001	0.00160222	3	0.012
GO:0005326~neurotransmitter transporter activity	0.001	0.00160222	4	0.014
IPR002048:Calcium-binding EF-hand	0.001	0.00160222	81	5.763
GO:0016896~exoribonuclease activity, producing 5'-phosphomonoesters	0.001	0.00160222	3	0.043
PIRSF037470:rhomboid protein	0.001	0.00160222	2	0
GO:0006542~glutamine biosynthetic process	0.002	0.00312949	2	0.002
IPR010448:Torsin	0.001	0.00160222	6	0.008
GO:0031526~brush border membrane	0.013	0.0187682	2	0.013
GO:0045764~positive regulation of amino acid metabolic process	0.001	0.00160222	4	0.072
IPR008677:MRVI1	0.001	0.00160222	6	0.002
GO:0009266~response to temperature stimulus	0.001	0.00160222	17	0.646
GO:0022834~ligand-gated channel activity	0.001	0.00160222	13	0.295
GO:0016301~kinase activity	0.001	0.00160222	490	167.362
IPR013106:Immunoglobulin V-set	0.001	0.00160222	49	1.398
IPR008395:Agenet	0.001	0.00160222	4	0.05
serine/threonine-protein kinase	0.001	0.00160222	141	28.902
PIRSF002299:hypothetical protein DKFZp434E1335.1	0.001	0.00160222	2	0
IPR002562:3'-5' exonuclease	0.001	0.00160222	3	0.002
GO:0051734~ATP-dependent polynucleotide kinase activity	0.007	0.0103599	2	0.007
GO:0050919~negative chemotaxis	0.003	0.00462508	2	0.003
GO:0048535~lymph node development	0.014	0.0201764	2	0.014
IPR013085:Zinc finger, U1-C type	0.001	0.00160222	4	0
GO:0044262~cellular carbohydrate metabolic process	0.001	0.00160222	134	16.807
GO:0046965~retinoid X receptor binding	0.001	0.00160222	5	0.028
mmu00061:Fatty acid biosynthesis	0.001	0.00160222	10	0.115
GO:0003954~NADH dehydrogenase activity	0.001	0.00160222	8	0.379
IPR000679:Zinc finger, GATA-type	0.001	0.00160222	4	0.041
vision	0.001	0.00160222	10	0.181
GO:0000902~cell morphogenesis	0.001	0.00160222	210	41.254
transplantation antigen	0.001	0.00160222	5	0.007
PIRSF013287:uncharacterized conserved protein	0.001	0.00160222	3	0
IPR003116:Raf-like Ras-binding	0.001	0.00160222	8	0.009
mmu04912:GnRH signaling pathway	0.001	0.00160222	49	2.146
IPR011022:Arrestin-like, C-terminal	0.001	0.00160222	6	0.018
GO:0006308~DNA catabolic process	0.001	0.00160222	4	0.04
GO:0031281~positive regulation of cyclase activity	0.001	0.00160222	8	0.028
GO:0048732~gland development	0.001	0.00160222	47	0.896
IPR014376:Protein kinase C, delta/epsilon/eta/theta types	0.001	0.00160222	3	0
IPR000089:Biotin/lipoyl attachment	0.001	0.00160222	10	0.033
GO:0005813~centrosome	0.001	0.00160222	26	1.154
PIRSF036679:bifunctional 3 beta-hydroxysteroid dehydrogenase/delta 5-->4-isomerase	0.005	0.0075084	2	0.005
GO:0051336~regulation of hydrolase activity	0.001	0.00160222	84	6.653
GO:0005280~hydrogen:amino acid symporter activity	0.001	0.00160222	3	0.002
GO:0045121~lipid raft	0.001	0.00160222	11	0.29
mmu04110:Cell cycle	0.001	0.00160222	40	2.577
IPR011236:Protein phosphatase 5	0.001	0.00160222	3	0
GO:0044433~cytoplasmic vesicle part	0.001	0.00160222	30	2.093
IPR001214:SET	0.001	0.00160222	31	0.954
SM00406:IGv	0.001	0.00160222	16	0.199
GO:0005829~cytosol	0.001	0.00160222	205	47.993
GO:0031580~lipid raft distribution	0.001	0.00160222	3	0
GO:0006820~anion transport	0.001	0.00160222	70	4.858
GO:0030660~Golgi-associated vesicle membrane	0.001	0.00160222	14	0.226
SM00092:RNAse_Pc	0.001	0.00160222	6	0.004
GO:0005795~Golgi stack	0.001	0.00160222	9	0.051
GO:0004392~heme oxygenase (decyclizing) activity	0.001	0.00160222	3	0.004
GO:0010043~response to zinc ion	0.001	0.00160222	4	0.021
IPR002129:Pyridoxal phosphate-dependent decarboxylase	0.001	0.00160222	10	0.032
GO:0022600~digestive system process	0.001	0.00160222	4	0.019
GO:0016984~ribulose-bisphosphate carboxylase activity	0.002	0.00312949	2	0.002
GO:0002313~mature B cell differentiation during immune response	0.001	0.00160222	2	0.001
SM00350:MCM	0.012	0.01735	2	0.012
GO:0035097~histone methyltransferase complex	0.001	0.00160222	6	0.062
IPR010945:Malate dehydrogenase, NAD or NADP	0.001	0.00160222	2	0
PIRSF038101:Splicing factor, arginine/serine-rich 12	0.001	0.00160222	7	0.001
IPR001804:Isocitrate/isopropylmalate dehydrogenase	0.001	0.00160222	4	0.002
GO:0006633~fatty acid biosynthetic process	0.001	0.00160222	44	1.982
GO:0004035~alkaline phosphatase activity	0.001	0.00160222	3	0
Exonuclease	0.001	0.00160222	2	0
PIRSF016435:paraoxonase	0.001	0.00160222	2	0
PIRSF036346:cyclin-dependent kinase inhibitor p19	0.001	0.00160222	3	0
IPR003961:Fibronectin, type III	0.001	0.00160222	42	2.024
PIRSF002504:cadherin	0.001	0.00160222	3	0.002
PIRSF006840:26S proteasome non-ATPase regulatory subunit 11	0.002	0.00312949	2	0.002
PIRSF001210:mitochondrial processing peptidase alpha chain	0.001	0.00160222	4	0.001
GO:0008476~protein-tyrosine sulfotransferase activity	0.001	0.00160222	7	0.001
PIRSF016502:urea transporter	0.001	0.00160222	3	0
IPR004274:NLI interacting factor	0.001	0.00160222	10	0.022
GO:0006928~cell motility	0.001	0.00160222	120	12.485
IPR014042:Glutathione synthase, alpha-helical, eukaryotic	0.001	0.00160222	2	0
PIRSF002340:dematin	0.001	0.00160222	3	0.001
SM00114:CARD	0.001	0.00160222	6	0.044
GO:0035023~regulation of Rho protein signal transduction	0.001	0.00160222	70	1.243
GO:0033674~positive regulation of kinase activity	0.001	0.00160222	36	2.215
GO:0045086~positive regulation of interleukin-2 biosynthetic process	0.001	0.00160222	8	0.044
GO:0048660~regulation of smooth muscle cell proliferation	0.003	0.00462508	2	0.003
GO:0005942~phosphoinositide 3-kinase complex	0.006	0.00895403	2	0.006
GO:0044259~multicellular organismal macromolecule metabolic process	0.001	0.00160222	6	0.066
GO:0008206~bile acid metabolic process	0.001	0.00160222	4	0.005
IPR013089:Kelch related	0.001	0.00160222	9	0.184
GO:0004821~histidine-tRNA ligase activity	0.004	0.0060716	2	0.004
GO:0006275~regulation of DNA replication	0.001	0.00160222	6	0.062
GO:0045576~mast cell activation	0.001	0.00160222	4	0.013
IPR015615:Transforming growth factor-beta-related	0.035	0.0494059	3	0.277
IPR000353:MHC class II, beta chain, N-terminal	0.001	0.00160222	7	0.019
SM00800:uDENN	0.001	0.00160222	7	0.014
GO:0032623~interleukin-2 production	0.001	0.00160222	11	0.12
PIRSF002389:myelin P0 protein	0.002	0.00312949	2	0.002
IPR001309:Caspase, p20 subunit	0.001	0.00160222	6	0.007
GO:0016032~viral reproduction	0.001	0.00160222	6	0.056
DNA replication, recombination, and repair / Cell division and chromosome partitioning / Translation	0.001	0.00160222	2	0
GO:0048843~negative regulation of axon extension involved in axon guidance	0.003	0.00462508	2	0.003
PIRSF037093:coatomer, gamma subunit	0.001	0.00160222	3	0.001
GO:0044425~membrane part	0.001	0.00160222	4256	2859.03
GO:0022613~ribonucleoprotein complex biogenesis and assembly	0.001	0.00160222	74	14.061
GO:0046883~regulation of hormone secretion	0.001	0.00160222	8	0.132
IPR000642:Peptidase M41	0.001	0.00160222	4	0.021
IPR008957:Fibronectin, type III-like fold	0.001	0.00160222	50	2.104
mmu00790:Folate biosynthesis	0.001	0.00160222	27	0.316
PIRSF017686:PIRSF017686	0.001	0.00160222	2	0
IPR000159:Ras-association	0.001	0.00160222	63	0.718
GO:0030693~caspase activity	0.001	0.00160222	8	0.02
IPR003591:Leucine-rich repeat, typical subtype	0.001	0.00160222	19	0.993
IPR000594:UBA/THIF-type NAD/FAD binding fold	0.001	0.00160222	8	0.009
Cytoskeleton	0.001	0.00160222	27	1.106
DNA replication	0.001	0.00160222	3	0.002
GO:0043281~regulation of caspase activity	0.001	0.00160222	12	0.5
NAD	0.001	0.00160222	14	0.54
GO:0044438~microbody part	0.001	0.00160222	6	0.107
IPR000674:Aldehyde oxidase and xanthine dehydrogenase, a/b hammerhead	0.001	0.00160222	2	0.001
GO:0031543~peptidyl-proline dioxygenase activity	0.001	0.00160222	4	0.055
zinc-finger	0.001	0.00160222	854	248.323
PIRSF001993:T-cell surface glycoprotein CD3 delta chain	0.001	0.00160222	2	0.001
GO:0042734~presynaptic membrane	0.001	0.00160222	5	0.028
IPR001717:Anion exchange protein	0.001	0.00160222	9	0.031
mmu00740:Riboflavin metabolism	0.001	0.00160222	7	0.09
GO:0019207~kinase regulator activity	0.001	0.00160222	32	0.94
IPR003528:Long hematopoietin receptor, single chain	0.001	0.00160222	2	0.001
IPR014006:Succinate dehydrogenase or fumarate reductase, flavoprotein subunit	0.001	0.00160222	2	0
GO:0005657~replication fork	0.001	0.00160222	13	0.361
metalloproteinase	0.001	0.00160222	6	0.05
Calmodulin-binding	0.001	0.00160222	5	0.015
RNA processing and modification	0.001	0.00160222	18	0.215
Endocytosis	0.001	0.00160222	12	0.017
mmu00460:Cyanoamino acid metabolism	0.001	0.00160222	6	0.023
GO:0004839~ubiquitin activating enzyme activity	0.001	0.00160222	8	0.009
SM00054:EFh	0.001	0.00160222	81	5.909
IPR010622:FAST kinase leucine-rich	0.001	0.00160222	3	0.007
GO:0005840~ribosome	0.001	0.00160222	38	8.586
SM00247:XTALbg	0.001	0.00160222	9	0.032
GO:0040007~growth	0.001	0.00160222	123	15.014
GO:0004445~inositol-polyphosphate 5-phosphatase activity	0.001	0.00160222	19	0.093
IPR015627:Villin	0.001	0.00160222	3	0.024
GO:0006089~lactate metabolic process	0.001	0.00160222	2	0.001
IPR001204:Phosphate transporter	0.001	0.00160222	2	0
Guanine-nucleotide releasing factor	0.001	0.00160222	5	0.019
SM00502:BBC	0.001	0.00160222	19	0.119
IPR001429:P2X purinoreceptor	0.001	0.00160222	3	0.009
PIRSF001567:ubiquitin-protein ligase E2	0.001	0.00160222	4	0.009
SM00343:ZnF_C2HC	0.001	0.00160222	10	0.091
transmembrane protein	0.001	0.00160222	150	22.53
GO:0001568~blood vessel development	0.001	0.00160222	104	6.152
IPR008161:Collagen helix repeat	0.001	0.00160222	33	0.36
mmu00533:Keratan sulfate biosynthesis	0.001	0.00160222	3	0.037
GO:0008104~protein localization	0.001	0.00160222	340	113.56
IPR003601:DNA topoisomerase, type IA, domain 2	0.001	0.00160222	3	0.001
IPR015672:G-protein coupled receptor 89-related	0.001	0.00160222	3	0
PIRSF016308:ubiquitin-specific protease (ubiquitin carboxyl-terminal hydrolase)	0.001	0.00160222	2	0
GO:0031672~A band	0.011	0.0159464	2	0.011
IPR001194:DENN	0.001	0.00160222	5	0.011
GO:0051059~NF-kappaB binding	0.001	0.00160222	2	0.001
IPR014021:Helicase, superfamily 1 and 2, ATP-binding	0.001	0.00160222	52	2.444
GO:0046653~tetrahydrofolate metabolic process	0.001	0.00160222	2	0.001
IPR003957:Histone-like transcription factor/archaeal histone/DNA topoisomerase	0.001	0.00160222	3	0.001
Alternative promoter usage	0.001	0.00160222	5	0.003
PIRSF038436:Rab3A interacting protein, Rabin-3/Grab types	0.001	0.00160222	2	0
Ribonucleoprotein	0.015	0.0215796	2	0.015
GO:0006032~chitin catabolic process	0.001	0.00160222	2	0.001
SM00394:RIIa	0.001	0.00160222	3	0.008
protease inhibitor	0.001	0.00160222	29	0.223
IPR005775:ATPase, P-type cation exchange, alpha subunit, eukaryotic	0.002	0.00312949	2	0.002
GO:0030947~regulation of vascular endothelial growth factor receptor signaling pathway	0.001	0.00160222	3	0
GO:0009141~nucleoside triphosphate metabolic process	0.001	0.00160222	19	1.134
GO:0002562~somatic diversification of immune receptors via germline recombination within a single locus	0.001	0.00160222	12	0.148
GO:0042108~positive regulation of cytokine biosynthetic process	0.001	0.00160222	11	0.292
GO:0016860~intramolecular oxidoreductase activity	0.001	0.00160222	10	0.464
GO:0044451~nucleoplasm part	0.001	0.00160222	292	60.552
GO:0005625~soluble fraction	0.001	0.00160222	49	1.874
GO:0030005~cellular di-, tri-valent inorganic cation homeostasis	0.001	0.00160222	30	1.663
IPR002159:CD36 antigen	0.001	0.00160222	10	0.006
SM00563:PlsC	0.002	0.00312949	3	0.083
GO:0042113~B cell activation	0.001	0.00160222	46	2.17
PIRSF038112:SWI/SNF-related matrix-associated actin-dependent regulator	0.001	0.00160222	3	0.007
IPR004273:Dynein heavy chain	0.031	0.0438602	2	0.031
secreted	0.001	0.00160222	386	111.653
GO:0031967~organelle envelope	0.001	0.00160222	200	46.153
PIRSF000756:DNA-directed RNA polymerase II largest subunit	0.001	0.00160222	3	0.027
GO:0048820~hair follicle maturation	0.001	0.00160222	12	0.023
IPR005341:Protein Transporter, Pam16	0.005	0.0075084	2	0.005
mmu04340:Hedgehog signaling pathway	0.001	0.00160222	11	0.295
GO:0046982~protein heterodimerization activity	0.001	0.00160222	49	1.96
GO:0009260~ribonucleotide biosynthetic process	0.001	0.00160222	20	1.233
IPR006613:Dysferlin, N-terminal	0.001	0.00160222	5	0.001
GO:0002699~positive regulation of immune effector process	0.001	0.00160222	5	0.003
GO:0001819~positive regulation of cytokine production	0.001	0.00160222	5	0.046
IPR000654:G-protein alpha subunit, group Q	0.001	0.00160222	10	0.031
GO:0005506~iron ion binding	0.001	0.00160222	170	16.216
IPR003511:DNA-binding HORMA	0.002	0.00312949	2	0.002
heterotetramer	0.001	0.00160222	7	0.057
IPR001632:G-protein, beta subunit	0.001	0.00160222	5	0.041
IPR011680:FEZ-like	0.001	0.00160222	2	0.001
IPR008145:Guanylate kinase/L-type calcium channel region	0.001	0.00160222	15	0.301
SM00149:PLCYc	0.001	0.00160222	5	0.046
GO:0016776~phosphotransferase activity, phosphate group as acceptor	0.001	0.00160222	7	0.113
GO:0030503~regulation of cell redox homeostasis	0.017	0.0243749	2	0.017
ATP binding	0.001	0.00160222	3	0.002
IPR013555:Transient receptor potential II	0.001	0.00160222	2	0.001
SM00314:RA	0.001	0.00160222	63	0.718
PIRSF500078:succinate dehydrogenase, flavoprotein subunit	0.001	0.00160222	2	0
Cyclin	0.001	0.00160222	7	0.099
GO:0019219~regulation of nucleobase, nucleoside, nucleotide and nucleic acid metabolic process	0.001	0.00160222	1802	849.734
GO:0006046~N-acetylglucosamine catabolic process	0.001	0.00160222	2	0.001
GO:0008603~cAMP-dependent protein kinase regulator activity	0.001	0.00160222	8	0.021
GO:0005041~low-density lipoprotein receptor activity	0.001	0.00160222	11	0.026
GO:0008217~regulation of blood pressure	0.001	0.00160222	10	0.107
GO:0004864~protein phosphatase inhibitor activity	0.001	0.00160222	9	0.129
GO:0047496~vesicle transport along microtubule	0.01	0.0145568	2	0.01
IPR001370:Proteinase inhibitor I32, inhibitor of apoptosis	0.001	0.00160222	3	0
GO:0000398~nuclear mRNA splicing, via spliceosome	0.001	0.00160222	25	0.555
IPR001736:Phospholipase D/Transphosphatidylase	0.001	0.00160222	10	0.035
IPR001368:TNFR/CD27/30/40/95 cysteine-rich region	0.001	0.00160222	15	0.202
GO:0005044~scavenger receptor activity	0.001	0.00160222	13	0.122
GO:0030130~clathrin coat of trans-Golgi network vesicle	0.001	0.00160222	12	0.097
IPR012996:Zinc finger, CHHC-type	0.001	0.00160222	5	0.004
GO:0000119~mediator complex	0.001	0.00160222	12	0.273
IPR000061:SWAP/Surp	0.001	0.00160222	5	0.02
GO:0007051~spindle organization and biogenesis	0.001	0.00160222	9	0.093
GO:0005388~calcium-transporting ATPase activity	0.001	0.00160222	3	0.033
IPR000108:Neutrophil cytosol factor 2	0.001	0.00160222	15	0.214
IPR011598:Helix-loop-helix DNA-binding	0.001	0.00160222	40	0.857
IPR004022:DDT	0.001	0.00160222	4	0.013
SM00282:LamG	0.001	0.00160222	17	0.211
GO:0033619~membrane protein proteolysis	0.001	0.00160222	15	0.048
lipid degradation	0.001	0.00160222	37	1.11
GO:0006526~arginine biosynthetic process	0.024	0.034133	2	0.024
GO:0030023~extracellular matrix constituent conferring elasticity	0.006	0.00895403	2	0.006
centromere	0.001	0.00160222	10	0.27
SM00232:JAB_MPN	0.001	0.00160222	5	0.073
protein phosphatase	0.001	0.00160222	28	0.835
PIRSF028043:serine/threonine-protein phosphatase 2A, subunit B56	0.01	0.0145568	2	0.01
IPR013568:SEFIR	0.001	0.00160222	3	0.008
GO:0006525~arginine metabolic process	0.001	0.00160222	3	0.039
GO:0001784~phosphotyrosine binding	0.001	0.00160222	3	0.037
GO:0017015~regulation of transforming growth factor beta receptor signaling pathway	0.001	0.00160222	7	0.048
SM00008:HormR	0.001	0.00160222	4	0.103
GO:0045453~bone resorption	0.001	0.00160222	4	0.025
GO:0009132~nucleoside diphosphate metabolic process	0.001	0.00160222	6	0.027
GO:0050808~synapse organization and biogenesis	0.001	0.00160222	23	0.653
GO:0016886~ligase activity, forming phosphoric ester bonds	0.001	0.00160222	7	0.015
IPR000798:Ezrin/radixin/moesin ERM	0.001	0.00160222	8	0.006
GO:0002286~T cell activation during immune response	0.001	0.00160222	3	0.006
GO:0030705~cytoskeleton-dependent intracellular transport	0.001	0.00160222	36	2.053
GO:0009615~response to virus	0.001	0.00160222	9	0.303
GO:0006693~prostaglandin metabolic process	0.001	0.00160222	9	0.106
GO:0042417~dopamine metabolic process	0.009	0.0131673	2	0.009
IPR005938:AAA ATPase, CDC48	0.001	0.00160222	6	0
Nitration	0.001	0.00160222	5	0.021
IPR004269:Folate receptor	0.008	0.011741	2	0.008
GO:0032933~SREBP-mediated signaling pathway	0.001	0.00160222	4	0.002
SM00671:SEL1	0.001	0.00160222	3	0.004
GO:0048583~regulation of response to stimulus	0.001	0.00160222	11	0.179
SM00141:PDGF	0.001	0.00160222	5	0.008
GO:0005641~nuclear envelope lumen	0.001	0.00160222	3	0.008
GO:0046543~development of secondary female sexual characteristics	0.001	0.00160222	5	0.008
hyaluronic acid	0.019	0.0271634	2	0.019
GO:0008033~tRNA processing	0.001	0.00160222	13	0.211
GO:0005851~eukaryotic translation initiation factor 2B complex	0.001	0.00160222	3	0.035
GO:0007423~sensory organ development	0.001	0.00160222	94	2.917
IPR001605:Spectrin/pleckstrin-like	0.001	0.00160222	12	0.041
cell binding	0.001	0.00160222	5	0.004
SM00179:EGF_CA	0.001	0.00160222	29	1.712
Differentiation	0.001	0.00160222	8	0.096
PIRSF016312:exportin-2	0.001	0.00160222	4	0.004
actin-binding	0.001	0.00160222	133	11.339
PIRSF002292:gap junction protein	0.001	0.00160222	8	0.014
IPR012346:p53 and RUNT-type transcription factor, DNA-binding	0.001	0.00160222	6	0.009
PIRSF500591:Ras-related protein Rab7	0.002	0.00312949	2	0.002
GO:0030135~coated vesicle	0.001	0.00160222	35	4.19
mmu04664:Fc epsilon RI signaling pathway	0.001	0.00160222	37	1.468
SM00295:B41	0.001	0.00160222	44	0.316
GO:0006082~organic acid metabolic process	0.001	0.00160222	253	55.298
IPR002306:Tryptophanyl-tRNA synthetase, class Ib	0.001	0.00160222	2	0
GO:0016798~hydrolase activity, acting on glycosyl bonds	0.001	0.00160222	52	2.318
IPR001522:Fatty acid desaturase, type 1, C-terminal	0.001	0.00160222	6	0.002
GO:0042541~hemoglobin biosynthetic process	0.001	0.00160222	3	0.002
GO:0006893~Golgi to plasma membrane transport	0.001	0.00160222	3	0.006
IPR000340:Protein-tyrosine phosphatase, dual specificity	0.001	0.00160222	3	0.031
GO:0004396~hexokinase activity	0.001	0.00160222	5	0.027
GO:0004857~enzyme inhibitor activity	0.001	0.00160222	98	4.383
GO:0051017~actin filament bundle formation	0.001	0.00160222	21	0.164
SM00144:PI3K_rbd	0.001	0.00160222	2	0
IPR012317:Poly(ADP-ribose) polymerase, catalytic region	0.001	0.00160222	14	0.12
SM00317:SET	0.001	0.00160222	31	0.954
IPR001315:Caspase Recruitment	0.001	0.00160222	6	0.044
GO:0048010~vascular endothelial growth factor receptor signaling pathway	0.001	0.00160222	8	0.009
GO:0032592~integral to mitochondrial membrane	0.001	0.00160222	5	0.017
IPR002219:Protein kinase C, phorbol ester/diacylglycerol binding	0.001	0.00160222	34	1.116
GO:0005814~centriole	0.001	0.00160222	11	0.13
GO:0007163~establishment and/or maintenance of cell polarity	0.001	0.00160222	11	0.154
IPR009263:SERTA	0.001	0.00160222	3	0.001
GO:0031985~Golgi cisterna	0.001	0.00160222	9	0.004
GO:0042538~hyperosmotic salinity response	0.001	0.00160222	3	0.003
SM00133:S_TK_X	0.001	0.00160222	35	0.649
GO:0002062~chondrocyte differentiation	0.001	0.00160222	19	0.091
myristate	0.001	0.00160222	30	1.023
GO:0019200~carbohydrate kinase activity	0.001	0.00160222	14	0.21
PIRSF015588:adaptor protein complex, sigma subunit	0.001	0.00160222	2	0.001
IPR011948:Dullard-like phosphatase domain	0.007	0.0103599	2	0.007
GO:0046165~alcohol biosynthetic process	0.001	0.00160222	14	0.332
IPR011042:Six-bladed beta-propeller, TolB-like	0.001	0.00160222	19	0.146
GO:0005342~organic acid transmembrane transporter activity	0.001	0.00160222	24	0.421
GO:0004499~flavin-containing monooxygenase activity	0.001	0.00160222	5	0.001
GO:0044446~intracellular organelle part	0.001	0.00160222	2406	1416.75
IPR013759:DNA topoisomerase, type IIA, subunit B or N-terminal, alpha-beta	0.001	0.00160222	4	0.004
GO:0016049~cell growth	0.001	0.00160222	49	3.427
GO:0046838~phosphorylated carbohydrate dephosphorylation	0.001	0.00160222	3	0.001
IPR010431:Fascin	0.001	0.00160222	4	0.011
GO:0044454~nuclear chromosome part	0.001	0.00160222	19	1.455
GO:0042255~ribosome assembly	0.001	0.00160222	4	0.016
GO:0019725~cellular homeostasis	0.001	0.00160222	84	9.441
autocatalytic cleavage	0.001	0.00160222	3	0.019
SM00271:DnaJ	0.001	0.00160222	10	0.104
GO:0035197~siRNA binding	0.001	0.00160222	2	0
PIRSF001607:oligo(A) synthetase	0.001	0.00160222	14	0.006
GO:0009109~coenzyme catabolic process	0.001	0.00160222	19	0.136
GO:0008234~cysteine-type peptidase activity	0.001	0.00160222	77	3.67
GO:0003993~acid phosphatase activity	0.001	0.00160222	5	0.008
IPR011762:Acetyl-coenzyme A carboxyltransferase, N-terminal	0.001	0.00160222	8	0.008
GO:0006476~protein amino acid deacetylation	0.001	0.00160222	3	0.047
GO:0043330~response to exogenous dsRNA	0.001	0.00160222	3	0.052
IPR001849:Pleckstrin-like	0.001	0.00160222	183	10.512
GO:0033079~immature T cell proliferation	0.003	0.00462508	2	0.003
IPR006201:Neurotransmitter-gated ion-channel	0.001	0.00160222	7	0.027
GO:0006956~complement activation	0.001	0.00160222	18	0.225
PIRSF005696:nucleoside triphosphatase chromatin-associated	0.006	0.00895403	2	0.006
PIRSF037611:threonine dehydratase	0.001	0.00160222	2	0
IPR006662:Thioredoxin-related	0.001	0.00160222	9	0.093
GO:0009726~detection of endogenous stimulus	0.008	0.011741	2	0.008
metal-thiolate cluster	0.001	0.00160222	6	0.003
GO:0043067~regulation of programmed cell death	0.001	0.00160222	205	35.406
GO:0019233~sensory perception of pain	0.001	0.00160222	6	0.107
GO:0030155~regulation of cell adhesion	0.001	0.00160222	24	0.433
PIRSF000904:fructose-1,6-bisphosphatase/sedoheptulose-1,7-bisphosphatase	0.001	0.00160222	2	0
mmu04930:Type II diabetes mellitus	0.001	0.00160222	27	0.772
beta-hydroxyaspartic acid	0.001	0.00160222	5	0.018
GO:0015175~neutral amino acid transmembrane transporter activity	0.001	0.00160222	8	0.02
mmu00480:Glutathione metabolism	0.001	0.00160222	33	0.406
GO:0004190~aspartic-type endopeptidase activity	0.001	0.00160222	3	0.033
IPR015422:Pyridoxal phosphate-dependent transferase, major region, subdomain 2	0.001	0.00160222	9	0.007
GO:0005853~eukaryotic translation elongation factor 1 complex	0.001	0.00160222	7	0.03
IPR000240:Serpin B9 and maspin	0.001	0.00160222	4	0.002
SM00142:PI3K_C2	0.001	0.00160222	2	0
PIRSF002449:potassium channel protein Drk1	0.003	0.00462508	2	0.003
IPR006515:Polyadenylate binding protein, human types 1, 2, 3, 4	0.001	0.00160222	6	0.001
GO:0004725~protein tyrosine phosphatase activity	0.001	0.00160222	28	0.845
GO:0048638~regulation of developmental growth	0.001	0.00160222	2	0
heparin-binding	0.001	0.00160222	46	0.49
chloride channel	0.001	0.00160222	7	0.186
GO:0043229~intracellular organelle	0.001	0.00160222	11673	9827.26
GO:0007005~mitochondrion organization and biogenesis	0.001	0.00160222	42	1.031
GO:0033080~immature T cell proliferation in the thymus	0.003	0.00462508	2	0.003
GO:0031399~regulation of protein modification process	0.01	0.0145568	2	0.01
SM00217:WAP	0.003	0.00462508	2	0.003
laminin egf-like domain	0.001	0.00160222	17	0.073
IPR002885:Pentatricopeptide repeat	0.001	0.00160222	2	0
IPR000980:SH2 motif	0.001	0.00160222	66	3.115
IPR003121:SWIB/MDM2	0.001	0.00160222	4	0.014
HDL	0.008	0.011741	2	0.008
GO:0043170~macromolecule metabolic process	0.001	0.00160222	8497	6576.42
GO:0042802~identical protein binding	0.001	0.00160222	136	19.322
IPR006222:Glycine cleavage T protein (aminomethyl transferase)	0.001	0.00160222	3	0.01
IPR011709:Region of unknown function DUF1605	0.001	0.00160222	13	0.068
GO:0051716~cellular response to stimulus	0.001	0.00160222	21	0.559
GO:0006101~citrate metabolic process	0.001	0.00160222	5	0.005
GO:0014031~mesenchymal cell development	0.001	0.00160222	11	0.181
zinc finger	0.001	0.00160222	52	2.728
GO:0021954~central nervous system neuron development	0.008	0.011741	2	0.008
IPR012340:Nucleic acid-binding, OB-fold	0.001	0.00160222	14	0.383
IPR013652:Glycine N-acyltransferase, C-terminal	0.001	0.00160222	3	0
GO:0048858~cell projection morphogenesis	0.001	0.00160222	91	11.949
GO:0006406~mRNA export from nucleus	0.001	0.00160222	12	0.126
PIRSF001541:glutamine-tRNA ligase	0.001	0.00160222	3	0.003
GO:0006264~mitochondrial DNA replication	0.001	0.00160222	8	0.002
IPR007642:RNA polymerase Rpb2, domain 2	0.001	0.00160222	3	0.001
GO:0016681~oxidoreductase activity, acting on diphenols and related substances as donors, cytochrome as acceptor	0.001	0.00160222	3	0.005
GO:0046456~icosanoid biosynthetic process	0.001	0.00160222	18	0.322
IPR000348:emp24/gp25L/p24	0.001	0.00160222	12	0.024
mmu00980:Metabolism of xenobiotics by cytochrome P450	0.001	0.00160222	43	0.458
GO:0030126~COPI vesicle coat	0.001	0.00160222	6	0.056
IPR001936:Ras GTPase-activating protein	0.001	0.00160222	13	0.041
GO:0030552~cAMP binding	0.001	0.00160222	7	0.033
IPR014766:Carboxypeptidase, regulatory region	0.001	0.00160222	5	0.018
GO:0006825~copper ion transport	0.001	0.00160222	3	0.005
mmu00330:Arginine and proline metabolism	0.001	0.00160222	14	0.23
GO:0006817~phosphate transport	0.001	0.00160222	39	0.742
GO:0009975~cyclase activity	0.001	0.00160222	11	0.124
GO:0045059~positive thymic T cell selection	0.016	0.0229679	2	0.016
GO:0015114~phosphate transmembrane transporter activity	0.001	0.00160222	2	0.001
GO:0005201~extracellular matrix structural constituent	0.001	0.00160222	36	0.617
GO:0051926~negative regulation of calcium ion transport	0.001	0.00160222	2	0
GO:0032774~RNA biosynthetic process	0.001	0.00160222	1772	794.68
Transferase	0.001	0.00160222	35	1.666
GO:0001658~ureteric bud branching	0.001	0.00160222	4	0.025
IPR002198:Short-chain dehydrogenase/reductase SDR	0.001	0.00160222	28	1.098
PIRSF005526:semaphorin	0.001	0.00160222	9	0.033
GO:0004576~oligosaccharyl transferase activity	0.001	0.00160222	4	0.021
GO:0001838~embryonic epithelial tube formation	0.001	0.00160222	16	0.288
GO:0043112~receptor metabolic process	0.001	0.00160222	7	0.088
IPR003089:Alpha/beta hydrolase	0.006	0.00895403	2	0.006
PIRSF001785:E3 ubiquitin-protein ligase Cbl	0.005	0.0075084	2	0.005
GO:0045494~photoreceptor cell maintenance	0.004	0.0060716	2	0.004
PIRSF002385:B/K protein/synaptotagmin	0.005	0.0075084	2	0.005
GO:0031016~pancreas development	0.001	0.00160222	4	0.01
IPR001400:Somatotropin hormone	0.001	0.00160222	7	0.002
SM00426:TEA	0.001	0.00160222	4	0.002
GO:0004075~biotin carboxylase activity	0.001	0.00160222	8	0.008
GO:0031667~response to nutrient levels	0.001	0.00160222	14	0.123
GO:0007613~memory	0.001	0.00160222	6	0.09
PIRSF037617:amine oxidase (copper-containing)	0.001	0.00160222	3	0.007
Lipid metabolism	0.001	0.00160222	53	1.209
GO:0007010~cytoskeleton organization and biogenesis	0.001	0.00160222	345	63.417
IPR010515:Collagenase NC10 and endostatin	0.001	0.00160222	3	0
IPR006651:Kelch	0.001	0.00160222	3	0.013
GO:0042220~response to cocaine	0.001	0.00160222	5	0.114
GO:0008236~serine-type peptidase activity	0.001	0.00160222	113	4.044
GO:0004415~hyalurononglucosaminidase activity	0.001	0.00160222	5	0.012
IPR004181:Zinc finger, MIZ-type	0.001	0.00160222	3	0.035
GO:0055082~cellular chemical homeostasis	0.001	0.00160222	62	4.226
GO:0017076~purine nucleotide binding	0.001	0.00160222	1417	682.73
SM00809:Alpha_adaptinC2	0.001	0.00160222	5	0.039
PIRSF038164:auxilin/cyclin G-associated kinase	0.001	0.00160222	5	0.006
GO:0000245~spliceosome assembly	0.001	0.00160222	8	0.038
GO:0047493~ceramide cholinephosphotransferase activity	0.001	0.00160222	9	0.001
GO:0048872~homeostasis of number of cells	0.001	0.00160222	11	0.153
IPR008254:Flavodoxin/nitric oxide synthase	0.001	0.00160222	16	0.069
GO:0009218~pyrimidine ribonucleotide metabolic process	0.001	0.00160222	4	0.017
GO:0006639~acylglycerol metabolic process	0.001	0.00160222	4	0.112
GO:0003746~translation elongation factor activity	0.001	0.00160222	20	0.442
GO:0006071~glycerol metabolic process	0.001	0.00160222	6	0.059
GO:0014003~oligodendrocyte development	0.001	0.00160222	5	0.039
GO:0006692~prostanoid metabolic process	0.001	0.00160222	9	0.106
phosphoprotein	0.001	0.00160222	5096	3575.67
GO:0044441~cilium part	0.001	0.00160222	9	0.032
cell cycle	0.001	0.00160222	166	30.123
IPR004327:Phosphotyrosyl phosphatase activator, PTPA	0.001	0.00160222	6	0.015
IPR010468:Hormone-sensitive lipase, N-terminal	0.004	0.0060716	2	0.004
tpq	0.001	0.00160222	3	0.028
GO:0008053~mitochondrial fusion	0.009	0.0131673	2	0.009
GO:0014902~myotube differentiation	0.001	0.00160222	3	0.003
GO:0019319~hexose biosynthetic process	0.001	0.00160222	13	0.294
GO:0015929~hexosaminidase activity	0.001	0.00160222	7	0.037
IPR001373:Cullin	0.001	0.00160222	7	0.023
GO:0045321~leukocyte activation	0.001	0.00160222	81	9.888
pyridoxal phosphate	0.001	0.00160222	36	0.497
GO:0007132~meiotic metaphase I	0.001	0.00160222	2	0.001
GO:0045429~positive regulation of nitric oxide biosynthetic process	0.013	0.0187682	2	0.014
IPR006055:Exonuclease	0.001	0.00160222	6	0.037
PIRSF025004:CCR4-NOT transcription complex subunit 7/8	0.001	0.00160222	2	0
GO:0032553~ribonucleotide binding	0.001	0.00160222	1365	642.267
SM00049:DEP	0.001	0.00160222	8	0.06
IPR013801:STAT transcription factor, DNA-binding	0.001	0.00160222	33	0.149
SM00707:RPEL	0.001	0.00160222	9	0.004
metalloprotease	0.001	0.00160222	80	3.634
PIRSF008133:human hypothetical protein DKFZp434A073.1	0.001	0.00160222	3	0.002
PIRSF001711:ADP-ribosylation factor	0.001	0.00160222	6	0.086
GO:0007519~skeletal muscle development	0.001	0.00160222	35	1.179
SM00192:LDLa	0.001	0.00160222	12	0.152
IPR015800:Copper amine oxidase, N2-terminal	0.001	0.00160222	3	0.007
GO:0048563~post-embryonic organ morphogenesis	0.001	0.00160222	6	0.004
GO:0006427~histidyl-tRNA aminoacylation	0.004	0.0060716	2	0.004
GO:0031349~positive regulation of defense response	0.001	0.00160222	8	0.06
GO:0016796~exonuclease activity, active with either ribo- or deoxyribonucleic acids and producing 5'-phosphomonoesters	0.002	0.00312949	3	0.093
IPR003019:Metallothionein superfamily	0.001	0.00160222	6	0.003
GO:0006974~response to DNA damage stimulus	0.001	0.00160222	138	13.06
GO:0032011~ARF protein signal transduction	0.001	0.00160222	17	0.078
GO:0005525~GTP binding	0.001	0.00160222	140	20.369
IPR013816:ATP-grasp fold, subdomain 2	0.001	0.00160222	17	0.092
PIRSF038460:piwi protein	0.001	0.00160222	2	0.001
IPR000649:Initiation factor 2B related	0.013	0.0187682	2	0.013
GO:0031323~regulation of cellular metabolic process	0.001	0.00160222	2008	1026.96
GO:0008544~epidermis development	0.001	0.00160222	35	1.103
GO:0048549~positive regulation of pinocytosis	0.001	0.00160222	4	0.002
GO:0046716~muscle maintenance	0.001	0.00160222	3	0.007
GO:0051402~neuron apoptosis	0.001	0.00160222	8	0.413
IPR002052:N-6 Adenine-specific DNA methylase	0.001	0.00160222	4	0.032
GO:0001932~regulation of protein amino acid phosphorylation	0.001	0.00160222	10	0.358
IPR012957:CHD, C-terminal 2	0.001	0.00160222	8	0.045
tumor suppressor	0.001	0.00160222	3	0.042
GO:0007606~sensory perception of chemical stimulus	0.001	0.00160222	33	0.481
GO:0048169~regulation of long-term neuronal synaptic plasticity	0.001	0.00160222	5	0.18
GO:0048628~myoblast maturation	0.001	0.00160222	9	0.099
GO:0009056~catabolic process	0.001	0.00160222	337	78.35
GO:0008250~oligosaccharyl transferase complex	0.001	0.00160222	4	0.02
IPR005819:Histone H5	0.001	0.00160222	10	0.029
IPR013020:DNA helicase (DNA repair), Rad3 type	0.001	0.00160222	14	0.036
GO:0048856~anatomical structure development	0.001	0.00160222	1257	595.828
GO:0046520~sphingoid biosynthetic process	0.002	0.00312949	2	0.002
IPR007677:DFNA5 protein	0.001	0.00160222	3	0.019
GO:0045160~myosin I complex	0.001	0.00160222	6	0.014
SM00589:PRY	0.001	0.00160222	23	0.292
GO:0040016~embryonic cleavage	0.001	0.00160222	6	0.021
IPR000449:Ubiquitin-associated/translation elongation factor EF1B, N-terminal	0.001	0.00160222	23	0.538
Mitosis	0.001	0.00160222	6	0.017
PIRSF006704:transcription elongation factor, IIS type	0.001	0.00160222	2	0
GO:0051427~hormone receptor binding	0.001	0.00160222	10	0.244
GO:0006575~amino acid derivative metabolic process	0.001	0.00160222	30	1.074
GO:0042168~heme metabolic process	0.001	0.00160222	9	0.11
PIRSF036848:conserved protein with F-box/LRR-repeat, Skp2 type	0.002	0.00312949	2	0.002
IPR009607:Enhancer of polycomb, C-terminal	0.001	0.00160222	2	0
Microtubule	0.031	0.0438602	2	0.031
GO:0045165~cell fate commitment	0.001	0.00160222	58	0.763
GO:0005328~neurotransmitter:sodium symporter activity	0.001	0.00160222	4	0.01
GO:0007019~microtubule depolymerization	0.001	0.00160222	3	0.028
GO:0019321~pentose metabolic process	0.014	0.0201764	2	0.014
SM00125:IL1	0.001	0.00160222	7	0.004
GO:0032989~cellular structure morphogenesis	0.001	0.00160222	210	41.254
GO:0050932~regulation of pigment cell differentiation	0.01	0.0145568	2	0.01
GO:0005542~folic acid binding	0.001	0.00160222	4	0.032
disulfide bond	0.001	0.00160222	5	0.016
GO:0050767~regulation of neurogenesis	0.001	0.00160222	20	0.389
IPR000548:Myelin basic protein	0.001	0.00160222	2	0
GO:0006886~intracellular protein transport	0.001	0.00160222	191	34.591
GO:0055066~di-, tri-valent inorganic cation homeostasis	0.001	0.00160222	30	1.663
IPR004166:MHCK/EF2 kinase	0.001	0.00160222	4	0.009
GO:0004058~aromatic-L-amino-acid decarboxylase activity	0.001	0.00160222	7	0.004
SM00139:MyTH4	0.001	0.00160222	28	0.052
IPR013764:Acyl-CoA oxidase/dehydrogenase, type1/2, C-terminal	0.001	0.00160222	7	0.086
GO:0046328~regulation of JNK cascade	0.001	0.00160222	11	0.193
DNA recombination	0.001	0.00160222	4	0.003
GO:0003725~double-stranded RNA binding	0.001	0.00160222	31	0.234
GO:0006043~glucosamine catabolic process	0.001	0.00160222	2	0.001
IPR000073:Alpha/beta hydrolase fold-1	0.001	0.00160222	3	0.046
mmu03030:DNA polymerase	0.001	0.00160222	25	0.244
Carbohydrate transport and metabolism	0.001	0.00160222	33	1.722
GO:0015718~monocarboxylic acid transport	0.008	0.011741	2	0.008
GO:0022406~membrane docking	0.001	0.00160222	7	0.023
GO:0005776~autophagic vacuole	0.008	0.011741	2	0.008
GO:0022804~active transmembrane transporter activity	0.001	0.00160222	138	19.55
IPR004081:Arylamine N-acetyltransferase	0.001	0.00160222	3	0.002
GO:0003729~mRNA binding	0.001	0.00160222	17	0.16
GO:0045190~isotype switching	0.001	0.00160222	7	0.124
GO:0043271~negative regulation of ion transport	0.001	0.00160222	2	0
cytolysis	0.001	0.00160222	6	0.014
GO:0004363~glutathione synthase activity	0.001	0.00160222	2	0
kelch repeat	0.001	0.00160222	11	0.158
PIRSF019480:protein CBFA2T1	0.001	0.00160222	4	0
GO:0016042~lipid catabolic process	0.001	0.00160222	56	2.851
GO:0051262~protein tetramerization	0.001	0.00160222	5	0.05
GO:0031226~intrinsic to plasma membrane	0.001	0.00160222	212	34.752
GO:0005522~profilin binding	0.006	0.00895403	2	0.006
mmu01030:Glycan structures - biosynthesis 1	0.001	0.00160222	30	1.473
GO:0015674~di-, tri-valent inorganic cation transport	0.001	0.00160222	52	2.578
mmu00232:Caffeine metabolism	0.001	0.00160222	3	0.003
GO:0022803~passive transmembrane transporter activity	0.001	0.00160222	145	16.933
GO:0005786~signal recognition particle, endoplasmic reticulum targeting	0.001	0.00160222	6	0.013
GO:0031267~small GTPase binding	0.001	0.00160222	20	0.526
sodium/potassium transport	0.011	0.0159464	2	0.011
GO:0019226~transmission of nerve impulse	0.001	0.00160222	62	7.779
IPR012968:FerI	0.002	0.00312949	2	0.002
GO:0051047~positive regulation of secretion	0.025	0.0354936	2	0.025
PIRSF038235:cAMP response element-binding protein (CREB)	0.001	0.00160222	5	0.001
GO:0042423~catecholamine biosynthetic process	0.001	0.00160222	10	0.022
GO:0016459~myosin complex	0.001	0.00160222	63	1.039
IPR015369:Follistatin	0.001	0.00160222	2	0
GO:0005509~calcium ion binding	0.001	0.00160222	535	117.051
IPR000409:Beige/BEACH	0.001	0.00160222	2	0.001
PIRSF008633:brain-expressed X-linked protein	0.001	0.00160222	2	0
GO:0042552~myelination	0.001	0.00160222	12	0.208
GO:0030054~cell junction	0.001	0.00160222	170	22.788
IPR000286:Histone deacetylase superfamily	0.001	0.00160222	10	0.123
IPR011304:L-lactate dehydrogenase	0.001	0.00160222	4	0.003
IPR008197:Whey acidic protein, 4-disulphide core	0.003	0.00462508	2	0.003
GO:0003816~complement component C1s activity	0.002	0.00312949	2	0.002
IPR015727:Protein kinase C mu-related	0.001	0.00160222	4	0.003
IPR015807:Histidyl-tRNA synthetase, class IIa, subgroup	0.004	0.0060716	2	0.004
IPR001610:PAC motif	0.001	0.00160222	6	0.117
GO:0030478~actin cap	0.001	0.00160222	2	0
GO:0030324~lung development	0.001	0.00160222	63	0.955
IPR000967:Zinc finger, NF-X1-type	0.001	0.00160222	3	0.002
GO:0051674~localization of cell	0.001	0.00160222	120	12.485
IPR000367:G-protein alpha subunit, group S	0.001	0.00160222	2	0
GO:0004064~arylesterase activity	0.001	0.00160222	2	0
GO:0002819~regulation of adaptive immune response	0.001	0.00160222	6	0.101
GO:0007024~alpha-tubulin folding	0.001	0.00160222	2	0
GO:0043047~single-stranded telomeric DNA binding	0.001	0.00160222	2	0
GO:0006399~tRNA metabolic process	0.001	0.00160222	37	2.151
GO:0051049~regulation of transport	0.001	0.00160222	24	1.336
GO:0030168~platelet activation	0.001	0.00160222	9	0.024
SM00577:CPDc	0.001	0.00160222	10	0.022
GO:0008634~negative regulation of survival gene product activity	0.001	0.00160222	3	0
IPR014868:Cadherin prodomain like	0.001	0.00160222	2	0
IPR004018:RPEL repeat	0.001	0.00160222	9	0.004
GO:0001845~phagolysosome formation	0.001	0.00160222	2	0.001
IPR006248:Aconitase, mitochondrial-like	0.001	0.00160222	2	0
GO:0046464~acylglycerol catabolic process	0.025	0.0354936	2	0.025
DNA replication initiation	0.009	0.0131673	2	0.009
GO:0016192~vesicle-mediated transport	0.001	0.00160222	217	47.646
GO:0051174~regulation of phosphorus metabolic process	0.001	0.00160222	18	0.87
autophagy	0.001	0.00160222	4	0.012
GO:0015629~actin cytoskeleton	0.001	0.00160222	175	11.534
GO:0003755~peptidyl-prolyl cis-trans isomerase activity	0.001	0.00160222	19	0.305
GO:0006527~arginine catabolic process	0.008	0.011741	2	0.008
GO:0015893~drug transport	0.01	0.0145568	2	0.01
GO:0005104~fibroblast growth factor receptor binding	0.001	0.00160222	12	0.012
IPR000175:Sodium:neurotransmitter symporter	0.001	0.00160222	4	0.008
GO:0001726~ruffle	0.001	0.00160222	28	0.732
IPR000690:Zinc finger, C2H2-type matrin	0.001	0.00160222	3	0.03
IPR004043:LCCL	0.001	0.00160222	2	0
GO:0004825~methionine-tRNA ligase activity	0.008	0.011741	2	0.008
GO:0042987~amyloid precursor protein catabolic process	0.001	0.00160222	11	0.04
GO:0001553~luteinization	0.001	0.00160222	5	0.015
GO:0004065~arylsulfatase activity	0.001	0.00160222	3	0.001
SM00706:TECPR	0.001	0.00160222	4	0
IPR002550:Protein of unknown function DUF21	0.001	0.00160222	3	0.007
IPR001723:Steroid hormone receptor	0.001	0.00160222	21	0.277
IPR013326:Apolipoprotein/apolipophorin	0.005	0.0075084	2	0.005
PIRSF005715:vacuolar protein sorting protein VPS45	0.001	0.00160222	5	0.012
GO:0014706~striated muscle development	0.001	0.00160222	60	2.755
GO:0032042~mitochondrial DNA metabolic process	0.001	0.00160222	8	0.002
SM00409:IG	0.001	0.00160222	112	5.195
trna-binding	0.01	0.0145568	2	0.01
cell projection	0.001	0.00160222	42	1.391
IPR002153:Transient receptor potential protein	0.001	0.00160222	2	0.001
GO:0007167~enzyme linked receptor protein signaling pathway	0.001	0.00160222	105	8.845
GO:0031012~extracellular matrix	0.001	0.00160222	114	8.923
GO:0009611~response to wounding	0.001	0.00160222	148	12.802
GO:0051650~establishment of vesicle localization	0.001	0.00160222	3	0.026
GO:0007252~I-kappaB phosphorylation	0.001	0.00160222	6	0.002
IPR005123:2OG-Fe(II) oxygenase	0.001	0.00160222	6	0.106
GO:0021537~telencephalon development	0.001	0.00160222	9	0.044
GO:0042101~T cell receptor complex	0.001	0.00160222	6	0.02
IPR002328:Alcohol dehydrogenase, zinc-containing	0.001	0.00160222	6	0.038
Deafness	0.001	0.00160222	6	0.002
GO:0015193~L-proline transmembrane transporter activity	0.001	0.00160222	3	0.002
GO:0015837~amine transport	0.001	0.00160222	17	0.272
GO:0001836~release of cytochrome c from mitochondria	0.001	0.00160222	7	0.065
GO:0019222~regulation of metabolic process	0.001	0.00160222	2110	1128.29
PIRSF005666:integrin alpha, VLA protein type	0.001	0.00160222	11	0.078
GO:0001649~osteoblast differentiation	0.001	0.00160222	7	0.111
IPR006117:2-5-oligoadenylate synthetase	0.001	0.00160222	22	0.042
IPR000719:Protein kinase, core	0.001	0.00160222	136	25.641
GO:0000768~syncytium formation by plasma membrane fusion	0.001	0.00160222	3	0.003
SM00082:LRRCT	0.001	0.00160222	10	0.248
PIRSF002353:S-100 protein	0.001	0.00160222	19	0.022
GO:0030684~preribosome	0.001	0.00160222	4	0
GO:0042771~DNA damage response, signal transduction by p53 class mediator resulting in induction of apoptosis	0.001	0.00160222	5	0.055
IPR013649:Integrin alpha-2	0.001	0.00160222	17	0.136
GO:0001776~leukocyte homeostasis	0.001	0.00160222	11	0.146
GO:0030334~regulation of cell migration	0.001	0.00160222	16	0.566
protein phosphatase inhibitor	0.001	0.00160222	7	0.042
IPR002208:SecY protein	0.001	0.00160222	3	0.001
IPR001173:Glycosyl transferase, family 2	0.001	0.00160222	3	0.021
PIRSF001143:coagulation factor X	0.001	0.00160222	3	0.003
GO:0031981~nuclear lumen	0.001	0.00160222	432	112.663
GO:0030148~sphingolipid biosynthetic process	0.001	0.00160222	13	0.047
IPR007797:AF-4 proto-oncoprotein	0.001	0.00160222	5	0.007
GO:0005932~basal body	0.001	0.00160222	4	0.002
mmu03020:RNA polymerase	0.001	0.00160222	6	0.262
GO:0007186~G-protein coupled receptor protein signaling pathway	0.001	0.00160222	226	34.89
GO:0000155~two-component sensor activity	0.001	0.00160222	5	0.087
GO:0045786~negative regulation of progression through cell cycle	0.001	0.00160222	58	4.471
IPR003110:Phosphorylated immunoreceptor signaling ITAM	0.001	0.00160222	4	0.006
IPR013029:Protein of unknown function DUF933	0.001	0.00160222	2	0
protein kinase inhibitor	0.001	0.00160222	4	0.023
mmu05210:Colorectal cancer	0.001	0.00160222	35	1.864
calmodulin-binding	0.001	0.00160222	42	1.541
GO:0046983~protein dimerization activity	0.001	0.00160222	119	19.624
IPR013162:CD80-like, immunoglobulin C2-set	0.001	0.00160222	4	0.137
GO:0018212~peptidyl-tyrosine modification	0.001	0.00160222	12	0.577
mmu00520:Nucleotide sugars metabolism	0.001	0.00160222	4	0.008
complement classical pathway	0.001	0.00160222	4	0.005
GO:0019884~antigen processing and presentation of exogenous antigen	0.001	0.00160222	18	0.23
Nuclease	0.001	0.00160222	4	0.029
GO:0051093~negative regulation of developmental process	0.001	0.00160222	30	1.19
IPR006383:HAD-superfamily hydrolase, subfamily IB, PSPase-like	0.011	0.0159464	2	0.011
GO:0035295~tube development	0.001	0.00160222	93	5.161
GO:0016814~hydrolase activity, acting on carbon-nitrogen (but not peptide) bonds, in cyclic amidines	0.001	0.00160222	11	0.062
IPR014352:FERM-type 3-helical bundle	0.001	0.00160222	42	0.165
GO:0046209~nitric oxide metabolic process	0.001	0.00160222	5	0.065
GO:0022838~substrate specific channel activity	0.001	0.00160222	123	13.144
IPR010472:Diaphanous FH3	0.001	0.00160222	6	0.027
GO:0048546~digestive tract morphogenesis	0.001	0.00160222	5	0.02
GO:0004983~neuropeptide Y receptor activity	0.001	0.00160222	4	0.037
GO:0043506~regulation of JNK activity	0.001	0.00160222	8	0.034
GO:0004806~triacylglycerol lipase activity	0.001	0.00160222	3	0.037
GO:0007155~cell adhesion	0.001	0.00160222	373	63.843
GO:0015294~solute:cation symporter activity	0.001	0.00160222	21	0.275
Chromatin structure and dynamics / Secondary metabolites biosynthesis, transport, and catabolism	0.001	0.00160222	5	0.067
GO:0055001~muscle cell development	0.001	0.00160222	6	0.061
SM00369:LRR_TYP	0.001	0.00160222	21	1.023
GO:0043473~pigmentation	0.001	0.00160222	8	0.105
metal-binding	0.001	0.00160222	1700	822.431
GO:0035243~protein-arginine omega-N symmetric methyltransferase activity	0.003	0.00462508	2	0.003
IPR013594:Dynein heavy chain, N-terminal region 1	0.031	0.0438602	2	0.031
GO:0016569~covalent chromatin modification	0.001	0.00160222	21	1.042
IPR004170:WWE	0.001	0.00160222	7	0.006
GO:0005876~spindle microtubule	0.001	0.00160222	6	0.094
PIRSF036926:PIRSF036926	0.001	0.00160222	4	0.002
GO:0045860~positive regulation of protein kinase activity	0.001	0.00160222	32	2.012
GO:0048762~mesenchymal cell differentiation	0.001	0.00160222	11	0.181
IPR002223:Proteinase inhibitor I2, Kunitz metazoa	0.001	0.00160222	5	0.015
IPR001664:Intermediate filament protein	0.001	0.00160222	142	1.521
GO:0006029~proteoglycan metabolic process	0.001	0.00160222	5	0.039
GO:0007265~Ras protein signal transduction	0.001	0.00160222	129	9.23
GO:0002053~positive regulation of mesenchymal cell proliferation	0.001	0.00160222	37	0.032
GO:0048134~germ-line cyst formation	0.001	0.00160222	2	0.001
SM00280:KAZAL	0.001	0.00160222	15	0.116
IPR000629:RNA helicase, ATP-dependent, DEAD-box type	0.001	0.00160222	6	0.378
GO:0042158~lipoprotein biosynthetic process	0.001	0.00160222	10	0.328
PIRSF002052:histone H4	0.001	0.00160222	4	0.015
IPR004148:BAR	0.001	0.00160222	4	0.066
GO:0009306~protein secretion	0.001	0.00160222	15	0.291
IPR000972:Octamer-binding transcription factor	0.002	0.00312949	2	0.002
SM00109:C1	0.001	0.00160222	34	1.116
GO:0001822~kidney development	0.001	0.00160222	19	0.57
GO:0003690~double-stranded DNA binding	0.001	0.00160222	7	0.092
IPR002209:Heparin-binding growth factor/Fibroblast growth factor	0.001	0.00160222	5	0.035
GO:0019953~sexual reproduction	0.001	0.00160222	105	14.983
GO:0006206~pyrimidine base metabolic process	0.001	0.00160222	4	0.03
GO:0032488~Cdc42 protein signal transduction	0.001	0.00160222	10	0.01
GO:0016405~CoA-ligase activity	0.001	0.00160222	5	0.006
fertilization	0.001	0.00160222	3	0.001
GO:0042446~hormone biosynthetic process	0.001	0.00160222	6	0.123
GO:0019752~carboxylic acid metabolic process	0.001	0.00160222	252	54.845
IPR001810:Cyclin-like F-box	0.001	0.00160222	18	0.386
GO:0004331~fructose-2,6-bisphosphate 2-phosphatase activity	0.001	0.00160222	3	0.005
GO:0045261~proton-transporting ATP synthase complex, catalytic core F(1)	0.001	0.00160222	3	0.041
GO:0032561~guanyl ribonucleotide binding	0.001	0.00160222	145	21.173
IPR000602:Glycoside hydrolase, family 38, core	0.001	0.00160222	4	0.003
ubl conjugation	0.001	0.00160222	268	22.837
GO:0050709~negative regulation of protein secretion	0.001	0.00160222	5	0.006
SM00510:TFS2M	0.001	0.00160222	2	0
IPR000608:Ubiquitin-conjugating enzyme, E2	0.001	0.00160222	11	0.389
GO:0007569~cell aging	0.001	0.00160222	12	0.144
IPR005809:Succinyl-CoA synthetase, beta subunit	0.002	0.00312949	2	0.002
GO:0045933~positive regulation of muscle contraction	0.001	0.00160222	3	0.019
GO:0000389~nuclear mRNA 3'-splice site recognition	0.001	0.00160222	2	0
GO:0006598~polyamine catabolic process	0.004	0.0060716	2	0.004
IPR004154:Anticodon-binding	0.001	0.00160222	3	0.017
GO:0016298~lipase activity	0.001	0.00160222	35	1.398
IPR002872:Proline dehydrogenase	0.001	0.00160222	3	0.003
SM00240:FHA	0.001	0.00160222	19	0.206
IPR000716:Thyroglobulin type-1	0.004	0.0060716	2	0.004
GO:0002683~negative regulation of immune system process	0.001	0.00160222	6	0.054
IPR002919:Protease inhibitor I8, cysteine-rich trypsin inhibitor-like	0.001	0.00160222	4	0.008
chloride	0.001	0.00160222	8	0.299
Thick filament	0.001	0.00160222	8	0.005
GO:0035253~ciliary rootlet	0.001	0.00160222	6	0.009
GO:0009411~response to UV	0.001	0.00160222	9	0.171
GO:0002684~positive regulation of immune system process	0.001	0.00160222	31	1.433
GO:0030832~regulation of actin filament length	0.001	0.00160222	23	0.769
GO:0016874~ligase activity	0.001	0.00160222	211	27.772
mmu00450:Selenoamino acid metabolism	0.001	0.00160222	17	0.317
GO:0008156~negative regulation of DNA replication	0.004	0.0060716	3	0.031
IPR001699:Transcription factor, T-box	0.001	0.00160222	11	0.043
mmu00521:Streptomycin biosynthesis	0.015	0.0215796	2	0.016
GO:0046058~cAMP metabolic process	0.001	0.00160222	9	0.082
GO:0006220~pyrimidine nucleotide metabolic process	0.001	0.00160222	8	0.108
IPR001917:Aminotransferase, class-II	0.001	0.00160222	3	0.01
IPR008262:Lipase, active site	0.011	0.0159464	2	0.011
GO:0016635~oxidoreductase activity, acting on the CH-CH group of donors, quinone or related compound as acceptor	0.001	0.00160222	2	0.001
complement pathway	0.001	0.00160222	12	0.069
GO:0001775~cell activation	0.001	0.00160222	90	11.008
IPR014630:Alpha(1)-acid glycoprotein	0.001	0.00160222	3	0.001
IPR002473:Small chemokine, C-X-C/Interleukin 8	0.001	0.00160222	7	0.004
GO:0048503~GPI anchor binding	0.001	0.00160222	41	1.618
IPR009161:6-phosphofructokinase, eukaryotic type	0.001	0.00160222	5	0.006
IPR001609:Myosin head, motor region	0.001	0.00160222	50	0.359
SM00069:GLA	0.001	0.00160222	3	0.022
IPR002155:Thiolase	0.001	0.00160222	3	0.006
IPR001353:20S proteasome, A and B subunits	0.001	0.00160222	4	0.047
GO:0016602~CCAAT-binding factor complex	0.001	0.00160222	2	0
GO:0005518~collagen binding	0.001	0.00160222	7	0.038
GO:0045333~cellular respiration	0.001	0.00160222	19	0.166
meiosis	0.001	0.00160222	5	0.072
IPR015221:Ubiquitin related modifier 1	0.001	0.00160222	2	0
IPR007282:NOT2/NOT3/NOT5	0.001	0.00160222	3	0.003
IPR006587:Vault protein inter-alpha-trypsin, metazoa	0.001	0.00160222	2	0.001
GO:0042436~indole derivative catabolic process	0.001	0.00160222	3	0.006
GO:0001772~immunological synapse	0.001	0.00160222	8	0.08
PIRSF031070:PIRSF031070	0.001	0.00160222	2	0
GO:0048639~positive regulation of developmental growth	0.001	0.00160222	2	0
GO:0045670~regulation of osteoclast differentiation	0.001	0.00160222	7	0.046
GO:0002200~somatic diversification of immune receptors	0.001	0.00160222	13	0.174
GO:0042623~ATPase activity, coupled	0.001	0.00160222	160	21.348
GO:0005856~cytoskeleton	0.001	0.00160222	684	174.27
GO:0002526~acute inflammatory response	0.001	0.00160222	35	0.949
GO:0031234~extrinsic to internal side of plasma membrane	0.001	0.00160222	5	0.075
GO:0035272~exocrine system development	0.001	0.00160222	27	0.029
IPR014729:Rossmann-like alpha/beta/alpha sandwich fold	0.001	0.00160222	10	0.265
GO:0017110~nucleoside-diphosphatase activity	0.001	0.00160222	5	0.02
GO:0045428~regulation of nitric oxide biosynthetic process	0.016	0.0229679	2	0.017
IPR003439:ABC transporter related	0.001	0.00160222	19	0.188
pentose shunt	0.021	0.0299661	2	0.022
GO:0043596~nuclear replication fork	0.001	0.00160222	6	0.073
GO:0002377~immunoglobulin production	0.001	0.00160222	15	0.285
GO:0016866~intramolecular transferase activity	0.001	0.00160222	11	0.111
GO:0017145~stem cell division	0.001	0.00160222	3	0.008
PIRSF008122:hypothetical protein, fruit fly EG_EG0003.5 type	0.001	0.00160222	2	0.001
nadp	0.001	0.00160222	39	1.922
Energy production and conversion / Posttranslational modification, protein turnover, chaperones	0.001	0.00160222	4	0.007
GO:0045061~thymic T cell selection	0.001	0.00160222	5	0.086
GO:0009143~nucleoside triphosphate catabolic process	0.001	0.00160222	6	0.006
IPR006895:Zinc finger, Sec23/Sec24-type	0.008	0.011741	2	0.008
IPR011084:DNA repair metallo-beta-lactamase	0.001	0.00160222	2	0
IPR002870:Peptidase M12B, propeptide	0.001	0.00160222	20	0.155
dna damage	0.001	0.00160222	55	2.73
IPR001326:Translation elongation factor EF1B, beta and delta chains, C-terminal	0.001	0.00160222	5	0.006
cilium biogenesis/degradation	0.001	0.00160222	2	0.001
IPR000375:Dynamin central region	0.002	0.00312949	2	0.002
IPR010614:DEAD2	0.001	0.00160222	14	0.036
SM00717:SANT	0.001	0.00160222	35	0.797
GO:0016211~ammonia ligase activity	0.001	0.00160222	3	0.002
IPR001762:Blood coagulation inhibitor, Disintegrin	0.001	0.00160222	22	0.173
GO:0051640~organelle localization	0.001	0.00160222	10	0.16
PIRSF005149:inositolphosphorylceramide-B hydroxylase	0.001	0.00160222	2	0
GO:0006810~transport	0.001	0.00160222	1804	992.587
GO:0007183~SMAD protein complex assembly	0.001	0.00160222	4	0.001
PIRSF016325:phosphotyrosyl phosphatase activator	0.001	0.00160222	6	0.015
Nucleus	0.001	0.00160222	112	9.116
GO:0050821~protein stabilization	0.001	0.00160222	3	0.007
GO:0016188~synaptic vesicle maturation	0.001	0.00160222	5	0.185
er-golgi transport	0.001	0.00160222	21	0.711
PIRSF038049:chromodomain helicase DNA-binding (CHD3/CHD4/CHD5) proteins, animal type	0.001	0.00160222	7	0.035
Tetrahydrobiopterin biosynthesis	0.001	0.00160222	3	0.004
elongation factor	0.001	0.00160222	17	0.22
GO:0031941~filamentous actin	0.001	0.00160222	10	0.026
myogenesis	0.007	0.0103599	2	0.007
GO:0030220~platelet formation	0.001	0.00160222	2	0.001
SM00562:NDK	0.001	0.00160222	3	0.008
GO:0042632~cholesterol homeostasis	0.001	0.00160222	4	0.186
GO:0002312~B cell activation during immune response	0.001	0.00160222	2	0.001
SM00455:RBD	0.001	0.00160222	8	0.009
PIRSF001209:signal peptidase SEC11	0.001	0.00160222	4	0.001
IPR006586:ADAM, cysteine-rich	0.001	0.00160222	17	0.095
phospholipid biosynthesis	0.001	0.00160222	10	0.142
GO:0045657~positive regulation of monocyte differentiation	0.003	0.00462508	2	0.003
IPR001241:DNA topoisomerase, type IIA, subunit B or N-terminal	0.001	0.00160222	4	0.004
SM00645:Pept_C1	0.001	0.00160222	7	0.016
IPR010666:Zinc finger, GRF-type	0.001	0.00160222	4	0
collagen	0.001	0.00160222	43	0.947
IPR015568:Peptidase M1, puromycin-sensitive aminopeptidase	0.001	0.00160222	5	0.002
hydroxylysine	0.001	0.00160222	3	0
IPR004877:Cytochrome b561	0.001	0.00160222	3	0.008
IPR001827:Homeobox protein, antennapedia type	0.001	0.00160222	42	0.334
GO:0019213~deacetylase activity	0.001	0.00160222	15	0.252
GO:0009966~regulation of signal transduction	0.001	0.00160222	261	36.353
GO:0009892~negative regulation of metabolic process	0.001	0.00160222	194	40.995
PIRSF001966:tumor necrosis factor receptor superfamily member, CD40 type	0.001	0.00160222	4	0.022
IPR003186:Proteasome activator pa28, REG beta subunit	0.016	0.0229679	2	0.016
GO:0044456~synapse part	0.001	0.00160222	50	1.822
IPR015224:Talin, central	0.001	0.00160222	6	0.007
GO:0008170~N-methyltransferase activity	0.001	0.00160222	32	1.004
GO:0031513~nonmotile primary cilium	0.001	0.00160222	9	0.039
Calcium	0.001	0.00160222	18	0.283
sarcoplasmic reticulum	0.001	0.00160222	7	0.106
GO:0004715~non-membrane spanning protein tyrosine kinase activity	0.001	0.00160222	12	0.288
GO:0016799~hydrolase activity, hydrolyzing N-glycosyl compounds	0.001	0.00160222	3	0.051
IPR006627:Protein of unknown function TDU	0.001	0.00160222	4	0
GO:0015301~anion:anion antiporter activity	0.001	0.00160222	11	0.049
GO:0044463~cell projection part	0.001	0.00160222	31	0.54
GO:0006753~nucleoside phosphate metabolic process	0.001	0.00160222	9	0.594
GO:0035282~segmentation	0.001	0.00160222	9	0.3
thiol protease inhibitor	0.001	0.00160222	14	0.013
GO:0051014~actin filament severing	0.001	0.00160222	3	0.009
SM00255:TIR	0.001	0.00160222	11	0.04
GO:0043269~regulation of ion transport	0.001	0.00160222	4	0.018
GO:0033178~proton-transporting two-sector ATPase complex, catalytic domain	0.001	0.00160222	3	0.041
IPR015767:Rho GTPase activating	0.001	0.00160222	10	0.015
Immunoglobulin domain	0.001	0.00160222	8	0.058
mitochondrion	0.001	0.00160222	283	81.555
GO:0001565~phorbol ester receptor activity	0.001	0.00160222	14	0.075
SM00554:FAS1	0.001	0.00160222	12	0.005
GO:0006536~glutamate metabolic process	0.001	0.00160222	3	0.015
PIRSF500650:amine oxidase (copper-containing), animal	0.001	0.00160222	3	0.007
IPR010507:Zinc finger, MYM-type	0.001	0.00160222	7	0.002
GO:0004522~pancreatic ribonuclease activity	0.001	0.00160222	7	0.004
GO:0035307~positive regulation of protein amino acid dephosphorylation	0.001	0.00160222	6	0.015
potassium transport	0.001	0.00160222	20	1.044
GO:0051260~protein homooligomerization	0.001	0.00160222	13	0.177
SM00134:LU	0.001	0.00160222	23	0.031
PIRSF001734:transcriptional regulator, BRCA1 type	0.004	0.0060716	2	0.004
Methylation	0.001	0.00160222	15	0.049
IPR003151:PIK-related kinase, FAT	0.001	0.00160222	2	0
IPR008983:Tumour necrosis factor-like	0.001	0.00160222	7	0.129
GO:0015810~aspartate transport	0.001	0.00160222	2	0
proline metabolism	0.001	0.00160222	3	0.003
GO:0006787~porphyrin catabolic process	0.001	0.00160222	4	0.007
GO:0009058~biosynthetic process	0.001	0.00160222	752	392.493
GO:0005978~glycogen biosynthetic process	0.001	0.00160222	9	0.196
Sterol biosynthesis	0.001	0.00160222	3	0.001
GO:0009074~aromatic amino acid family catabolic process	0.001	0.00160222	6	0.032
GO:0006054~N-acetylneuraminate metabolic process	0.002	0.00312949	2	0.002
IPR002114:Phosphotransferase system, HPr serine phosphorylation site	0.001	0.00160222	7	0.013
mmu00730:Thiamine metabolism	0.001	0.00160222	4	0.031
GO:0016773~phosphotransferase activity, alcohol group as acceptor	0.001	0.00160222	370	113.284
folate-binding	0.001	0.00160222	3	0.025
IPR001030:Aconitase/3-isopropylmalate dehydratase large subunit, alpha/beta/alpha	0.001	0.00160222	4	0.006
PIRSF037459:zinc finger DHHC domain-containing protein 7	0.002	0.00312949	2	0.002
GO:0019318~hexose metabolic process	0.001	0.00160222	72	6.539
GO:0005801~cis-Golgi network	0.001	0.00160222	4	0.019
GO:0009072~aromatic amino acid family metabolic process	0.001	0.00160222	11	0.102
IPR001611:Leucine-rich repeat	0.001	0.00160222	46	4.714
IPR014767:Diaphanous autoregulatory	0.001	0.00160222	4	0.011
nucleotidyltransferase	0.001	0.00160222	47	2.348
GO:0030234~enzyme regulator activity	0.001	0.00160222	437	81.172
GO:0006641~triacylglycerol metabolic process	0.002	0.00312949	3	0.091
SM00097:WNT1	0.002	0.00312949	2	0.002
GO:0009343~biotin carboxylase complex	0.001	0.00160222	4	0.003
IPR013543:Calcium/calmodulin dependent protein kinase II, association-domain	0.001	0.00160222	4	0.01
Transcription / Cell division and chromosome partitioning	0.001	0.00160222	12	0.638
GO:0008097~5S rRNA binding	0.001	0.00160222	3	0.003
GO:0032945~negative regulation of mononuclear cell proliferation	0.002	0.00312949	3	0.037
GO:0000910~cytokinesis	0.001	0.00160222	12	0.223
IPR003972:Potassium channel, voltage dependent, Kv1	0.001	0.00160222	2	0.001
GO:0002460~adaptive immune response based on somatic recombination of immune receptors built from immunoglobulin superfamily domains	0.001	0.00160222	27	1.674
GO:0021761~limbic system development	0.001	0.00160222	7	0.016
PIRSF035808:phosphoesterase, brain protein 239 type	0.001	0.00160222	3	0.001
GO:0004714~transmembrane receptor protein tyrosine kinase activity	0.001	0.00160222	34	0.275
GO:0019439~aromatic compound catabolic process	0.001	0.00160222	6	0.04
GO:0030880~RNA polymerase complex	0.001	0.00160222	6	0.196
SM00184:RING	0.001	0.00160222	130	15.992
Transmembrane	0.001	0.00160222	67	7.025
PIRSF004632:Drosophila membrane protein patched	0.003	0.00462508	2	0.003
GO:0002768~immune response-regulating cell surface receptor signaling pathway	0.001	0.00160222	5	0.141
GO:0048284~organelle fusion	0.012	0.01735	2	0.012
IPR001005:SANT, DNA-binding	0.001	0.00160222	35	0.797
GO:0030628~pre-mRNA 3'-splice site binding	0.001	0.00160222	2	0
IPR005615:Glutathione synthase, eukaryotic	0.001	0.00160222	2	0
Actin capping	0.001	0.00160222	3	0.001
GO:0000166~nucleotide binding	0.001	0.00160222	1692	888.454
IPR006195:Aminoacyl-tRNA synthetase, class II	0.001	0.00160222	3	0.021
membrane	0.001	0.00160222	3928	2504.24
GO:0032039~integrator complex	0.001	0.00160222	3	0.013
signalosome	0.001	0.00160222	5	0.126
GO:0030120~vesicle coat	0.001	0.00160222	24	0.848
GO:0006691~leukotriene metabolic process	0.001	0.00160222	13	0.094
IPR007421:ATPase associated with various cellular activities, AAA-4	0.001	0.00160222	11	0.01
IPR001427:Pancreatic ribonuclease	0.001	0.00160222	6	0.004
SM00199:SCY	0.001	0.00160222	39	0.1
IPR004301:Nucleoplasmin	0.001	0.00160222	2	0
IPR014722:Translation protein SH3-like, subgroup	0.001	0.00160222	4	0.211
GO:0030685~nucleolar preribosome	0.001	0.00160222	4	0
GO:0051092~activation of NF-kappaB transcription factor	0.001	0.00160222	8	0.116
GO:0008203~cholesterol metabolic process	0.001	0.00160222	45	1.541
GO:0007214~gamma-aminobutyric acid signaling pathway	0.001	0.00160222	2	0.001
GO:0008583~mystery cell fate differentiation	0.001	0.00160222	2	0
IPR001968:Glycoside hydrolase, family 56	0.001	0.00160222	5	0.012
autoimmune encephalomyelitis	0.001	0.00160222	2	0
GO:0044266~multicellular organismal macromolecule catabolic process	0.001	0.00160222	6	0.066
GO:0004003~ATP-dependent DNA helicase activity	0.001	0.00160222	21	0.071
GO:0004904~interferon receptor activity	0.001	0.00160222	3	0.003
serine/threonine-specific phosphatase	0.001	0.00160222	4	0.002
GO:0014020~primary neural tube formation	0.001	0.00160222	11	0.173
GO:0005623~cell	0.001	0.00160222	26692	24757.1
SM00210:TSPN	0.001	0.00160222	8	0.044
GO:0016787~hydrolase activity	0.001	0.00160222	1583	831.795
IPR001711:Phosphatidylinositol-specific phospholipase C, Y domain	0.001	0.00160222	5	0.046
GO:0015816~glycine transport	0.001	0.00160222	3	0.002
SM00291:ZnF_ZZ	0.001	0.00160222	5	0.058
GO:0005788~endoplasmic reticulum lumen	0.001	0.00160222	3	0.014
GO:0016706~oxidoreductase activity, acting on paired donors, with incorporation or reduction of molecular oxygen, 2-oxoglutarate as one donor, and incorporation of one atom each of oxygen into both donors	0.001	0.00160222	8	0.322
IPR005442:Glutathione S-transferase, omega-class	0.001	0.00160222	4	0
GO:0031545~peptidyl-proline 4-dioxygenase activity	0.001	0.00160222	3	0.013
GO:0008284~positive regulation of cell proliferation	0.001	0.00160222	73	4.835
IPR001170:Natriuretic peptide receptor, N-terminal	0.001	0.00160222	3	0.007
GO:0014073~response to tropane	0.001	0.00160222	5	0.114
IPR015779:ACK tyrosine protein kinase, N-terminal	0.001	0.00160222	2	0.001
SM00249:PHD	0.001	0.00160222	72	4.716
GO:0008324~cation transmembrane transporter activity	0.001	0.00160222	162	33.546
IPR002398:Peptidase C14, caspase precursor p45	0.001	0.00160222	8	0.02
GO:0044420~extracellular matrix part	0.001	0.00160222	61	1.215
SM00603:LCCL	0.001	0.00160222	2	0
PIRSF002522:CXC chemokine	0.001	0.00160222	7	0.006
IPR013037:Clathrin adaptor, beta-adaptin, appendage, Ig-like subdomain	0.001	0.00160222	5	0.002
IPR011706:Multicopper oxidase, type 2	0.001	0.00160222	2	0
IPR014715:Fibrinogen, alpha/beta/gamma chain, C-terminal globular, subdomain 2	0.002	0.00312949	2	0.002
GO:0005548~phospholipid transporter activity	0.001	0.00160222	4	0.009
GO:0051293~establishment of spindle localization	0.001	0.00160222	2	0.001
GO:0030641~cellular hydrogen ion homeostasis	0.001	0.00160222	4	0.02
mmu04150:mTOR signaling pathway	0.001	0.00160222	31	0.786
GO:0045851~pH reduction	0.011	0.0159464	2	0.011
IPR007842:HEPN	0.001	0.00160222	3	0
IPR000695:H+ transporting ATPase, proton pump	0.026	0.0368815	2	0.026
GO:0009887~organ morphogenesis	0.001	0.00160222	297	30.778
GO:0048869~cellular developmental process	0.001	0.00160222	1074	486.943
GO:0008015~blood circulation	0.001	0.00160222	17	1.171
mmu00626:Naphthalene and anthracene degradation	0.001	0.00160222	9	0.042
GO:0048285~organelle fission	0.021	0.0299661	2	0.023
GO:0001573~ganglioside metabolic process	0.018	0.0257637	2	0.018
SM00430:HOLI	0.001	0.00160222	21	0.22
GO:0000931~gamma-tubulin large complex	0.004	0.0060716	2	0.004
GO:0044427~chromosomal part	0.001	0.00160222	309	24.666
GO:0009401~phosphoenolpyruvate-dependent sugar phosphotransferase system	0.001	0.00160222	12	0.031
GO:0016290~palmitoyl-CoA hydrolase activity	0.001	0.00160222	9	0.009
GO:0051705~behavioral interaction between organisms	0.001	0.00160222	6	0.03
GO:0030551~cyclic nucleotide binding	0.001	0.00160222	10	0.073
GO:0016055~Wnt receptor signaling pathway	0.001	0.00160222	47	2.588
IPR011705:BTB/Kelch-associated	0.001	0.00160222	4	0.069
IPR012266:Protein-tyrosine phosphatase, non-receptor type-12	0.001	0.00160222	2	0
GO:0007492~endoderm development	0.001	0.00160222	4	0.013
GO:0000244~assembly of spliceosomal tri-snRNP	0.012	0.01735	2	0.012
GO:0004830~tryptophan-tRNA ligase activity	0.001	0.00160222	2	0
GO:0005375~copper ion transmembrane transporter activity	0.001	0.00160222	3	0.001
GO:0033326~cerebrospinal fluid secretion	0.001	0.00160222	4	0
GO:0030175~filopodium	0.001	0.00160222	11	0.07
IPR000223:Peptidase S26A, signal peptidase I	0.001	0.00160222	4	0.003
GO:0004768~stearoyl-CoA 9-desaturase activity	0.001	0.00160222	7	0.003
GO:0019829~cation-transporting ATPase activity	0.001	0.00160222	12	0.825
IPR006555:Helicase, ATP-dependent, c2 type	0.001	0.00160222	14	0.036
SM00116:CBS	0.001	0.00160222	7	0.135
GO:0010172~embryonic body morphogenesis	0.001	0.00160222	2	0.001
IPR000717:Proteasome component region PCI	0.001	0.00160222	9	0.246
GO:0007021~tubulin folding	0.001	0.00160222	2	0
IPR013272:YL1 nuclear, C-terminal	0.001	0.00160222	3	0.001
IPR015735:Serine/threonine kinase STK	0.001	0.00160222	2	0
IPR001176:1-aminocyclopropane-1-carboxylate synthase	0.001	0.00160222	7	0.001
IPR000127:Ubiquitin-activating enzyme repeat	0.001	0.00160222	8	0.007
IPR004299:Membrane bound O-acyl transferase, MBOAT	0.001	0.00160222	4	0.042
GO:0000387~spliceosomal snRNP biogenesis	0.017	0.0243749	2	0.017
hydroxylation	0.001	0.00160222	37	0.453
GO:0016556~mRNA modification	0.005	0.0075084	2	0.005
GO:0008665~2'-phosphotransferase activity	0.001	0.00160222	2	0
PIRSF500306:serine/threonine-protein kinase, animal Ndr (nuclear Dbf2-related) type	0.001	0.00160222	3	0
PIRSF001990:class I histocompatibility antigen	0.001	0.00160222	12	0.032
GO:0017156~calcium ion-dependent exocytosis	0.001	0.00160222	7	0.125
GO:0050729~positive regulation of inflammatory response	0.001	0.00160222	8	0.06
GO:0051091~positive regulation of transcription factor activity	0.001	0.00160222	9	0.192
GO:0042127~regulation of cell proliferation	0.001	0.00160222	143	21.46
GO:0007189~G-protein signaling, adenylate cyclase activating pathway	0.001	0.00160222	13	0.106
GO:0046489~phosphoinositide biosynthetic process	0.001	0.00160222	7	0.053
IPR001025:Bromo adjacent region	0.001	0.00160222	4	0.034
IPR011607:MGS-like	0.007	0.0103599	2	0.007
GO:0006118~electron transport	0.001	0.00160222	203	30.854
IPR009071:High mobility group box, HMG	0.001	0.00160222	9	0.186
IPR011056:Peptidase S24, S26A and S26B, C-terminal	0.001	0.00160222	4	0.001
IPR001374:Single-stranded nucleic acid binding R3H	0.001	0.00160222	3	0.02
GO:0001958~endochondral ossification	0.001	0.00160222	5	0.018
GO:0005134~interleukin-2 receptor binding	0.001	0.00160222	2	0.001
IPR013785:Aldolase-type TIM barrel	0.001	0.00160222	5	0.271
GO:0004176~ATP-dependent peptidase activity	0.002	0.00312949	2	0.002
IPR006916:Popeye protein conserved region	0.001	0.00160222	2	0
IPR001565:Synaptotagmin	0.034	0.0480494	2	0.034
PIRSF036348:chromatin remodelling complex ATPase chain ISWI	0.001	0.00160222	6	0
SM00414:H2A	0.001	0.00160222	24	0.163
GO:0042575~DNA polymerase complex	0.002	0.00312949	2	0.002
GO:0030426~growth cone	0.001	0.00160222	11	0.141
GO:0015085~calcium ion transmembrane transporter activity	0.001	0.00160222	3	0.033
GO:0001701~in utero embryonic development	0.001	0.00160222	38	2.639
GO:0050870~positive regulation of T cell activation	0.001	0.00160222	8	0.374
SM00132:LIM	0.001	0.00160222	26	0.457
sensory transduction	0.001	0.00160222	44	1.309
GO:0050793~regulation of developmental process	0.001	0.00160222	87	11.387
IPR002909:Cell surface receptor IPT/TIG	0.001	0.00160222	11	0.125
transport	0.001	0.00160222	686	274.464
GO:0003707~steroid hormone receptor activity	0.001	0.00160222	31	0.545
GO:0031965~nuclear membrane	0.001	0.00160222	40	1.753
IPR006624:Beta-propeller repeat TECPR	0.001	0.00160222	4	0
IPR007474:ApaG	0.002	0.00312949	2	0.002
sialic acid	0.001	0.00160222	3	0.006
IPR002423:Chaperonin Cpn60/TCP-1	0.007	0.0103599	2	0.007
IPR001052:Rubredoxin	0.001	0.00160222	2	0
GO:0006883~cellular sodium ion homeostasis	0.001	0.00160222	2	0.001
GO:0006109~regulation of carbohydrate metabolic process	0.013	0.0187682	2	0.014
IPR015917:Peptidase C14, caspase precursor p45, core	0.001	0.00160222	6	0.002
signal transduction inhibitor	0.001	0.00160222	25	0.085
IPR001202:WW/Rsp5/WWP	0.001	0.00160222	33	0.4
GO:0008538~proteasome activator activity	0.016	0.0229679	2	0.016
IPR001660:Sterile alpha motif SAM	0.001	0.00160222	37	0.642
heme biosynthesis	0.001	0.00160222	4	0.031
IPR015805:Histidyl-tRNA synthetase	0.004	0.0060716	2	0.004
PIRSF000525:phosphoserine aminotransferase	0.001	0.00160222	4	0
GO:0051668~localization within membrane	0.001	0.00160222	3	0.006
nuclear pore complex	0.001	0.00160222	13	0.117
GO:0007250~activation of NF-kappaB-inducing kinase	0.008	0.011741	2	0.008
selenocysteine	0.011	0.0159464	3	0.158
GO:0015172~acidic amino acid transmembrane transporter activity	0.001	0.00160222	3	0.002
IPR015642:Fasciculation and elongation protein zeta 1	0.001	0.00160222	2	0.001
IPR014001:DEAD-like helicase, N-terminal	0.001	0.00160222	66	3.074
IPR013154:Alcohol dehydrogenase GroES-like	0.001	0.00160222	6	0.007
IPR006759:Glycosyl transferase, family 54	0.001	0.00160222	7	0.02
GO:0002828~regulation of T-helper 2 type immune response	0.001	0.00160222	5	0.02
GO:0051452~cellular pH reduction	0.011	0.0159464	2	0.011
SM00355:ZnF_C2H2	0.001	0.00160222	205	15.272
IPR011021:Arrestin-like, N-terminal	0.001	0.00160222	6	0.018
GO:0009374~biotin binding	0.001	0.00160222	6	0.008
GO:0005543~phospholipid binding	0.001	0.00160222	96	9.018
mmu00770:Pantothenate and CoA biosynthesis	0.001	0.00160222	4	0.035
GO:0045736~negative regulation of cyclin-dependent protein kinase activity	0.001	0.00160222	4	0.019
GO:0016043~cellular component organization and biogenesis	0.001	0.00160222	2526	1407.31
GO:0007044~cell-substrate junction assembly	0.001	0.00160222	8	0.022
GO:0030316~osteoclast differentiation	0.001	0.00160222	9	0.064
PIRSF500745:auxilin	0.001	0.00160222	3	0
GO:0000163~protein phosphatase type 1 activity	0.001	0.00160222	5	0.024
GO:0022407~regulation of cell-cell adhesion	0.001	0.00160222	8	0.022
steroid metabolism	0.001	0.00160222	21	0.362
GO:0006869~lipid transport	0.001	0.00160222	55	1.738
PIRSF019602:PIRSF019602	0.001	0.00160222	2	0
SM00721:BAR	0.001	0.00160222	6	0.076
IPR013517:FG-GAP	0.001	0.00160222	17	0.148
PIRSF037308:conserved protein with HORMA-domain	0.001	0.00160222	2	0
GO:0006996~organelle organization and biogenesis	0.001	0.00160222	1079	368.927
GO:0006801~superoxide metabolic process	0.001	0.00160222	6	0.048
GO:0019205~nucleobase, nucleoside, nucleotide kinase activity	0.001	0.00160222	12	0.271
endonexin fold	0.001	0.00160222	2	0
GO:0030217~T cell differentiation	0.001	0.00160222	18	0.822
GO:0005520~insulin-like growth factor binding	0.001	0.00160222	4	0.015
IPR002353:Type II antifreeze protein	0.001	0.00160222	24	0.179
chaperone	0.001	0.00160222	31	1.879
GO:0016876~ligase activity, forming aminoacyl-tRNA and related compounds	0.001	0.00160222	25	1.655
IPR000562:Type II fibronectin, collagen-binding	0.001	0.00160222	6	0.039
mmu00680:Methane metabolism	0.001	0.00160222	14	0.081
GO:0022402~cell cycle process	0.001	0.00160222	256	75.825
GO:0048295~positive regulation of isotype switching to IgE isotypes	0.001	0.00160222	5	0.03
GO:0047485~protein N-terminus binding	0.001	0.00160222	5	0.057
IPR001117:Multicopper oxidase, type 1	0.001	0.00160222	2	0
SM00630:Sema	0.001	0.00160222	24	0.194
nuclease	0.001	0.00160222	19	0.519
GO:0019935~cyclic-nucleotide-mediated signaling	0.001	0.00160222	14	0.42
phosphopantetheine	0.001	0.00160222	5	0.075
GO:0016312~inositol bisphosphate phosphatase activity	0.001	0.00160222	4	0.007
GO:0042098~T cell proliferation	0.001	0.00160222	17	0.466
GO:0042063~gliogenesis	0.001	0.00160222	9	0.326
GO:0046928~regulation of neurotransmitter secretion	0.001	0.00160222	4	0.02
GO:0031279~regulation of cyclase activity	0.001	0.00160222	9	0.051
IPR012972:NLE	0.003	0.00462508	2	0.003
GO:0022884~macromolecule transmembrane transporter activity	0.001	0.00160222	6	0.027
repeat	0.001	0.00160222	2803	1652.08
IPR001878:Zinc finger, CCHC-type	0.001	0.00160222	10	0.091
GO:0005540~hyaluronic acid binding	0.001	0.00160222	13	0.068
PIRSF033096:protein phosphatase 5	0.001	0.00160222	3	0
surface antigen	0.001	0.00160222	4	0.051
IPR003095:Heat shock protein DnaJ	0.007	0.0103599	2	0.007
IPR000024:Frizzled CRD region	0.017	0.0243749	2	0.017
GO:0006939~smooth muscle contraction	0.001	0.00160222	6	0.126
SM00753:PAM	0.001	0.00160222	4	0.012
IPR001500:Alpha-1-acid glycoprotein	0.001	0.00160222	3	0.001
GO:0042475~odontogenesis of dentine-containing teeth	0.001	0.00160222	14	0.099
GO:0043523~regulation of neuron apoptosis	0.001	0.00160222	7	0.369
GO:0045047~protein targeting to ER	0.001	0.00160222	7	0.028
IPR006535:HnRNP R and Q splicing factor	0.001	0.00160222	5	0.001
IPR004344:Tubulin-tyrosine ligase	0.001	0.00160222	16	0.063
PIRSF500424:PIRSF500424	0.001	0.00160222	2	0.001
notch signaling pathway	0.001	0.00160222	16	0.255
PIRSF004967:diphthamide biosynthesis protein 1	0.003	0.00462508	2	0.003
GO:0047499~calcium-independent phospholipase A2 activity	0.001	0.00160222	3	0.005
PIRSF037643:Casp8 and Fadd-like apoptosis regulator/caspase, types 8/10	0.001	0.00160222	4	0
IPR000668:Peptidase C1A, papain C-terminal	0.001	0.00160222	7	0.016
rrna processing	0.001	0.00160222	9	0.403
GO:0006793~phosphorus metabolic process	0.001	0.00160222	428	145.065
GO:0005721~centric heterochromatin	0.008	0.011741	2	0.008
alternative initiation	0.001	0.00160222	23	0.416
IPR000261:EPS15 homology (EH)	0.001	0.00160222	13	0.032
IPR002030:Mitochondrial brown fat uncoupling protein	0.001	0.00160222	3	0.006
SM00385:CYCLIN	0.001	0.00160222	7	0.066
GO:0007004~telomere maintenance via telomerase	0.001	0.00160222	2	0
DNA-binding	0.001	0.00160222	48	2.094
PIRSF005469:proteasome activator PA28 alpha chain	0.016	0.0229679	2	0.016
IPR003645:Follistatin-like, N-terminal	0.001	0.00160222	10	0.022
PIRSF027061:protein methyltransferase, HSKM-B type	0.001	0.00160222	3	0
GO:0009855~determination of bilateral symmetry	0.001	0.00160222	5	0.093
GO:0043406~positive regulation of MAP kinase activity	0.001	0.00160222	14	0.357
GO:0003714~transcription corepressor activity	0.001	0.00160222	22	0.916
GO:0031098~stress-activated protein kinase signaling pathway	0.001	0.00160222	22	0.827
GO:0009066~aspartate family amino acid metabolic process	0.002	0.00312949	2	0.002
IPR001327:Pyridine nucleotide-disulphide oxidoreductase, NAD-binding region	0.001	0.00160222	7	0.015
PIRSF037678:survival motor neuron protein	0.001	0.00160222	2	0.001
IPR001101:Plectin repeat	0.001	0.00160222	13	0.109
GO:0009124~nucleoside monophosphate biosynthetic process	0.001	0.00160222	7	0.068
GO:0045211~postsynaptic membrane	0.001	0.00160222	45	1.323
SM00428:H3	0.001	0.00160222	9	0.106
IPR013817:Pre-ATP-grasp fold	0.001	0.00160222	11	0.07
GO:0042744~hydrogen peroxide catabolic process	0.001	0.00160222	4	0.02
GO:0030183~B cell differentiation	0.001	0.00160222	29	0.48
GO:0043039~tRNA aminoacylation	0.001	0.00160222	21	1.028
IPR000195:RabGAP/TBC	0.001	0.00160222	26	0.208
GO:0009798~axis specification	0.014	0.0201764	2	0.014
IPR011360:Complement B/C2	0.001	0.00160222	7	0.01
IPR015721:Rho GTP exchange factor	0.001	0.00160222	13	0.052
IPR006600:Centromere protein B, helix-turn-helix	0.008	0.011741	2	0.008
GO:0006694~steroid biosynthetic process	0.001	0.00160222	15	0.444
SM00541:FYRN	0.001	0.00160222	5	0.013
GO:0018958~phenol metabolic process	0.001	0.00160222	13	0.073
GO:0007260~tyrosine phosphorylation of STAT protein	0.001	0.00160222	4	0.051
GO:0009653~anatomical structure morphogenesis	0.001	0.00160222	641	198.451
GO:0019886~antigen processing and presentation of exogenous peptide antigen via MHC class II	0.001	0.00160222	17	0.126
IPR015873:Clathrin alpha-adaptin/coatomer adaptor, appendage, C-terminal subdomain	0.001	0.00160222	3	0.005
PIRSF002419:CD9 antigen	0.001	0.00160222	11	0.044
SM00524:DWB	0.001	0.00160222	11	0.103
IPR003579:Ras small GTPase, Rab type	0.001	0.00160222	14	0.526
IPR005818:Histone H1/H5	0.001	0.00160222	10	0.033
GO:0035113~embryonic appendage morphogenesis	0.001	0.00160222	40	0.478
IPR001104:3-oxo-5-alpha-steroid 4-dehydrogenase, C-terminal	0.001	0.00160222	2	0.001
GO:0007242~intracellular signaling cascade	0.001	0.00160222	747	283.427
IPR003619:MAD homology 1, Dwarfin-type	0.001	0.00160222	16	0.051
IPR003599:Immunoglobulin subtype	0.001	0.00160222	85	4.148
SM00150:SPEC	0.001	0.00160222	27	0.397
PIRSF000045:cytochrome P450 CYP2D6	0.001	0.00160222	18	0.043
dna-binding	0.001	0.00160222	920	242.575
GO:0003735~structural constituent of ribosome	0.001	0.00160222	37	7.973
GO:0043601~nuclear replisome	0.001	0.00160222	6	0.073
GO:0015108~chloride transmembrane transporter activity	0.001	0.00160222	10	0.05
GO:0004835~tubulin-tyrosine ligase activity	0.001	0.00160222	16	0.06
Glycogen biosynthesis	0.023	0.0327392	2	0.023
PIRSF500036:NADH:quinone oxidoreductase (complex I), subunit 49kD/NdhH/NuoD	0.001	0.00160222	2	0
metalloprotein	0.001	0.00160222	21	0.309
IPR005542:PBX	0.001	0.00160222	3	0.002
PIRSF001392:carbonate dehydratase	0.001	0.00160222	6	0.007
GO:0051318~G1 phase	0.001	0.00160222	4	0.007
IPR000086:NUDIX hydrolase, core	0.001	0.00160222	5	0.027
mmu00052:Galactose metabolism	0.001	0.00160222	12	0.263
GO:0015075~ion transmembrane transporter activity	0.001	0.00160222	244	55.832
SM00154:ZnF_AN1	0.001	0.00160222	4	0.001
IPR002197:Helix-turn-helix, Fis-type	0.001	0.00160222	12	0.06
GO:0045672~positive regulation of osteoclast differentiation	0.001	0.00160222	2	0
aminoacyl-tRNA synthetase	0.001	0.00160222	2	0.001
GO:0048741~skeletal muscle fiber development	0.001	0.00160222	19	0.494
GO:0007274~neuromuscular synaptic transmission	0.001	0.00160222	4	0.042
SM00181:EGF	0.001	0.00160222	75	6.169
GO:0004385~guanylate kinase activity	0.001	0.00160222	4	0.009
GO:0009968~negative regulation of signal transduction	0.001	0.00160222	47	1.336
Capsid protein	0.001	0.00160222	3	0.004
GO:0044247~cellular polysaccharide catabolic process	0.001	0.00160222	5	0.032
multifunctional enzyme	0.001	0.00160222	16	0.491
SM00200:SEA	0.001	0.00160222	5	0.011
GO:0008610~lipid biosynthetic process	0.001	0.00160222	108	13.398
GO:0021536~diencephalon development	0.001	0.00160222	5	0.031
GO:0006915~apoptosis	0.001	0.00160222	332	76.988
GO:0004888~transmembrane receptor activity	0.001	0.00160222	250	37.825
GO:0007369~gastrulation	0.001	0.00160222	24	0.442
SM00230:CysPc	0.001	0.00160222	7	0.051
GO:0008154~actin polymerization and/or depolymerization	0.001	0.00160222	30	1.12
IPR001357:BRCT	0.001	0.00160222	12	0.102
GO:0045026~plasma membrane fusion	0.001	0.00160222	9	0.051
IPR003594:ATP-binding region, ATPase-like	0.029	0.0410896	2	0.029
IPR006012:Syntaxin/epimorphin coiled-coil	0.001	0.00160222	6	0.027
Ubl conjugation pathway	0.001	0.00160222	19	0.23
PIRSF002367:apolipoprotein A-I	0.001	0.00160222	12	0.017
GO:0045926~negative regulation of growth	0.001	0.00160222	21	0.734
GO:0031123~RNA 3'-end processing	0.002	0.00312949	3	0.089
GO:0060119~inner ear receptor cell development	0.001	0.00160222	6	0.002
GO:0008026~ATP-dependent helicase activity	0.001	0.00160222	76	4.296
GO:0005886~plasma membrane	0.001	0.00160222	990	409.414
GO:0008376~acetylgalactosaminyltransferase activity	0.03	0.042482	2	0.03
SM00542:FYRC	0.001	0.00160222	5	0.013
GO:0005921~gap junction	0.001	0.00160222	9	0.063
IPR001024:Lipoxygenase, LH2	0.001	0.00160222	14	0.124
GO:0015078~hydrogen ion transmembrane transporter activity	0.001	0.00160222	23	2.765
GO:0022857~transmembrane transporter activity	0.001	0.00160222	400	104.335
GO:0046839~phospholipid dephosphorylation	0.001	0.00160222	5	0.027
GO:0006730~one-carbon compound metabolic process	0.001	0.00160222	39	2.279
IPR002889:Carbohydrate-binding WSC	0.003	0.00462508	2	0.003
GO:0006749~glutathione metabolic process	0.001	0.00160222	23	0.154
GO:0043176~amine binding	0.001	0.00160222	3	0.063
IPR001236:Lactate/malate dehydrogenase	0.001	0.00160222	8	0.012
GO:0007088~regulation of mitosis	0.001	0.00160222	11	0.212
PIRSF002424:hepatic lectin	0.001	0.00160222	11	0.043
IPR015143:L27-1	0.001	0.00160222	2	0
mmu04012:ErbB signaling pathway	0.001	0.00160222	44	2.097
GO:0016469~proton-transporting two-sector ATPase complex	0.001	0.00160222	10	0.569
IPR006011:Syntaxin, N-terminal	0.001	0.00160222	6	0.023
IPR015912:Phosphofructokinase, C-terminal	0.001	0.00160222	5	0.006
IPR013799:STAT transcription factor, protein interaction	0.001	0.00160222	33	0.149
IPR001734:Na+/solute symporter	0.001	0.00160222	5	0.011
GO:0044435~plastid part	0.002	0.00312949	2	0.002
GO:0030902~hindbrain development	0.001	0.00160222	7	0.054
PIRSF000908:serine/threonine-protein phosphatase, conventional type	0.001	0.00160222	5	0.057
IPR015104:Beta-2-glycoprotein-1 fifth domain	0.001	0.00160222	2	0
GO:0030132~clathrin coat of coated pit	0.001	0.00160222	6	0.024
GO:0003872~6-phosphofructokinase activity	0.001	0.00160222	5	0.006
Multifunctional enzyme	0.001	0.00160222	4	0.106
GO:0015248~sterol transporter activity	0.022	0.0313566	2	0.022
GO:0042995~cell projection	0.001	0.00160222	208	26.743
GO:0004984~olfactory receptor activity	0.001	0.00160222	27	0.229
GO:0045927~positive regulation of growth	0.001	0.00160222	10	0.227
IPR003598:Immunoglobulin subtype 2	0.001	0.00160222	65	1.779
IPR004589:DNA helicase, ATP-dependent, RecQ type	0.01	0.0145568	2	0.01
GO:0048468~cell development	0.001	0.00160222	604	208.379
GO:0002449~lymphocyte mediated immunity	0.001	0.00160222	26	1.428
IPR013841:Phosphatidylinositol-specific phospholipase C, X and Y boxes	0.001	0.00160222	5	0.046
IPR012143:Dimethylaniline monooxygenase, N-oxide-forming	0.001	0.00160222	4	0
IPR012561:FerB	0.002	0.00312949	2	0.002
direct protein sequencing	0.001	0.00160222	543	243.812
IPR012351:Four-helical cytokine, core	0.001	0.00160222	12	0.146
GO:0030949~positive regulation of vascular endothelial growth factor receptor signaling pathway	0.001	0.00160222	3	0
PIRSF005519:cytohesin	0.001	0.00160222	7	0.011
IPR013995:Vacuolar sorting protein 9, subgroup	0.001	0.00160222	9	0.022
PIRSF001015:pancreatic ribonuclease	0.001	0.00160222	6	0.004
GO:0004559~alpha-mannosidase activity	0.001	0.00160222	5	0.003
GO:0009303~rRNA transcription	0.001	0.00160222	5	0.048
phospholipid binding	0.001	0.00160222	6	0.015
IPR000372:Leucine-rich repeat, cysteine-rich flanking region, N-terminal	0.001	0.00160222	14	0.384
Glycoprotein	0.001	0.00160222	47	6.652
GO:0008406~gonad development	0.001	0.00160222	16	0.331
GO:0001653~peptide receptor activity	0.001	0.00160222	17	0.653
PIRSF001630:serpin	0.001	0.00160222	18	0.045
IPR012198:cAMP-dependent protein kinase regulatory subunit	0.001	0.00160222	3	0.006
GO:0043168~anion binding	0.001	0.00160222	8	0.216
GO:0004221~ubiquitin thiolesterase activity	0.001	0.00160222	41	0.371
GO:0005977~glycogen metabolic process	0.001	0.00160222	18	0.561
IPR013847:POU	0.003	0.00462508	2	0.003
GO:0046914~transition metal ion binding	0.001	0.00160222	1875	928.631
DNA replication, recombination, and repair	0.001	0.00160222	50	3.004
IPR014742:Adaptor protein Cbl, SH2-like	0.005	0.0075084	2	0.005
GO:0016277~[myelin basic protein]-arginine N-methyltransferase activity	0.003	0.00462508	2	0.003
GO:0005980~glycogen catabolic process	0.001	0.00160222	3	0.018
IPR000538:Link	0.001	0.00160222	12	0.05
SM00107:BTK	0.001	0.00160222	6	0.014
GO:0051276~chromosome organization and biogenesis	0.001	0.00160222	405	40.06
IPR002917:GTP-binding protein, HSR1-related	0.001	0.00160222	5	0.093
GO:0051338~regulation of transferase activity	0.001	0.00160222	57	5.219
IPR003604:Zinc finger, U1-type	0.001	0.00160222	11	0.079
IPR013655:PAS fold-3	0.001	0.00160222	6	0.085
GO:0004437~inositol or phosphatidylinositol phosphatase activity	0.001	0.00160222	47	0.606
GO:0006638~neutral lipid metabolic process	0.001	0.00160222	4	0.112
GO:0005253~anion channel activity	0.001	0.00160222	13	0.277
IPR011333:BTB/POZ fold	0.001	0.00160222	41	2.604
GO:0005524~ATP binding	0.001	0.00160222	1060	427.135
GO:0005085~guanyl-nucleotide exchange factor activity	0.001	0.00160222	125	4.685
GO:0048568~embryonic organ development	0.001	0.00160222	28	0.125
iron	0.001	0.00160222	116	10.613
SM00198:SCP	0.001	0.00160222	3	0.005
mmu05217:Basal cell carcinoma	0.001	0.00160222	9	0.48
GO:0050877~neurological system process	0.001	0.00160222	171	30.326
SM00358:DSRM	0.001	0.00160222	27	0.13
GO:0007368~determination of left/right symmetry	0.001	0.00160222	5	0.093
GO:0065004~protein-DNA complex assembly	0.001	0.00160222	238	4.502
IPR006816:Engulfment and cell motility, ELM	0.001	0.00160222	3	0.003
GO:0009251~glucan catabolic process	0.001	0.00160222	3	0.018
s-adenosyl-l-methionine	0.001	0.00160222	25	0.993
GO:0005862~muscle thin filament tropomyosin	0.001	0.00160222	9	0.008
GO:0045761~regulation of adenylate cyclase activity	0.001	0.00160222	9	0.048
catecholamine biosynthesis	0.001	0.00160222	10	0.014
GO:0010171~body morphogenesis	0.001	0.00160222	3	0.005
IPR003006:Immunoglobulin/major histocompatibility complex motif	0.001	0.00160222	38	0.63
PIRSF005290:CCR4-NOT complex, subunits 3 and 5	0.001	0.00160222	3	0.003
GO:0000228~nuclear chromosome	0.001	0.00160222	28	2.344
GO:0042627~chylomicron	0.001	0.00160222	7	0.025
IPR004853:Protein of unknown function DUF250	0.001	0.00160222	3	0.003
GO:0030318~melanocyte differentiation	0.001	0.00160222	6	0.029
GO:0006085~acetyl-CoA biosynthetic process	0.001	0.00160222	6	0.027
GO:0009147~pyrimidine nucleoside triphosphate metabolic process	0.001	0.00160222	4	0.011
GO:0006590~thyroid hormone generation	0.001	0.00160222	2	0
SM00745:MIT	0.001	0.00160222	5	0.012
GO:0003995~acyl-CoA dehydrogenase activity	0.001	0.00160222	7	0.093
GO:0015631~tubulin binding	0.001	0.00160222	21	1.018
IPR000033:Low-density lipoprotein receptor, YWTD repeat	0.001	0.00160222	7	0.03
IPR006154:Toprim subdomain	0.001	0.00160222	3	0.001
SM00323:RasGAP	0.001	0.00160222	14	0.055
SM00327:VWA	0.001	0.00160222	37	0.682
IPR001129:Membrane-associated proteins in eicosanoid and glutathione metabolism (MAPEG)	0.006	0.00895403	2	0.006
Cell cycle	0.001	0.00160222	20	0.235
GO:0006419~alanyl-tRNA aminoacylation	0.001	0.00160222	3	0.003
GO:0005261~cation channel activity	0.001	0.00160222	77	6.961
dna-directed rna polymerase	0.001	0.00160222	12	0.456
GO:0051899~membrane depolarization	0.001	0.00160222	4	0.015
PIRSF036326:reticulocalbin	0.008	0.011741	2	0.008
tyrosine-specific protein kinase	0.001	0.00160222	37	0.345
GO:0007219~Notch signaling pathway	0.001	0.00160222	24	0.611
GO:0030659~cytoplasmic vesicle membrane	0.001	0.00160222	29	1.755
GO:0008653~lipopolysaccharide metabolic process	0.001	0.00160222	2	0.001
GO:0008601~protein phosphatase type 2A regulator activity	0.001	0.00160222	9	0.064
PIRSF500381:erythrocyte membrane protein band 4.2	0.002	0.00312949	2	0.002
GO:0008022~protein C-terminus binding	0.001	0.00160222	17	0.527
cgmp	0.001	0.00160222	6	0.019
aspartyl protease	0.005	0.0075084	2	0.005
IPR013767:PAS fold	0.001	0.00160222	4	0.029
GO:0050851~antigen receptor-mediated signaling pathway	0.001	0.00160222	4	0.105
[truncated: 4,972 more rows]

## Sheet: P-E-P
Promoter-enhancer-promoter interactions
Term	P-value	FDR	Co-annotation count	Expected count
transplantation antigen	0.003	0.00646078	2	0.003
PIRSF037169:small GTPase, Rho type	0.021	0.0388066	2	0.021
GO:0006793~phosphorus metabolic process	0.001	0.00231908	64	11.81
IPR011993:Pleckstrin homology-type	0.001	0.00231908	17	0.708
GO:0001669~acrosome	0.002	0.00447642	2	0.002
GO:0009605~response to external stimulus	0.001	0.00231908	37	3.007
SM00487:DEXDc	0.001	0.00231908	7	0.211
PIRSF001551:human long-chain-fatty-acid-CoA ligase	0.001	0.00231908	3	0.002
nucleotide binding	0.001	0.00231908	8	0.169
PIRSF000600:LIM protein kinase	0.001	0.00231908	3	0.004
alternative initiation	0.001	0.00231908	5	0.05
mmu00620:Pyruvate metabolism	0.001	0.00231908	4	0.029
GO:0008202~steroid metabolic process	0.001	0.00231908	6	0.415
GO:0003777~microtubule motor activity	0.001	0.00231908	3	0.024
PIRSF002534:retinoic acid receptor alpha	0.004	0.00842718	2	0.004
SM00385:CYCLIN	0.001	0.00231908	5	0.014
IPR001766:Fork head transcription factor	0.008	0.0158504	2	0.008
IPR001680:WD40 repeat	0.001	0.00231908	13	0.489
GO:0017111~nucleoside-triphosphatase activity	0.001	0.00231908	42	6.261
GO:0003743~translation initiation factor activity	0.001	0.00231908	12	0.32
DNA-binding	0.001	0.00231908	9	0.265
IPR013164:Cadherin, N-terminal	0.022	0.040474	2	0.022
GO:0042462~eye photoreceptor cell development	0.001	0.00231908	2	0.001
GO:0031023~microtubule organizing center organization and biogenesis	0.001	0.00231908	3	0.009
GO:0009855~determination of bilateral symmetry	0.001	0.00231908	3	0.01
GO:0006950~response to stress	0.001	0.00231908	61	10.773
GO:0007160~cell-matrix adhesion	0.001	0.00231908	6	0.071
IPR003877:SPla/RYanodine receptor SPRY	0.001	0.00231908	5	0.105
GO:0003924~GTPase activity	0.001	0.00231908	12	0.561
GO:0006413~translational initiation	0.001	0.00231908	6	0.128
GO:0003714~transcription corepressor activity	0.001	0.00231908	7	0.097
SM00387:HATPase_c	0.001	0.00231908	3	0.03
GO:0044432~endoplasmic reticulum part	0.001	0.00231908	11	0.228
GO:0046034~ATP metabolic process	0.001	0.00231908	6	0.159
GO:0019941~modification-dependent protein catabolic process	0.001	0.00231908	6	0.163
IPR015451:Cyclin D	0.001	0.00231908	2	0.001
IPR001101:Plectin repeat	0.001	0.00231908	8	0.024
GO:0050794~regulation of cellular process	0.001	0.00231908	421	228.95
IPR013766:Thioredoxin domain	0.015	0.0283866	2	0.015
GO:0045211~postsynaptic membrane	0.001	0.00231908	6	0.058
GO:0042100~B cell proliferation	0.001	0.00231908	4	0.019
RNA binding	0.001	0.00231908	4	0.053
IPR000727:Target SNARE coiled-coil region	0.001	0.00231908	3	0.015
GO:0005773~vacuole	0.001	0.00231908	12	0.683
IPR013817:Pre-ATP-grasp fold	0.003	0.00646078	2	0.003
GO:0016051~carbohydrate biosynthetic process	0.001	0.00231908	7	0.213
GO:0046651~lymphocyte proliferation	0.001	0.00231908	6	0.083
PIRSF000601:tyrosine-protein kinase, proto-oncogene SRC type	0.001	0.00231908	4	0.005
mmu04730:Long-term depression	0.001	0.00231908	5	0.084
GO:0030183~B cell differentiation	0.001	0.00231908	5	0.055
IPR000195:RabGAP/TBC	0.001	0.00231908	3	0.025
GO:0016413~O-acetyltransferase activity	0.001	0.00231908	3	0.008
mmu04916:Melanogenesis	0.001	0.00231908	5	0.16
golgi apparatus	0.001	0.00231908	19	2.628
IPR015721:Rho GTP exchange factor	0.003	0.00646078	2	0.003
GO:0031224~intrinsic to membrane	0.001	0.00231908	300	156.959
GO:0051015~actin filament binding	0.027	0.0490782	2	0.027
GO:0005080~protein kinase C binding	0.001	0.00231908	6	0.014
GO:0009653~anatomical structure morphogenesis	0.001	0.00231908	87	17.235
GO:0019886~antigen processing and presentation of exogenous peptide antigen via MHC class II	0.006	0.0121954	2	0.006
GO:0019838~growth factor binding	0.001	0.00231908	3	0.038
PIRSF002419:CD9 antigen	0.003	0.00646078	2	0.003
GO:0004602~glutathione peroxidase activity	0.006	0.0121954	2	0.006
GO:0051297~centrosome organization and biogenesis	0.001	0.00231908	3	0.009
GO:0009152~purine ribonucleotide biosynthetic process	0.001	0.00231908	6	0.184
GO:0007050~cell cycle arrest	0.001	0.00231908	9	0.138
SM00256:FBOX	0.027	0.0490782	2	0.027
Nucleotide-binding	0.001	0.00231908	6	0.085
GO:0044422~organelle part	0.001	0.00231908	275	132.684
Energy production and conversion	0.005	0.0103474	3	0.102
GO:0006338~chromatin remodeling	0.001	0.00231908	5	0.077
GO:0035113~embryonic appendage morphogenesis	0.001	0.00231908	8	0.061
GO:0007242~intracellular signaling cascade	0.001	0.00231908	71	21.117
GO:0045596~negative regulation of cell differentiation	0.001	0.00231908	4	0.08
IPR001827:Homeobox protein, antennapedia type	0.001	0.00231908	4	0.016
mmu00600:Sphingolipid metabolism	0.017	0.0318802	2	0.017
GO:0016477~cell migration	0.001	0.00231908	19	0.879
GO:0030154~cell differentiation	0.001	0.00231908	139	42.065
IPR003599:Immunoglobulin subtype	0.001	0.00231908	9	0.293
GO:0009792~embryonic development ending in birth or egg hatching	0.001	0.00231908	9	0.535
SM00150:SPEC	0.001	0.00231908	8	0.045
mmu04662:B cell receptor signaling pathway	0.001	0.00231908	8	0.133
GO:0043025~cell soma	0.001	0.00231908	8	0.091
dna-binding	0.001	0.00231908	150	33.626
GO:0003735~structural constituent of ribosome	0.001	0.00231908	18	1.899
IPR011497:Protease inhibitor, Kazal-type	0.001	0.00231908	4	0.006
GO:0046961~hydrogen ion transporting ATPase activity, rotational mechanism	0.001	0.00231908	6	0.147
GO:0010463~mesenchymal cell proliferation	0.001	0.00231908	8	0.018
Glycogen biosynthesis	0.006	0.0121954	2	0.006
metalloprotein	0.015	0.0283866	2	0.015
IPR003659:Plexin/semaphorin/integrin	0.001	0.00231908	3	0.017
GO:0048565~gut development	0.001	0.00231908	4	0.011
PIRSF015568:signal transducer and transcription activator STAT5A	0.001	0.00231908	3	0.026
mmu04940:Type I diabetes mellitus	0.008	0.0158504	2	0.008
GO:0030140~trans-Golgi network transport vesicle	0.016	0.0301289	2	0.016
IPR002083:MATH	0.001	0.00231908	2	0
PIRSF000437:glycerol-3-phosphate O-acyltransferase/dihydroxyacetone phosphate acyltransferase	0.003	0.00646078	2	0.003
anti-oncogene	0.001	0.00231908	5	0.062
GO:0048232~male gamete generation	0.001	0.00231908	15	0.67
GO:0051329~interphase of mitotic cell cycle	0.001	0.00231908	3	0.033
GO:0015075~ion transmembrane transporter activity	0.001	0.00231908	27	4.03
GO:0022607~cellular component assembly	0.001	0.00231908	70	6.086
chromatin regulator	0.001	0.00231908	10	0.369
GO:0001953~negative regulation of cell-matrix adhesion	0.001	0.00231908	2	0.001
IPR006162:Phosphopantetheine attachment site	0.001	0.00231908	3	0.015
GO:0043283~biopolymer metabolic process	0.001	0.00231908	584	349.533
GO:0046545~development of primary female sexual characteristics	0.001	0.00231908	3	0.013
IPR000357:HEAT	0.003	0.00646078	3	0.063
GO:0031300~intrinsic to organelle membrane	0.001	0.00231908	7	0.099
GO:0005343~organic acid:sodium symporter activity	0.001	0.00231908	6	0.013
GO:0048471~perinuclear region of cytoplasm	0.001	0.00231908	5	0.079
GO:0015291~secondary active transmembrane transporter activity	0.001	0.00231908	9	0.193
GO:0006446~regulation of translational initiation	0.001	0.00231908	5	0.039
mmu04115:p53 signaling pathway	0.001	0.00231908	11	0.19
IPR001227:Acyl transferase region	0.001	0.00231908	3	0.015
cell junction	0.001	0.00231908	17	1.005
GO:0046982~protein heterodimerization activity	0.001	0.00231908	9	0.162
GO:0060173~limb development	0.001	0.00231908	9	0.077
GO:0008610~lipid biosynthetic process	0.001	0.00231908	19	1.445
GO:0008138~protein tyrosine/serine/threonine phosphatase activity	0.003	0.00646078	2	0.003
GO:0006915~apoptosis	0.001	0.00231908	61	7.356
GO:0032555~purine ribonucleotide binding	0.001	0.00231908	138	45.017
PIRSF005456:sterol regulatory element-binding protein	0.001	0.00231908	3	0.005
GO:0004888~transmembrane receptor activity	0.001	0.00231908	28	2.864
GO:0060038~cardiac muscle cell proliferation	0.001	0.00231908	7	0.02
mmu04130:SNARE interactions in vesicular transport	0.001	0.00231908	4	0.055
GO:0006007~glucose catabolic process	0.001	0.00231908	10	0.162
GO:0030198~extracellular matrix organization and biogenesis	0.001	0.00231908	8	0.072
IPR001159:Double-stranded RNA binding	0.001	0.00231908	4	0.018
IPR006012:Syntaxin/epimorphin coiled-coil	0.001	0.00231908	3	0.015
PIRSF002367:apolipoprotein A-I	0.001	0.00231908	2	0
PIRSF038235:cAMP response element-binding protein (CREB)	0.001	0.00231908	2	0.001
GO:0045926~negative regulation of growth	0.001	0.00231908	5	0.106
PIRSF002348:severin	0.009	0.01764	2	0.009
GO:0030218~erythrocyte differentiation	0.027	0.0490782	2	0.027
GO:0045935~positive regulation of nucleobase, nucleoside, nucleotide and nucleic acid metabolic process	0.001	0.00231908	31	3.256
IPR006821:Intermediate filament, DNA-binding region	0.001	0.00231908	2	0.001
IPR007133:RNA polymerase II-associated, Paf1	0.002	0.00447642	2	0.002
GO:0006997~nuclear organization and biogenesis	0.001	0.00231908	5	0.061
GO:0005667~transcription factor complex	0.001	0.00231908	27	2.329
GO:0005886~plasma membrane	0.001	0.00231908	95	30.131
GO:0008611~ether lipid biosynthetic process	0.003	0.00646078	2	0.003
IPR008946:Nuclear hormone receptor, ligand-binding	0.001	0.00231908	7	0.062
mmu05218:Melanoma	0.001	0.00231908	20	0.364
GO:0001837~epithelial to mesenchymal transition	0.001	0.00231908	4	0.008
GO:0050864~regulation of B cell activation	0.001	0.00231908	5	0.069
GO:0004316~3-oxoacyl-[acyl-carrier-protein] reductase activity	0.001	0.00231908	3	0.015
PIRSF003016:translation elongation factor eEF-1 gamma chain	0.007	0.0140092	2	0.007
GO:0031594~neuromuscular junction	0.001	0.00231908	3	0.007
IPR000198:RhoGAP	0.001	0.00231908	5	0.041
GO:0032535~regulation of cellular component size	0.001	0.00231908	4	0.082
GO:0015078~hydrogen ion transmembrane transporter activity	0.001	0.00231908	6	0.367
GO:0005903~brush border	0.019	0.03534	2	0.02
GO:0022857~transmembrane transporter activity	0.001	0.00231908	39	6.634
GO:0001935~endothelial cell proliferation	0.001	0.00231908	4	0.007
GO:0046839~phospholipid dephosphorylation	0.001	0.00231908	3	0.013
GO:0009055~electron carrier activity	0.001	0.00231908	12	0.631
GO:0006749~glutathione metabolic process	0.001	0.00231908	4	0.016
mmu04370:VEGF signaling pathway	0.001	0.00231908	11	0.157
IPR011989:Armadillo-like helical	0.001	0.00231908	6	0.304
IPR001236:Lactate/malate dehydrogenase	0.001	0.00231908	4	0.006
GO:0016820~hydrolase activity, acting on acid anhydrides, catalyzing transmembrane movement of substances	0.001	0.00231908	8	0.331
GO:0030169~low-density lipoprotein binding	0.003	0.00646078	2	0.003
GO:0000074~regulation of progression through cell cycle	0.001	0.00231908	38	3.331
GO:0009986~cell surface	0.001	0.00231908	6	0.452
GO:0007229~integrin-mediated signaling pathway	0.001	0.00231908	8	0.053
GO:0046873~metal ion transmembrane transporter activity	0.004	0.00842718	5	0.582
GO:0042330~taxis	0.001	0.00231908	10	0.125
mmu04012:ErbB signaling pathway	0.001	0.00231908	10	0.135
GO:0003708~retinoic acid receptor activity	0.001	0.00231908	7	0.048
GO:0050896~response to stimulus	0.001	0.00231908	120	34.204
glycolysis	0.001	0.00231908	5	0.072
GO:0016469~proton-transporting two-sector ATPase complex	0.001	0.00231908	6	0.151
GO:0043281~regulation of caspase activity	0.023	0.0421775	2	0.023
phosphoric monoester hydrolase	0.015	0.0283866	2	0.016
IPR013799:STAT transcription factor, protein interaction	0.001	0.00231908	3	0.026
eye lens protein	0.003	0.00646078	2	0.003
GO:0001952~regulation of cell-matrix adhesion	0.001	0.00231908	2	0.001
IPR005547:Longevity-assurance protein (LAG1)	0.003	0.00646078	2	0.003
signal transduction	0.014	0.0266714	2	0.014
GO:0005783~endoplasmic reticulum	0.001	0.00231908	55	8.4
Multifunctional enzyme	0.001	0.00231908	5	0.027
gtp-binding	0.001	0.00231908	12	1.251
endosome	0.002	0.00447642	4	0.25
GO:0042995~cell projection	0.001	0.00231908	29	2.496
PIRSF000503:glutathione transferase	0.001	0.00231908	3	0.007
IPR003598:Immunoglobulin subtype 2	0.001	0.00231908	11	0.219
PIRSF037973:vascular endothelial growth factor A	0.001	0.00231908	2	0.001
GO:0005887~integral to plasma membrane	0.001	0.00231908	22	2.091
GO:0008135~translation factor activity, nucleic acid binding	0.001	0.00231908	15	0.844
GO:0048468~cell development	0.001	0.00231908	97	18.775
PIRSF002564:metallothionein	0.001	0.00231908	4	0.004
GO:0044264~cellular polysaccharide metabolic process	0.002	0.00447642	3	0.068
IPR005481:Carbamoyl-phosphate synthetase large chain, N-terminal	0.003	0.00646078	2	0.003
GO:0001944~vasculature development	0.001	0.00231908	24	0.814
GO:0009108~coenzyme biosynthetic process	0.001	0.00231908	8	0.347
GO:0030323~respiratory tube development	0.001	0.00231908	12	0.179
GO:0030574~collagen catabolic process	0.005	0.0103474	2	0.005
GO:0045582~positive regulation of T cell differentiation	0.009	0.01764	2	0.009
direct protein sequencing	0.001	0.00231908	97	30.48
GO:0032446~protein modification by small protein conjugation	0.004	0.00842718	3	0.059
protein biosynthesis	0.001	0.00231908	17	1.213
IPR006210:EGF	0.001	0.00231908	10	0.412
mmu00562:Inositol phosphate metabolism	0.001	0.00231908	4	0.065
mrna processing	0.001	0.00231908	14	0.689
GO:0044428~nuclear part	0.001	0.00231908	81	24.407
GO:0035305~negative regulation of dephosphorylation	0.001	0.00231908	2	0.001
SM00179:EGF_CA	0.001	0.00231908	5	0.177
Repeat	0.001	0.00231908	17	0.991
GO:0000015~phosphopyruvate hydratase complex	0.001	0.00231908	3	0.004
SM00543:MIF4G	0.001	0.00231908	5	0.015
IPR000372:Leucine-rich repeat, cysteine-rich flanking region, N-terminal	0.001	0.00231908	3	0.049
Glycoprotein	0.001	0.00231908	5	0.532
GO:0008406~gonad development	0.001	0.00231908	3	0.029
IPR009081:Acyl carrier protein-like	0.001	0.00231908	3	0.015
GO:0016021~integral to membrane	0.001	0.00231908	298	155.383
IPR001839:Transforming growth factor beta	0.001	0.00231908	3	0.032
IPR005485:Ribosomal protein L5, eukaryotic	0.001	0.00231908	4	0.009
GO:0004221~ubiquitin thiolesterase activity	0.001	0.00231908	5	0.065
GO:0030155~regulation of cell adhesion	0.001	0.00231908	4	0.035
PIRSF002281:beta/gamma crystallins	0.002	0.00447642	2	0.002
PIRSF002413:folate-binding protein	0.002	0.00447642	2	0.002
GO:0022408~negative regulation of cell-cell adhesion	0.001	0.00231908	2	0.001
GO:0046914~transition metal ion binding	0.001	0.00231908	208	84.534
GO:0045941~positive regulation of transcription	0.001	0.00231908	31	3.167
GO:0050878~regulation of body fluid levels	0.001	0.00231908	4	0.037
DNA replication, recombination, and repair	0.001	0.00231908	6	0.27
Allosteric enzyme	0.007	0.0140092	2	0.007
mmu05220:Chronic myeloid leukemia	0.001	0.00231908	13	0.228
Secondary metabolites biosynthesis, transport, and catabolism	0.001	0.00231908	3	0.02
IPR013753:Ras	0.001	0.00231908	4	0.178
GO:0016790~thiolester hydrolase activity	0.001	0.00231908	9	0.194
IPR000538:Link	0.001	0.00231908	3	0.01
GO:0016125~sterol metabolic process	0.001	0.00231908	4	0.143
GO:0051276~chromosome organization and biogenesis	0.001	0.00231908	69	4.525
PIRSF005444:phosphatidylethanolamine N-methyltransferase/Methylene-fatty-acyl-phospholipid synthase	0.001	0.00231908	2	0
GO:0051338~regulation of transferase activity	0.001	0.00231908	15	0.438
IPR013655:PAS fold-3	0.01	0.0194827	2	0.01
IPR015421:Pyridoxal phosphate-dependent transferase, major region, subdomain 1	0.011	0.0213216	2	0.011
GO:0006754~ATP biosynthetic process	0.001	0.00231908	6	0.15
GO:0046364~monosaccharide biosynthetic process	0.001	0.00231908	5	0.053
GO:0060089~molecular transducer activity	0.001	0.00231908	108	28.075
GO:0005253~anion channel activity	0.02	0.0371242	2	0.02
GO:0005216~ion channel activity	0.001	0.00231908	9	0.815
PIRSF500386:UDP-N-acetylglucosamine transferase, catalytic subunit	0.001	0.00231908	2	0
IPR006055:Exonuclease	0.004	0.00842718	2	0.004
IPR011333:BTB/POZ fold	0.011	0.0213216	3	0.153
tyrosine-protein kinase	0.001	0.00231908	21	0.31
GO:0005524~ATP binding	0.001	0.00231908	110	29.288
GO:0051347~positive regulation of transferase activity	0.001	0.00231908	9	0.16
mitogen	0.001	0.00231908	3	0.017
GO:0005581~collagen	0.001	0.00231908	10	0.068
GO:0050770~regulation of axonogenesis	0.001	0.00231908	4	0.013
GO:0048568~embryonic organ development	0.001	0.00231908	7	0.051
iron	0.001	0.00231908	11	0.831
GO:0005830~cytosolic ribosome (sensu Eukaryota)	0.001	0.00231908	12	0.502
GO:0008430~selenium binding	0.023	0.0421775	2	0.025
GO:0007435~salivary gland morphogenesis	0.001	0.00231908	6	0.013
GO:0004871~signal transducer activity	0.001	0.00231908	108	28.075
GO:0048608~reproductive structure development	0.001	0.00231908	3	0.029
IPR013520:Exonuclease, RNase T and DNA polymerase III	0.004	0.00842718	2	0.004
GO:0007368~determination of left/right symmetry	0.001	0.00231908	3	0.01
dna repair	0.017	0.0318802	3	0.171
GO:0044449~contractile fiber part	0.001	0.00231908	4	0.071
GO:0065004~protein-DNA complex assembly	0.001	0.00231908	53	0.86
mmu04310:Wnt signaling pathway	0.001	0.00231908	6	0.371
s-adenosyl-l-methionine	0.001	0.00231908	5	0.082
IPR000408:Regulator of chromosome condensation, RCC1	0.015	0.0283866	2	0.015
GO:0008289~lipid binding	0.001	0.00231908	24	2.338
mmu04630:Jak-STAT signaling pathway	0.001	0.00231908	11	0.362
Symport	0.008	0.0158504	2	0.008
GO:0045934~negative regulation of nucleobase, nucleoside, nucleotide and nucleic acid metabolic process	0.001	0.00231908	31	2.647
mmu04640:Hematopoietic cell lineage	0.001	0.00231908	5	0.129
IPR001557:L-lactate/malate dehydrogenase	0.001	0.00231908	4	0.006
IPR005482:Biotin carboxylase, C-terminal	0.003	0.00646078	2	0.003
IPR011991:Winged helix repressor DNA-binding	0.001	0.00231908	4	0.177
IPR003006:Immunoglobulin/major histocompatibility complex motif	0.001	0.00231908	4	0.038
GO:0045892~negative regulation of transcription, DNA-dependent	0.001	0.00231908	18	1.235
GO:0031306~intrinsic to mitochondrial outer membrane	0.001	0.00231908	2	0
GO:0042219~amino acid derivative catabolic process	0.003	0.00646078	2	0.003
GO:0043009~chordate embryonic development	0.001	0.00231908	9	0.525
postsynaptic cell membrane	0.001	0.00231908	6	0.055
GO:0000228~nuclear chromosome	0.017	0.0318802	3	0.206
GO:0031111~negative regulation of microtubule polymerization or depolymerization	0.007	0.0140092	2	0.007
IPR008253:Marvel	0.001	0.00231908	2	0.001
SM00252:SH2	0.001	0.00231908	7	0.276
GO:0051246~regulation of protein metabolic process	0.001	0.00231908	17	2.265
GO:0051128~regulation of cellular component organization and biogenesis	0.001	0.00231908	6	0.162
mmu05210:Colorectal cancer	0.001	0.00231908	10	0.168
mmu05215:Prostate cancer	0.001	0.00231908	22	0.517
GO:0046903~secretion	0.001	0.00231908	13	1.332
GO:0001763~morphogenesis of a branching structure	0.001	0.00231908	16	0.164
GO:0001725~stress fiber	0.021	0.0388066	2	0.022
GO:0009897~external side of plasma membrane	0.001	0.00231908	4	0.114
GO:0032963~collagen metabolic process	0.005	0.0103474	2	0.005
GO:0016881~acid-amino acid ligase activity	0.002	0.00447642	4	0.243
GO:0030308~negative regulation of cell growth	0.004	0.00842718	3	0.043
GO:0030016~myofibril	0.001	0.00231908	4	0.071
kinase	0.001	0.00231908	46	7.082
stress response	0.001	0.00231908	5	0.044
GO:0004313~[acyl-carrier-protein] S-acetyltransferase activity	0.001	0.00231908	3	0.015
IPR003959:AAA ATPase, core	0.001	0.00231908	4	0.09
Cell cycle	0.019	0.03534	2	0.02
GO:0016459~myosin complex	0.001	0.00231908	10	0.109
GO:0005261~cation channel activity	0.013	0.0249121	4	0.448
GO:0030247~polysaccharide binding	0.001	0.00231908	17	0.215
IPR000217:Tubulin	0.002	0.00447642	3	0.047
tyrosine-specific protein kinase	0.001	0.00231908	11	0.065
GO:0007219~Notch signaling pathway	0.001	0.00231908	4	0.105
GO:0019899~enzyme binding	0.001	0.00231908	15	1.128
GO:0002573~myeloid leukocyte differentiation	0.001	0.00231908	4	0.033
GO:0030097~hemopoiesis	0.001	0.00231908	19	1.076
GO:0006605~protein targeting	0.001	0.00231908	10	0.799
GO:0008235~metalloexopeptidase activity	0.001	0.00231908	5	0.055
GO:0032318~regulation of Ras GTPase activity	0.001	0.00231908	4	0.039
IPR014400:Cyclin, A/B/D/E	0.003	0.00646078	2	0.003
GO:0048558~embryonic gut morphogenesis	0.001	0.00231908	3	0.008
GO:0022403~cell cycle phase	0.001	0.00231908	9	1.247
GO:0019220~regulation of phosphate metabolic process	0.001	0.00231908	6	0.129
GO:0007596~blood coagulation	0.014	0.0266714	2	0.014
GO:0032990~cell part morphogenesis	0.001	0.00231908	15	1.01
IPR010569:Myotubularin-related	0.012	0.0231027	2	0.012
IPR000857:Unconventional myosin/plant kinesin-like protein/non-motor protein conserved region MyTH4	0.001	0.00231908	7	0.013
IPR013090:Phospholipase A2, active site	0.007	0.0140092	2	0.007
GO:0030054~cell junction	0.001	0.00231908	25	2.236
GO:0044463~cell projection part	0.001	0.00231908	5	0.036
GO:0007026~negative regulation of microtubule depolymerization	0.006	0.0121954	2	0.006
IPR001610:PAC motif	0.016	0.0301289	2	0.017
GO:0003008~system process	0.001	0.00231908	24	2.746
GO:0016481~negative regulation of transcription	0.001	0.00231908	30	2.329
GO:0019211~phosphatase activator activity	0.001	0.00231908	2	0.001
IPR000300:Inositol polyphosphate related phosphatase	0.005	0.0103474	2	0.005
GO:0046474~glycerophospholipid biosynthetic process	0.009	0.01764	2	0.01
GO:0030018~Z disc	0.001	0.00231908	3	0.032
GO:0040012~regulation of locomotion	0.001	0.00231908	8	0.144
GO:0009058~biosynthetic process	0.001	0.00231908	112	44.059
mmu00251:Glutamate metabolism	0.001	0.00231908	2	0
GO:0009991~response to extracellular stimulus	0.001	0.00231908	5	0.034
GO:0007600~sensory perception	0.001	0.00231908	7	0.202
GO:0015630~microtubule cytoskeleton	0.001	0.00231908	19	1.477
SM00204:TGFB	0.001	0.00231908	3	0.032
GO:0031326~regulation of cellular biosynthetic process	0.001	0.00231908	7	0.772
GO:0048011~nerve growth factor receptor signaling pathway	0.005	0.0103474	2	0.005
GO:0007031~peroxisome organization and biogenesis	0.001	0.00231908	3	0.02
growth factor binding	0.005	0.0103474	2	0.005
GO:0051536~iron-sulfur cluster binding	0.002	0.00447642	3	0.062
IPR001450:4Fe-4S ferredoxin, iron-sulphur binding	0.001	0.00231908	2	0
ionic channel	0.001	0.00231908	7	0.469
IPR001876:Zinc finger, RanBP2-type	0.001	0.00231908	7	0.061
GO:0043235~receptor complex	0.001	0.00231908	5	0.047
GO:0016811~hydrolase activity, acting on carbon-nitrogen (but not peptide) bonds, in linear amides	0.001	0.00231908	7	0.062
GO:0048592~eye morphogenesis	0.001	0.00231908	5	0.038
GO:0046483~heterocycle metabolic process	0.001	0.00231908	4	0.129
guanine-nucleotide releasing factor	0.003	0.00646078	3	0.088
GO:0016023~cytoplasmic membrane-bound vesicle	0.001	0.00231908	7	0.922
IPR006212:Furin-like repeat	0.001	0.00231908	3	0.005
GO:0001666~response to hypoxia	0.012	0.0231027	2	0.012
GO:0005637~nuclear inner membrane	0.001	0.00231908	3	0.01
GO:0005654~nucleoplasm	0.001	0.00231908	43	6.669
mmu04530:Tight junction	0.001	0.00231908	12	0.461
GO:0045621~positive regulation of lymphocyte differentiation	0.016	0.0301289	2	0.016
mRNA splicing	0.001	0.00231908	4	0.006
GO:0050661~NADP binding	0.001	0.00231908	2	0.001
GO:0048002~antigen processing and presentation of peptide antigen	0.001	0.00231908	3	0.016
mmu04510:Focal adhesion	0.001	0.00231908	35	1.199
GO:0001759~induction of an organ	0.001	0.00231908	6	0.017
Membrane	0.001	0.00231908	11	0.818
intermediate filament	0.001	0.00231908	17	0.077
GO:0010467~gene expression	0.001	0.00231908	362	191.572
GO:0009059~macromolecule biosynthetic process	0.001	0.00231908	62	17.656
GO:0042026~protein refolding	0.003	0.00646078	2	0.003
SM00339:FH	0.008	0.0158504	2	0.008
SM00397:t_SNARE	0.001	0.00231908	3	0.015
GO:0009790~embryonic development	0.001	0.00231908	27	2.26
GO:0009888~tissue development	0.001	0.00231908	14	0.805
integrin	0.001	0.00231908	4	0.02
GO:0016053~organic acid biosynthetic process	0.001	0.00231908	8	0.208
IPR001322:Intermediate filament, C-terminal	0.001	0.00231908	3	0.003
IPR002290:Serine/threonine protein kinase	0.001	0.00231908	8	0.519
GO:0030217~T cell differentiation	0.003	0.00646078	3	0.059
GO:0030029~actin filament-based process	0.001	0.00231908	15	1.295
GO:0002039~p53 binding	0.002	0.00447642	2	0.002
GO:0004448~isocitrate dehydrogenase activity	0.001	0.00231908	3	0.006
GO:0042098~T cell proliferation	0.024	0.0439229	2	0.024
GO:0006357~regulation of transcription from RNA polymerase II promoter	0.001	0.00231908	41	5.371
GO:0007218~neuropeptide signaling pathway	0.002	0.00447642	3	0.059
GO:0007623~circadian rhythm	0.001	0.00231908	5	0.031
fibroblast	0.002	0.00447642	2	0.002
GO:0010464~regulation of mesenchymal cell proliferation	0.001	0.00231908	8	0.018
GO:0009145~purine nucleoside triphosphate biosynthetic process	0.001	0.00231908	6	0.163
GO:0007340~acrosome reaction	0.002	0.00447642	2	0.002
SM00220:S_TKc	0.001	0.00231908	25	1.888
GO:0005901~caveola	0.016	0.0301289	2	0.017
mmu04360:Axon guidance	0.001	0.00231908	9	0.229
acetylation	0.001	0.00231908	103	16.028
GO:0000307~cyclin-dependent protein kinase holoenzyme complex	0.001	0.00231908	5	0.035
Amino acid transport and metabolism	0.001	0.00231908	6	0.199
calcium	0.001	0.00231908	31	3.83
GO:0017048~Rho GTPase binding	0.016	0.0301289	2	0.016
Receptor	0.002	0.00447642	3	0.089
GO:0015662~ATPase activity, coupled to transmembrane movement of ions, phosphorylative mechanism	0.001	0.00231908	4	0.08
GO:0005874~microtubule	0.001	0.00231908	13	0.647
GO:0043232~intracellular non-membrane-bound organelle	0.001	0.00231908	188	57.923
IPR003619:MAD homology 1, Dwarfin-type	0.001	0.00231908	4	0.013
IPR001060:Cdc15/Fes/CIP4	0.005	0.0103474	2	0.005
GO:0051493~regulation of cytoskeleton organization and biogenesis	0.001	0.00231908	4	0.094
GO:0044255~cellular lipid metabolic process	0.001	0.00231908	46	5.969
GO:0006091~generation of precursor metabolites and energy	0.001	0.00231908	46	5.684
IPR001217:STAT transcription factor, core	0.001	0.00231908	3	0.026
GO:0043129~surfactant homeostasis	0.001	0.00231908	2	0.001
SM00449:SPRY	0.001	0.00231908	5	0.105
GO:0043534~blood vessel endothelial cell migration	0.001	0.00231908	2	0
GO:0007626~locomotory behavior	0.001	0.00231908	13	0.309
GO:0005215~transporter activity	0.001	0.00231908	63	17.137
GO:0035137~hindlimb morphogenesis	0.006	0.0121954	2	0.006
Acyltransferase	0.001	0.00231908	4	0.018
GO:0001708~cell fate specification	0.002	0.00447642	2	0.002
GO:0008415~acyltransferase activity	0.001	0.00231908	10	0.47
GO:0051187~cofactor catabolic process	0.001	0.00231908	11	0.09
GO:0043524~negative regulation of neuron apoptosis	0.017	0.0318802	2	0.017
GO:0019897~extrinsic to plasma membrane	0.001	0.00231908	6	0.052
GO:0006493~protein amino acid O-linked glycosylation	0.008	0.0158504	2	0.008
GO:0065003~macromolecular complex assembly	0.001	0.00231908	66	4.978
sh3 domain	0.001	0.00231908	14	0.299
GO:0035107~appendage morphogenesis	0.001	0.00231908	8	0.069
SM00554:FAS1	0.001	0.00231908	2	0
phorbol-ester binding	0.001	0.00231908	4	0.027
GO:0016418~S-acetyltransferase activity	0.001	0.00231908	3	0.015
GO:0016410~N-acyltransferase activity	0.024	0.0439229	2	0.025
GO:0030057~desmosome	0.001	0.00231908	3	0.006
PIRSF000628:fibroblast growth factor receptor	0.001	0.00231908	6	0.013
IPR013838:Beta tubulin, autoregulation binding site	0.001	0.00231908	3	0.006
IPR000725:Olfactory receptor	0.001	0.00231908	3	0.004
GO:0019992~diacylglycerol binding	0.001	0.00231908	5	0.04
GO:0004608~phosphatidylethanolamine N-methyltransferase activity	0.001	0.00231908	2	0
GO:0008034~lipoprotein binding	0.007	0.0140092	2	0.007
GO:0009060~aerobic respiration	0.001	0.00231908	11	0.072
GO:0002495~antigen processing and presentation of peptide antigen via MHC class II	0.006	0.0121954	2	0.006
GO:0051239~regulation of multicellular organismal process	0.001	0.00231908	14	0.959
SM00128:IPPc	0.005	0.0103474	2	0.005
GO:0022411~cellular component disassembly	0.023	0.0421775	2	0.023
GO:0048611~embryonic ectodermal gut development	0.001	0.00231908	3	0.008
GO:0000785~chromatin	0.001	0.00231908	55	1.74
calcium binding	0.001	0.00231908	5	0.047
GO:0006835~dicarboxylic acid transport	0.001	0.00231908	6	0.009
GO:0030384~phosphoinositide metabolic process	0.001	0.00231908	3	0.027
GO:0016817~hydrolase activity, acting on acid anhydrides	0.001	0.00231908	42	6.46
GO:0006399~tRNA metabolic process	0.004	0.00842718	4	0.26
IPR013761:Sterile alpha motif-type	0.001	0.00231908	6	0.039
GO:0015849~organic acid transport	0.001	0.00231908	7	0.052
GO:0022891~substrate-specific transmembrane transporter activity	0.001	0.00231908	35	5.317
GO:0008565~protein transporter activity	0.022	0.040474	4	0.625
IPR000072:Platelet-derived growth factor (PDGF)	0.002	0.00447642	2	0.002
mmu00710:Carbon fixation	0.001	0.00231908	3	0.017
PIRSF038193:hyaluronidase	0.001	0.00231908	3	0.002
GO:0051789~response to protein stimulus	0.001	0.00231908	6	0.113
PIRSF002583:heat shock protein, HSP90/HTPG types	0.001	0.00231908	3	0.012
GO:0015669~gas transport	0.012	0.0231027	2	0.012
transcription regulation	0.001	0.00231908	121	35.153
GO:0042461~photoreceptor cell development	0.001	0.00231908	2	0.001
IPR011761:ATP-grasp fold	0.003	0.00646078	2	0.003
GO:0042578~phosphoric ester hydrolase activity	0.001	0.00231908	14	1.41
peroxidase	0.016	0.0301289	2	0.016
GO:0016836~hydro-lyase activity	0.001	0.00231908	12	0.156
IPR011489:EMI	0.006	0.0121954	2	0.006
GO:0016044~membrane organization and biogenesis	0.001	0.00231908	25	1.569
GO:0043227~membrane-bound organelle	0.001	0.00231908	1008	745.574
PIRSF000045:cytochrome P450 CYP2D6	0.001	0.00231908	2	0
GO:0040014~regulation of multicellular organism growth	0.001	0.00231908	4	0.051
GO:0006656~phosphatidylcholine biosynthetic process	0.001	0.00231908	2	0
GO:0016616~oxidoreductase activity, acting on the CH-OH group of donors, NAD or NADP as acceptor	0.001	0.00231908	15	0.432
IPR009114:Angiomotin	0.002	0.00447642	2	0.002
GO:0016788~hydrolase activity, acting on ester bonds	0.001	0.00231908	35	5.372
alternative promoter usage	0.016	0.0301289	2	0.016
mmu00640:Propanoate metabolism	0.006	0.0121954	2	0.006
GO:0004879~ligand-dependent nuclear receptor activity	0.001	0.00231908	11	0.13
mmu04660:T cell receptor signaling pathway	0.001	0.00231908	8	0.13
SM00219:TyrKc	0.001	0.00231908	16	0.44
SM00086:PAC	0.016	0.0301289	2	0.017
GO:0006097~glyoxylate cycle	0.001	0.00231908	3	0.003
GO:0006073~glucan metabolic process	0.001	0.00231908	3	0.056
IPR004031:PMP-22/EMP/MP20/Claudin	0.001	0.00231908	5	0.053
GO:0043231~intracellular membrane-bound organelle	0.001	0.00231908	1008	745.574
SM00513:SAP	0.001	0.00231908	3	0.016
tight junction	0.001	0.00231908	7	0.076
GO:0032943~mononuclear cell proliferation	0.001	0.00231908	6	0.083
GO:0006916~anti-apoptosis	0.001	0.00231908	10	0.152
GO:0000082~G1/S transition of mitotic cell cycle	0.002	0.00447642	2	0.002
GO:0005764~lysosome	0.001	0.00231908	11	0.497
GO:0005158~insulin receptor binding	0.008	0.0158504	2	0.008
GO:0051051~negative regulation of transport	0.002	0.00447642	2	0.002
PIRSF015715:human UDPglucose-glycogen glucosyltransferase	0.006	0.0121954	2	0.006
tricarboxylic acid cycle	0.001	0.00231908	8	0.044
GO:0031589~cell-substrate adhesion	0.001	0.00231908	6	0.08
GO:0008305~integrin complex	0.001	0.00231908	3	0.009
GO:0046394~carboxylic acid biosynthetic process	0.001	0.00231908	8	0.208
GO:0016564~transcription repressor activity	0.001	0.00231908	22	0.97
GO:0006066~alcohol metabolic process	0.001	0.00231908	21	1.659
GO:0005740~mitochondrial envelope	0.001	0.00231908	19	2.006
GO:0051146~striated muscle cell differentiation	0.001	0.00231908	6	0.042
SM00050:DISIN	0.001	0.00231908	3	0.008
GO:0032501~multicellular organismal process	0.001	0.00231908	199	83.161
IPR001064:Beta and gamma crystallin	0.002	0.00447642	2	0.002
GO:0003713~transcription coactivator activity	0.001	0.00231908	8	0.302
GO:0043068~positive regulation of programmed cell death	0.001	0.00231908	16	0.764
IPR014030:Beta-ketoacyl synthase, N-terminal	0.001	0.00231908	3	0.015
GO:0048878~chemical homeostasis	0.001	0.00231908	12	0.529
IPR012677:Nucleotide-binding, alpha-beta plait	0.001	0.00231908	20	1.015
GO:0016020~membrane	0.001	0.00231908	561	374.796
GO:0016358~dendrite development	0.001	0.00231908	3	0.021
GO:0021543~pallium development	0.004	0.00842718	2	0.004
mmu00010:Glycolysis / Gluconeogenesis	0.001	0.00231908	8	0.154
GO:0007178~transmembrane receptor protein serine/threonine kinase signaling pathway	0.001	0.00231908	6	0.062
GO:0051707~response to other organism	0.001	0.00231908	6	0.112
GO:0046933~hydrogen ion transporting ATP synthase activity, rotational mechanism	0.001	0.00231908	6	0.147
GO:0005875~microtubule associated complex	0.001	0.00231908	5	0.111
GO:0043284~biopolymer biosynthetic process	0.001	0.00231908	6	0.203
GO:0003723~RNA binding	0.001	0.00231908	64	11.156
IPR000299:Band 4.1, N-terminal	0.001	0.00231908	7	0.037
GO:0046777~protein amino acid autophosphorylation	0.001	0.00231908	4	0.061
growth factor	0.001	0.00231908	7	0.191
GO:0005488~binding	0.001	0.00231908	1943	1704.42
developmental protein	0.001	0.00231908	37	3.509
GO:0012505~endomembrane system	0.001	0.00231908	28	3.411
atp synthesis	0.001	0.00231908	5	0.077
GO:0016287~glycerone-phosphate O-acyltransferase activity	0.003	0.00646078	2	0.003
SM00408:IGc2	0.001	0.00231908	11	0.224
GO:0009100~glycoprotein metabolic process	0.001	0.00231908	4	0.175
IPR001522:Fatty acid desaturase, type 1, C-terminal	0.001	0.00231908	3	0.008
GO:0008092~cytoskeletal protein binding	0.001	0.00231908	43	3.597
myristylation	0.001	0.00231908	3	0.001
GO:0042981~regulation of apoptosis	0.001	0.00231908	46	3.886
IPR004045:Glutathione S-transferase, N-terminal	0.001	0.00231908	6	0.042
GO:0043632~modification-dependent macromolecule catabolic process	0.001	0.00231908	6	0.163
glycosyltransferase	0.001	0.00231908	7	0.309
GO:0035239~tube morphogenesis	0.001	0.00231908	16	0.376
GO:0017153~sodium:dicarboxylate symporter activity	0.001	0.00231908	6	0.009
GO:0004197~cysteine-type endopeptidase activity	0.001	0.00231908	5	0.091
GO:0006800~oxygen and reactive oxygen species metabolic process	0.025	0.0456065	2	0.025
GO:0001754~eye photoreceptor cell differentiation	0.004	0.00842718	2	0.004
GO:0001938~positive regulation of endothelial cell proliferation	0.001	0.00231908	2	0.001
SM00726:UIM	0.001	0.00231908	8	0.073
PIRSF001193:gelatinase A	0.002	0.00447642	2	0.002
GO:0030020~extracellular matrix structural constituent conferring tensile strength	0.001	0.00231908	10	0.066
GO:0003994~aconitate hydratase activity	0.007	0.0140092	2	0.007
cytoskeleton	0.001	0.00231908	35	2.593
IPR002017:Spectrin repeat	0.001	0.00231908	8	0.045
GO:0003824~catalytic activity	0.001	0.00231908	583	376.788
carboxypeptidase	0.001	0.00231908	4	0.026
GO:0008081~phosphoric diester hydrolase activity	0.005	0.0103474	3	0.114
Secreted	0.001	0.00231908	3	0.057
GO:0032313~regulation of Rab GTPase activity	0.001	0.00231908	3	0.025
IPR014768:GTPase-binding/formin homology 3	0.014	0.0266714	2	0.014
GO:0019887~protein kinase regulator activity	0.001	0.00231908	8	0.157
GO:0022610~biological adhesion	0.001	0.00231908	45	5.862
GO:0030173~integral to Golgi membrane	0.009	0.01764	2	0.009
cell adhesion	0.001	0.00231908	12	0.795
PIRSF005486:syntaxin	0.001	0.00231908	3	0.013
GO:0019900~kinase binding	0.001	0.00231908	8	0.267
IPR000313:PWWP	0.025	0.0456065	2	0.025
GO:0004222~metalloendopeptidase activity	0.001	0.00231908	9	0.106
mmu00930:Caprolactam degradation	0.003	0.00646078	2	0.003
PIRSF002110:nucleophosmin	0.001	0.00231908	3	0.005
GO:0032592~integral to mitochondrial membrane	0.001	0.00231908	2	0
GO:0005681~spliceosome	0.001	0.00231908	9	0.307
GO:0007286~spermatid development	0.001	0.00231908	3	0.045
IPR006569:Regulation of nuclear pre-mRNA protein	0.001	0.00231908	2	0.001
GO:0006521~regulation of amino acid metabolic process	0.001	0.00231908	4	0.063
IPR011992:EF-Hand type	0.001	0.00231908	9	0.448
angiogenesis	0.001	0.00231908	4	0.018
GO:0045022~early endosome to late endosome transport	0.001	0.00231908	2	0.001
GO:0000278~mitotic cell cycle	0.001	0.00231908	8	0.973
biotin	0.003	0.00646078	2	0.003
GO:0008194~UDP-glycosyltransferase activity	0.001	0.00231908	5	0.081
initiation factor	0.001	0.00231908	11	0.236
GO:0016338~calcium-independent cell-cell adhesion	0.015	0.0283866	2	0.015
GO:0008344~adult locomotory behavior	0.022	0.040474	2	0.022
mmu00252:Alanine and aspartate metabolism	0.001	0.00231908	3	0.016
IPR005804:Fatty acid desaturase, type 1	0.001	0.00231908	3	0.018
GO:0004672~protein kinase activity	0.001	0.00231908	43	6.046
thiol protease	0.001	0.00231908	5	0.118
GO:0045893~positive regulation of transcription, DNA-dependent	0.001	0.00231908	30	2.269
mmu05222:Small cell lung cancer	0.001	0.00231908	13	0.337
metalloproteinase	0.002	0.00447642	2	0.002
GO:0006469~negative regulation of protein kinase activity	0.001	0.00231908	4	0.041
biological rhythms	0.001	0.00231908	5	0.047
mmu00071:Fatty acid metabolism	0.001	0.00231908	3	0.022
GO:0005624~membrane fraction	0.001	0.00231908	26	2.715
GO:0048609~reproductive process in a multicellular organism	0.001	0.00231908	4	0.025
GO:0002252~immune effector process	0.027	0.0490782	3	0.241
GO:0009416~response to light stimulus	0.001	0.00231908	4	0.057
GO:0031324~negative regulation of cellular metabolic process	0.001	0.00231908	33	3.771
GO:0009057~macromolecule catabolic process	0.001	0.00231908	23	1.907
GO:0005768~endosome	0.001	0.00231908	8	0.578
rna-binding	0.001	0.00231908	40	5.961
GO:0001726~ruffle	0.004	0.00842718	3	0.091
GO:0008009~chemokine activity	0.001	0.00231908	6	0.011
GO:0050801~ion homeostasis	0.001	0.00231908	11	0.316
PIRSF005225:longevity assurance proteins LAG1/LAC1	0.003	0.00646078	2	0.003
GO:0043069~negative regulation of programmed cell death	0.001	0.00231908	29	0.975
PIRSF038093:actin-related protein 2/3 complex, subunit 1	0.001	0.00231908	2	0
GO:0016491~oxidoreductase activity	0.001	0.00231908	57	10.578
GO:0046365~monosaccharide catabolic process	0.001	0.00231908	10	0.162
IPR002165:Plexin	0.005	0.0103474	2	0.005
GO:0045177~apical part of cell	0.025	0.0456065	2	0.027
GO:0033043~regulation of organelle organization and biogenesis	0.001	0.00231908	4	0.094
Inorganic ion transport and metabolism	0.001	0.00231908	5	0.098
GO:0016705~oxidoreductase activity, acting on paired donors, with incorporation or reduction of molecular oxygen	0.001	0.00231908	7	0.176
GO:0048010~vascular endothelial growth factor receptor signaling pathway	0.001	0.00231908	2	0.001
IPR001752:Kinesin, motor region	0.001	0.00231908	3	0.008
GO:0016462~pyrophosphatase activity	0.001	0.00231908	42	6.399
IPR015505:Coronin	0.006	0.0121954	2	0.006
monooxygenase	0.001	0.00231908	3	0.012
GO:0010468~regulation of gene expression	0.001	0.00231908	231	96.101
SM00020:Tryp_SPc	0.001	0.00231908	6	0.079
phosphotransferase	0.001	0.00231908	18	0.476
GO:0045936~negative regulation of phosphate metabolic process	0.016	0.0301289	2	0.016
GO:0048193~Golgi vesicle transport	0.006	0.0121954	3	0.125
GO:0043066~negative regulation of apoptosis	0.001	0.00231908	29	0.968
GO:0001727~lipid kinase activity	0.001	0.00231908	3	0.01
GO:0000122~negative regulation of transcription from RNA polymerase II promoter	0.001	0.00231908	10	0.494
GO:0004843~ubiquitin-specific protease activity	0.001	0.00231908	5	0.065
GO:0048567~ectodermal gut morphogenesis	0.001	0.00231908	4	0.009
GO:0005813~centrosome	0.001	0.00231908	3	0.051
mmu04670:Leukocyte transendothelial migration	0.001	0.00231908	10	0.275
GO:0004319~enoyl-[acyl-carrier-protein] reductase (NADPH, B-specific) activity	0.001	0.00231908	3	0.015
PIRSF016623:cyclin-dependent kinase inhibitor p21	0.001	0.00231908	3	0.006
GO:0007224~smoothened signaling pathway	0.003	0.00646078	2	0.003
GO:0031228~intrinsic to Golgi membrane	0.001	0.00231908	4	0.02
GO:0042221~response to chemical stimulus	0.001	0.00231908	24	1.818
GO:0007169~transmembrane receptor protein tyrosine kinase signaling pathway	0.001	0.00231908	19	0.491
GO:0005083~small GTPase regulator activity	0.001	0.00231908	10	0.519
GO:0030001~metal ion transport	0.001	0.00231908	9	1.261
GO:0019882~antigen processing and presentation	0.001	0.00231908	4	0.031
SM00360:RRM	0.001	0.00231908	22	1.018
GO:0009582~detection of abiotic stimulus	0.009	0.01764	2	0.009
GO:0006470~protein amino acid dephosphorylation	0.001	0.00231908	5	0.144
tpr repeat	0.001	0.00231908	7	0.108
GO:0045065~cytotoxic T cell differentiation	0.003	0.00646078	2	0.003
GO:0004713~protein-tyrosine kinase activity	0.001	0.00231908	26	1.882
GO:0021915~neural tube development	0.026	0.0473739	2	0.026
IPR002049:EGF-like, laminin	0.001	0.00231908	4	0.021
GO:0009314~response to radiation	0.001	0.00231908	4	0.085
GO:0007417~central nervous system development	0.001	0.00231908	15	0.509
GO:0031966~mitochondrial membrane	0.001	0.00231908	17	1.628
GO:0004721~phosphoprotein phosphatase activity	0.001	0.00231908	5	0.241
nucleosome core	0.001	0.00231908	37	0.4
GO:0045104~intermediate filament cytoskeleton organization and biogenesis	0.004	0.00842718	2	0.004
GO:0050670~regulation of lymphocyte proliferation	0.001	0.00231908	5	0.053
GO:0016765~transferase activity, transferring alkyl or aryl (other than methyl) groups	0.001	0.00231908	4	0.04
GO:0048741~skeletal muscle fiber development	0.001	0.00231908	4	0.029
GO:0048547~gut morphogenesis	0.001	0.00231908	4	0.009
spliceosome	0.001	0.00231908	7	0.153
GO:0035306~positive regulation of dephosphorylation	0.001	0.00231908	2	0.001
GO:0003702~RNA polymerase II transcription factor activity	0.001	0.00231908	4	0.093
GO:0006081~aldehyde metabolic process	0.001	0.00231908	4	0.018
GO:0006917~induction of apoptosis	0.001	0.00231908	5	0.345
GO:0004407~histone deacetylase activity	0.001	0.00231908	4	0.018
GO:0006809~nitric oxide biosynthetic process	0.001	0.00231908	4	0.025
GO:0019318~hexose metabolic process	0.001	0.00231908	15	0.652
symport	0.001	0.00231908	4	0.024
GO:0051649~establishment of cellular localization	0.001	0.00231908	44	11.388
IPR003903:Ubiquitin interacting motif	0.001	0.00231908	8	0.073
SM00181:EGF	0.001	0.00231908	10	0.412
GO:0004320~oleoyl-[acyl-carrier-protein] hydrolase activity	0.001	0.00231908	3	0.015
GO:0043758~acetate-CoA ligase (ADP-forming) activity	0.001	0.00231908	3	0.001
GO:0043583~ear development	0.001	0.00231908	7	0.036
GO:0002274~myeloid leukocyte activation	0.001	0.00231908	2	0
IPR013083:Zinc finger, RING/FYVE/PHD-type	0.001	0.00231908	13	0.495
GO:0046356~acetyl-CoA catabolic process	0.001	0.00231908	11	0.072
GO:0032483~regulation of Rab protein signal transduction	0.001	0.00231908	3	0.025
GO:0005125~cytokine activity	0.001	0.00231908	14	0.434
GO:0032482~Rab protein signal transduction	0.001	0.00231908	3	0.025
GO:0004169~dolichyl-phosphate-mannose-protein mannosyltransferase activity	0.001	0.00231908	2	0.001
Intracellular trafficking and secretion	0.006	0.0121954	3	0.09
PIRSF036753:retinoic acid receptor RAR	0.001	0.00231908	7	0.048
GO:0005089~Rho guanyl-nucleotide exchange factor activity	0.001	0.00231908	3	0.026
IPR000048:IQ calmodulin-binding region	0.001	0.00231908	8	0.062
mmu05040:Huntington's disease	0.001	0.00231908	4	0.062
GO:0055066~di-, tri-valent inorganic cation homeostasis	0.001	0.00231908	5	0.139
GO:0051186~cofactor metabolic process	0.001	0.00231908	28	1.979
glyoxylate bypass	0.001	0.00231908	3	0.003
GO:0045583~regulation of cytotoxic T cell differentiation	0.003	0.00646078	2	0.003
SM00593:RUN	0.001	0.00231908	3	0.026
GO:0045111~intermediate filament cytoskeleton	0.001	0.00231908	17	0.078
GO:0043492~ATPase activity, coupled to movement of substances	0.001	0.00231908	8	0.331
IPR000219:DH	0.001	0.00231908	3	0.025
GO:0043120~tumor necrosis factor binding	0.002	0.00447642	2	0.002
GO:0048613~embryonic ectodermal gut morphogenesis	0.001	0.00231908	3	0.008
ligase	0.001	0.00231908	13	0.865
GO:0005777~peroxisome	0.001	0.00231908	10	0.124
GO:0018210~peptidyl-threonine modification	0.001	0.00231908	4	0.016
SM00456:WW	0.001	0.00231908	3	0.01
GO:0050678~regulation of epithelial cell proliferation	0.001	0.00231908	4	0.004
PIRSF002350:calmodulin	0.022	0.040474	2	0.022
IPR013098:Immunoglobulin I-set	0.001	0.00231908	10	0.088
GO:0008654~phospholipid biosynthetic process	0.002	0.00447642	3	0.055
IPR006187:Claudin	0.002	0.00447642	3	0.039
GO:0008286~insulin receptor signaling pathway	0.013	0.0249121	2	0.014
serine/threonine-protein kinase	0.001	0.00231908	16	1.96
GO:0015929~hexosaminidase activity	0.001	0.00231908	3	0.003
IPR001031:Thioesterase	0.001	0.00231908	3	0.015
IPR015049:Region of unknown function DUF1900	0.006	0.0121954	2	0.006
GO:0051704~multi-organism process	0.001	0.00231908	8	0.248
GO:0030099~myeloid cell differentiation	0.001	0.00231908	9	0.258
GO:0032559~adenyl ribonucleotide binding	0.001	0.00231908	111	29.88
IPR014720:Double-stranded RNA-binding-like	0.001	0.00231908	4	0.018
GO:0001657~ureteric bud development	0.001	0.00231908	6	0.043
GO:0003700~transcription factor activity	0.001	0.00231908	74	14.653
GO:0000139~Golgi membrane	0.001	0.00231908	7	0.354
isomerase	0.022	0.040474	3	0.251
IPR000301:CD9/CD37/CD63 antigen	0.006	0.0121954	2	0.007
IPR002453:Beta tubulin	0.004	0.00842718	2	0.004
GO:0031098~stress-activated protein kinase signaling pathway	0.003	0.00646078	3	0.071
GO:0050769~positive regulation of neurogenesis	0.005	0.0103474	2	0.005
GO:0004725~protein tyrosine phosphatase activity	0.001	0.00231908	3	0.057
GO:0048048~embryonic eye morphogenesis	0.001	0.00231908	3	0.007
rrna-binding	0.001	0.00231908	6	0.094
GO:0043292~contractile fiber	0.001	0.00231908	12	0.175
GO:0043228~non-membrane-bound organelle	0.001	0.00231908	188	57.923
blocked amino end	0.001	0.00231908	6	0.03
IPR000915:Ribosomal protein L6E	0.001	0.00231908	2	0
Cell division and chromosome partitioning	0.001	0.00231908	16	0.742
GO:0051270~regulation of cell motility	0.001	0.00231908	8	0.144
PIRSF000615:tyrosine-protein kinase, CSF-1/PDGF receptor type	0.003	0.00646078	2	0.003
GO:0005319~lipid transporter activity	0.001	0.00231908	3	0.013
GO:0016419~S-malonyltransferase activity	0.001	0.00231908	3	0.015
GO:0006936~muscle contraction	0.001	0.00231908	7	0.118
IPR002073:3'5'-cyclic nucleotide phosphodiesterase	0.001	0.00231908	3	0.013
GO:0032502~developmental process	0.001	0.00231908	246	105.374
GO:0043087~regulation of GTPase activity	0.001	0.00231908	6	0.125
PIRSF017282:glycosyltransferase	0.001	0.00231908	2	0
GO:0016311~dephosphorylation	0.001	0.00231908	6	0.197
GO:0015171~amino acid transmembrane transporter activity	0.001	0.00231908	5	0.036
GO:0009250~glucan biosynthetic process	0.017	0.0318802	2	0.017
IPR013787:S100/CaBP-9k-type, calcium binding, subdomain	0.001	0.00231908	4	0
GO:0006281~DNA repair	0.022	0.040474	4	0.605
GO:0006486~protein amino acid glycosylation	0.001	0.00231908	4	0.149
GO:0051129~negative regulation of cellular component organization and biogenesis	0.001	0.00231908	5	0.06
IPR003175:Cyclin-dependent kinase inhibitor	0.001	0.00231908	3	0.006
muscle protein	0.019	0.03534	2	0.019
GO:0016747~transferase activity, transferring groups other than amino-acyl groups	0.001	0.00231908	10	0.47
GO:0001656~metanephros development	0.001	0.00231908	6	0.072
GO:0000794~condensed nuclear chromosome	0.02	0.0371242	2	0.02
SM00724:TLC	0.001	0.00231908	3	0.01
GO:0005638~lamin filament	0.001	0.00231908	3	0.003
GO:0004553~hydrolase activity, hydrolyzing O-glycosyl compounds	0.001	0.00231908	4	0.054
GO:0030225~macrophage differentiation	0.003	0.00646078	2	0.003
GO:0019865~immunoglobulin binding	0.003	0.00646078	2	0.003
mmu05010:Alzheimer's disease	0.021	0.0388066	2	0.021
GO:0015629~actin cytoskeleton	0.001	0.00231908	22	1.062
IPR008266:Tyrosine protein kinase, active site	0.001	0.00231908	11	0.144
GO:0009144~purine nucleoside triphosphate metabolic process	0.001	0.00231908	6	0.172
IPR002119:Histone H2A	0.001	0.00231908	5	0.063
IPR000006:Metallothionein, vertebrate	0.001	0.00231908	4	0.004
IPR000647:CTF/NF-I	0.001	0.00231908	3	0.008
alternative splicing	0.001	0.00231908	316	155.227
PIRSF001965:tumor necrosis factor receptor type 1	0.001	0.00231908	2	0.001
GO:0040008~regulation of growth	0.001	0.00231908	14	0.774
SM00233:PH	0.001	0.00231908	20	0.835
activator	0.001	0.00231908	30	4.078
SM00443:G_patch	0.001	0.00231908	3	0.01
GO:0051241~negative regulation of multicellular organismal process	0.027	0.0490782	2	0.027
GO:0050727~regulation of inflammatory response	0.002	0.00447642	3	0.034
GO:0006807~nitrogen compound metabolic process	0.001	0.00231908	23	2.514
GO:0043086~negative regulation of catalytic activity	0.001	0.00231908	5	0.086
GO:0002504~antigen processing and presentation of peptide or polysaccharide antigen via MHC class II	0.006	0.0121954	2	0.006
GO:0004386~helicase activity	0.001	0.00231908	9	0.423
GO:0030235~nitric-oxide synthase regulator activity	0.001	0.00231908	3	0.012
GO:0003774~motor activity	0.001	0.00231908	12	0.342
GO:0018209~peptidyl-serine modification	0.001	0.00231908	4	0.016
Zinc-finger	0.001	0.00231908	5	0.08
GO:0045017~glycerolipid biosynthetic process	0.006	0.0121954	2	0.006
IPR000047:Helix-turn-helix motif, lambda-like repressor	0.001	0.00231908	3	0.034
GO:0050772~positive regulation of axonogenesis	0.004	0.00842718	2	0.004
dna replication	0.003	0.00646078	4	0.263
GO:0055070~copper ion homeostasis	0.002	0.00447642	2	0.002
GO:0006898~receptor-mediated endocytosis	0.001	0.00231908	3	0.015
IPR000272:Ion-transport regulator, FXYD region	0.001	0.00231908	3	0.005
GO:0022890~inorganic cation transmembrane transporter activity	0.001	0.00231908	8	0.513
GO:0015986~ATP synthesis coupled proton transport	0.001	0.00231908	6	0.102
viral nucleoprotein	0.001	0.00231908	5	0.052
Transcription	0.001	0.00231908	13	0.683
GO:0008154~actin polymerization and/or depolymerization	0.001	0.00231908	4	0.093
GO:0007018~microtubule-based movement	0.001	0.00231908	8	0.224
IPR007087:Zinc finger, C2H2-type	0.001	0.00231908	27	2.965
mmu04720:Long-term potentiation	0.001	0.00231908	4	0.08
Cell adhesion	0.027	0.0490782	2	0.028
cytokine	0.001	0.00231908	9	0.239
IPR001806:Ras GTPase	0.003	0.00646078	4	0.266
blood coagulation	0.007	0.0140092	2	0.007
GO:0005778~peroxisomal membrane	0.001	0.00231908	3	0.017
SM00250:PLEC	0.001	0.00231908	8	0.024
GO:0005911~intercellular junction	0.001	0.00231908	17	0.59
GO:0033673~negative regulation of kinase activity	0.001	0.00231908	4	0.041
acyltransferase	0.001	0.00231908	5	0.209
SM00164:TBC	0.001	0.00231908	3	0.025
GO:0030259~lipid glycosylation	0.001	0.00231908	2	0.001
GO:0016070~RNA metabolic process	0.001	0.00231908	277	117.032
GO:0006397~mRNA processing	0.001	0.00231908	20	1.204
GO:0048699~generation of neurons	0.001	0.00231908	21	1.073
GO:0004860~protein kinase inhibitor activity	0.001	0.00231908	4	0.018
GO:0016417~S-acyltransferase activity	0.001	0.00231908	3	0.015
GO:0035088~establishment and/or maintenance of apical/basal cell polarity	0.001	0.00231908	2	0.001
GO:0040017~positive regulation of locomotion	0.001	0.00231908	3	0.008
GO:0051721~protein phosphatase 2A binding	0.003	0.00646078	2	0.003
GO:0045449~regulation of transcription	0.001	0.00231908	217	83.963
GO:0006006~glucose metabolic process	0.001	0.00231908	12	0.435
GO:0019438~aromatic compound biosynthetic process	0.001	0.00231908	2	0.001
GO:0016879~ligase activity, forming carbon-nitrogen bonds	0.002	0.00447642	4	0.274
mmu01510:Neurodegenerative Diseases	0.001	0.00231908	3	0.036
PIRSF002169:ribosomal protein L5/L18p	0.001	0.00231908	4	0.009
GO:0050767~regulation of neurogenesis	0.001	0.00231908	4	0.031
methylation	0.001	0.00231908	53	2.282
SM00429:IPT	0.001	0.00231908	3	0.016
GO:0003002~regionalization	0.001	0.00231908	11	0.24
mmu00260:Glycine, serine and threonine metabolism	0.001	0.00231908	4	0.095
IPR001870:B302, (SPRY)-like	0.001	0.00231908	5	0.105
IPR013087:Zinc finger, C2H2-type/integrase, DNA-binding	0.001	0.00231908	17	0.8
GO:0035108~limb morphogenesis	0.001	0.00231908	8	0.069
GO:0005923~tight junction	0.001	0.00231908	9	0.14
GO:0006796~phosphate metabolic process	0.001	0.00231908	64	11.81
GO:0048663~neuron fate commitment	0.001	0.00231908	2	0
IPR004790:Isocitrate dehydrogenase NADP-dependent, eukaryotic	0.001	0.00231908	3	0.003
mmu04120:Ubiquitin mediated proteolysis	0.001	0.00231908	4	0.255
ATP	0.001	0.00231908	18	0.514
IPR001452:Src homology-3	0.001	0.00231908	17	0.404
GO:0005007~fibroblast growth factor receptor activity	0.001	0.00231908	6	0.013
SM00228:PDZ	0.001	0.00231908	12	0.326
GO:0042379~chemokine receptor binding	0.001	0.00231908	6	0.013
GO:0051301~cell division	0.001	0.00231908	13	1.277
GO:0007267~cell-cell signaling	0.001	0.00231908	18	1.201
Hydrolase	0.001	0.00231908	7	0.152
fmn	0.001	0.00231908	3	0.021
GO:0030529~ribonucleoprotein complex	0.001	0.00231908	31	6.223
GO:0015293~symporter activity	0.001	0.00231908	8	0.107
GO:0016763~transferase activity, transferring pentosyl groups	0.001	0.00231908	8	0.035
mmu04912:GnRH signaling pathway	0.001	0.00231908	5	0.154
GO:0008287~protein serine/threonine phosphatase complex	0.015	0.0283866	2	0.015
SM00028:TPR	0.001	0.00231908	5	0.089
GO:0042402~biogenic amine catabolic process	0.003	0.00646078	2	0.003
GO:0014704~intercalated disc	0.001	0.00231908	4	0.027
GO:0019787~small conjugating protein ligase activity	0.016	0.0301289	3	0.184
Fatty acid biosynthesis	0.001	0.00231908	3	0.028
GO:0044249~cellular biosynthetic process	0.001	0.00231908	85	28.045
PIRSF000108:isocitrate dehydrogenase (NADP)	0.001	0.00231908	3	0.003
PIRSF001417:aconitase A/homoaconitase (aconitate hydratase 1)	0.007	0.0140092	2	0.007
exonuclease	0.008	0.0158504	2	0.008
GO:0007517~muscle development	0.001	0.00231908	17	0.477
GO:0051169~nuclear transport	0.001	0.00231908	7	0.447
Lipid metabolism / General function prediction only	0.006	0.0121954	2	0.006
PIRSF001179:proprotein convertase, subtilisin/kexin types	0.001	0.00231908	2	0
mmu04210:Apoptosis	0.001	0.00231908	8	0.155
GO:0016835~carbon-oxygen lyase activity	0.001	0.00231908	12	0.188
magnesium	0.001	0.00231908	25	1.689
GO:0009150~purine ribonucleotide metabolic process	0.001	0.00231908	6	0.208
GO:0005975~carbohydrate metabolic process	0.001	0.00231908	36	3.508
SM00445:LINK	0.001	0.00231908	3	0.01
GO:0006631~fatty acid metabolic process	0.001	0.00231908	18	0.73
GO:0042054~histone methyltransferase activity	0.025	0.0456065	2	0.025
IPR006026:Peptidase, metallopeptidases	0.004	0.00842718	2	0.004
GO:0051259~protein oligomerization	0.001	0.00231908	4	0.038
motor protein	0.001	0.00231908	4	0.022
GO:0008026~ATP-dependent helicase activity	0.001	0.00231908	7	0.293
GO:0006096~glycolysis	0.001	0.00231908	9	0.13
IPR000794:Beta-ketoacyl synthase	0.001	0.00231908	3	0.015
trimer	0.001	0.00231908	4	0.008
GO:0044431~Golgi apparatus part	0.001	0.00231908	12	0.881
GO:0045580~regulation of T cell differentiation	0.012	0.0231027	2	0.012
IPR001965:Zinc finger, PHD-type	0.001	0.00231908	8	0.364
GO:0008483~transaminase activity	0.018	0.0336724	2	0.018
mmu04330:Notch signaling pathway	0.001	0.00231908	5	0.054
GO:0000271~polysaccharide biosynthetic process	0.026	0.0473739	2	0.026
IPR003342:Glycosyl transferase, family 39	0.001	0.00231908	2	0
IPR000010:Proteinase inhibitor I25, cystatin	0.002	0.00447642	2	0.002
PIRSF002323:kinesin-related protein KIF2	0.002	0.00447642	2	0.002
SM00129:KISc	0.001	0.00231908	3	0.008
GO:0032432~actin filament bundle	0.021	0.0388066	2	0.022
transcription	0.001	0.00231908	123	37.23
PIRSF002048:histone H2A	0.001	0.00231908	5	0.063
GO:0031668~cellular response to extracellular stimulus	0.001	0.00231908	4	0.03
GO:0044268~multicellular organismal protein metabolic process	0.005	0.0103474	2	0.005
prenylated cysteine	0.001	0.00231908	5	0.035
GO:0009267~cellular response to starvation	0.001	0.00231908	3	0.014
GO:0006725~aromatic compound metabolic process	0.001	0.00231908	7	0.179
autophosphorylation	0.001	0.00231908	11	0.073
GO:0044254~multicellular organismal protein catabolic process	0.005	0.0103474	2	0.005
GTP binding	0.001	0.00231908	3	0.045
PIRSF001135:trypsin	0.001	0.00231908	4	0.016
GO:0032403~protein complex binding	0.001	0.00231908	7	0.081
GO:0006163~purine nucleotide metabolic process	0.001	0.00231908	6	0.241
PIRSF036821:beta-catenin/plakoglobin	0.001	0.00231908	2	0.001
GO:0008064~regulation of actin polymerization and/or depolymerization	0.001	0.00231908	4	0.082
GO:0031674~I band	0.001	0.00231908	3	0.04
IPR013069:BTB/POZ	0.001	0.00231908	3	0.069
IPR002777:Prefoldin beta-like	0.001	0.00231908	2	0
GO:0045103~intermediate filament-based process	0.001	0.00231908	3	0.006
IPR003102:Coactivator CBP, pKID	0.001	0.00231908	2	0.001
duplication	0.001	0.00231908	13	0.248
PIRSF000960:3',5'-cyclic-nucleotide phosphodiesterase 1B, calmodulin-dependent	0.002	0.00447642	2	0.002
GO:0051251~positive regulation of lymphocyte activation	0.001	0.00231908	8	0.141
GO:0051603~proteolysis involved in cellular protein catabolic process	0.001	0.00231908	6	0.177
proteoglycan	0.003	0.00646078	2	0.003
microsome	0.001	0.00231908	6	0.061
IPR000152:Aspartic acid and asparagine hydroxylation site	0.009	0.01764	3	0.123
GO:0001558~regulation of cell growth	0.001	0.00231908	10	0.344
GO:0051179~localization	0.001	0.00231908	232	109.106
IPR002048:Calcium-binding EF-hand	0.001	0.00231908	7	0.462
GO:0043234~protein complex	0.001	0.00231908	187	63.072
IPR015684:Synaptopodin	0.001	0.00231908	3	0.003
thiolester bond	0.015	0.0283866	2	0.015
mmu04060:Cytokine-cytokine receptor interaction	0.001	0.00231908	18	0.482
cleavage on pair of basic residues	0.001	0.00231908	10	0.346
Phosphoprotein	0.001	0.00231908	34	3.148
IPR001298:Filamin/ABP280 repeat	0.003	0.00646078	2	0.003
GO:0009266~response to temperature stimulus	0.001	0.00231908	4	0.089
GO:0031114~regulation of microtubule depolymerization	0.006	0.0121954	2	0.006
GO:0030335~positive regulation of cell migration	0.002	0.00447642	2	0.002
GO:0016301~kinase activity	0.001	0.00231908	62	12.02
IPR013106:Immunoglobulin V-set	0.001	0.00231908	4	0.059
IPR001394:Peptidase C19, ubiquitin carboxyl-terminal hydrolase 2	0.001	0.00231908	4	0.031
GO:0000279~M phase	0.001	0.00231908	6	0.837
GO:0016278~lysine N-methyltransferase activity	0.015	0.0283866	2	0.015
GO:0007268~synaptic transmission	0.001	0.00231908	5	0.238
mmu05221:Acute myeloid leukemia	0.001	0.00231908	16	0.309
IPR002211:Lymphocyte-specific protein	0.001	0.00231908	2	0
GO:0055065~metal ion homeostasis	0.001	0.00231908	4	0.067
IPR002884:Proprotein convertase, P	0.001	0.00231908	2	0
GO:0051325~interphase	0.001	0.00231908	3	0.033
GO:0033238~regulation of amine metabolic process	0.001	0.00231908	4	0.063
synapse	0.001	0.00231908	8	0.248
GO:0006913~nucleocytoplasmic transport	0.001	0.00231908	7	0.447
mmu00061:Fatty acid biosynthesis	0.001	0.00231908	3	0.015
GO:0005834~heterotrimeric G-protein complex	0.001	0.00231908	5	0.021
GO:0048667~neuron morphogenesis during differentiation	0.001	0.00231908	7	0.19
SM00297:BROMO	0.001	0.00231908	5	0.084
IPR000679:Zinc finger, GATA-type	0.002	0.00447642	2	0.002
IPR015195:SLIDE	0.001	0.00231908	2	0.001
GO:0006366~transcription from RNA polymerase II promoter	0.001	0.00231908	42	6.493
PIRSF000572:dual specificity protein kinase, CLK type	0.001	0.00231908	4	0.005
GO:0000902~cell morphogenesis	0.001	0.00231908	36	3.397
PIRSF002306:tubulin	0.001	0.00231908	4	0.046
SM00431:SCAN	0.001	0.00231908	3	0.031
IPR003116:Raf-like Ras-binding	0.001	0.00231908	3	0.011
GO:0005730~nucleolus	0.001	0.00231908	12	0.705
GO:0043565~sequence-specific DNA binding	0.001	0.00231908	49	4.616
GO:0048732~gland development	0.001	0.00231908	9	0.117
GO:0046470~phosphatidylcholine metabolic process	0.001	0.00231908	2	0
GO:0060043~regulation of cardiac muscle cell proliferation	0.001	0.00231908	6	0.013
IPR000089:Biotin/lipoyl attachment	0.003	0.00646078	2	0.003
GO:0005626~insoluble fraction	0.001	0.00231908	9	0.066
GO:0007165~signal transduction	0.001	0.00231908	204	78.999
IPR013088:Zinc finger, NHR/GATA-type	0.001	0.00231908	6	0.052
GO:0004114~3',5'-cyclic-nucleotide phosphodiesterase activity	0.001	0.00231908	3	0.017
IPR013783:Immunoglobulin-like fold	0.001	0.00231908	21	0.875
GO:0051336~regulation of hydrolase activity	0.001	0.00231908	11	0.413
GO:0004866~endopeptidase inhibitor activity	0.001	0.00231908	6	0.059
SM00503:SynN	0.001	0.00231908	3	0.013
GO:0031047~RNA-mediated gene silencing	0.001	0.00231908	2	0.001
SM00423:PSI	0.001	0.00231908	3	0.017
SM00248:ANK	0.001	0.00231908	8	0.39
heat shock	0.001	0.00231908	3	0.022
GO:0003682~chromatin binding	0.001	0.00231908	6	0.271
GO:0014855~striated muscle cell proliferation	0.001	0.00231908	7	0.02
estrogen-induced protein	0.001	0.00231908	3	0.012
GO:0016599~caveolar membrane	0.015	0.0283866	2	0.016
mmu04110:Cell cycle	0.001	0.00231908	11	0.434
IPR011545:DNA/RNA helicase, DEAD/DEAH box type, N-terminal	0.003	0.00646078	3	0.051
mmu05219:Bladder cancer	0.001	0.00231908	13	0.166
GO:0044445~cytosolic part	0.001	0.00231908	20	0.957
GO:0044433~cytoplasmic vesicle part	0.018	0.0336724	3	0.223
GO:0007420~brain development	0.001	0.00231908	14	0.344
GO:0033036~macromolecule localization	0.001	0.00231908	46	12.215
GO:0005829~cytosol	0.001	0.00231908	49	7.427
IPR004100:ATPase, F1/V1/A1 complex, alpha/beta subunit, N-terminal	0.001	0.00231908	3	0.008
IPR012287:Homeodomain-related	0.001	0.00231908	12	0.203
IPR004012:RUN	0.001	0.00231908	3	0.026
GO:0045793~positive regulation of cell size	0.001	0.00231908	2	0
GO:0006820~anion transport	0.001	0.00231908	13	0.51
GO:0045765~regulation of angiogenesis	0.001	0.00231908	5	0.047
GO:0051540~metal cluster binding	0.002	0.00447642	3	0.062
GO:0051693~actin filament capping	0.001	0.00231908	3	0.035
GO:0045619~regulation of lymphocyte differentiation	0.02	0.0371242	2	0.02
GO:0004252~serine-type endopeptidase activity	0.001	0.00231908	10	0.18
mmu04930:Type II diabetes mellitus	0.026	0.0473739	2	0.027
GO:0016885~ligase activity, forming carbon-carbon bonds	0.003	0.00646078	2	0.003
mmu05060:Prion disease	0.006	0.0121954	2	0.006
GO:0030855~epithelial cell differentiation	0.001	0.00231908	3	0.018
IPR003104:Actin-binding FH2 and DRF autoregulatory	0.022	0.040474	2	0.022
IPR000885:Fibrillar collagen, C-terminal	0.001	0.00231908	9	0.035
neurogenesis	0.001	0.00231908	4	0.068
PIRSF003023:translation initiation factor eIF-4A	0.004	0.00842718	2	0.004
mmu00480:Glutathione metabolism	0.001	0.00231908	7	0.049
GO:0048747~muscle fiber development	0.001	0.00231908	4	0.029
GO:0016281~eukaryotic translation initiation factor 4F complex	0.001	0.00231908	3	0.003
GO:0044451~nucleoplasm part	0.001	0.00231908	37	5.095
GO:0006471~protein amino acid ADP-ribosylation	0.001	0.00231908	8	0.035
ion transport	0.001	0.00231908	16	1.948
GO:0042113~B cell activation	0.001	0.00231908	10	0.265
IPR001804:Isocitrate/isopropylmalate dehydrogenase	0.001	0.00231908	3	0.006
GO:0007154~cell communication	0.001	0.00231908	233	91.703
GO:0031252~leading edge	0.001	0.00231908	6	0.202
GO:0006633~fatty acid biosynthetic process	0.001	0.00231908	8	0.208
transit peptide	0.001	0.00231908	20	2.736
IPR015194:HAND	0.001	0.00231908	2	0.001
GO:0043071~positive regulation of non-apoptotic programmed cell death	0.001	0.00231908	3	0.006
SM00060:FN3	0.005	0.0103474	3	0.082
IPR003961:Fibronectin, type III	0.005	0.0103474	3	0.082
IPR002123:Phospholipid/glycerol acyltransferase	0.009	0.01764	2	0.009
IPR007318:Phospholipid methyltransferase	0.001	0.00231908	2	0
GO:0044248~cellular catabolic process	0.001	0.00231908	36	4.061
GO:0031110~regulation of microtubule polymerization or depolymerization	0.008	0.0158504	2	0.008
mmu00230:Purine metabolism	0.007	0.0140092	4	0.441
IPR001881:EGF-like calcium-binding	0.001	0.00231908	5	0.177
GO:0015833~peptide transport	0.019	0.03534	2	0.019
GO:0007266~Rho protein signal transduction	0.001	0.00231908	5	0.13
GO:0019001~guanyl nucleotide binding	0.001	0.00231908	15	1.694
GO:0017038~protein import	0.016	0.0301289	3	0.194
GO:0006928~cell motility	0.001	0.00231908	21	1.344
GO:0045197~establishment and/or maintenance of epithelial cell polarity	0.001	0.00231908	2	0.001
GO:0015267~channel activity	0.001	0.00231908	11	1.065
GO:0045792~negative regulation of cell size	0.004	0.00842718	3	0.054
GO:0006351~transcription, DNA-dependent	0.001	0.00231908	215	82.437
GO:0045137~development of primary sexual characteristics	0.001	0.00231908	4	0.039
GO:0016407~acetyltransferase activity	0.001	0.00231908	8	0.126
GO:0051170~nuclear import	0.01	0.0194827	3	0.159
GO:0004457~lactate dehydrogenase activity	0.001	0.00231908	4	0.007
GO:0007507~heart development	0.001	0.00231908	25	0.746
mmu04620:Toll-like receptor signaling pathway	0.001	0.00231908	8	0.153
GO:0035023~regulation of Rho protein signal transduction	0.001	0.00231908	4	0.045
mmu00271:Methionine metabolism	0.018	0.0336724	2	0.018
GO:0008380~RNA splicing	0.001	0.00231908	19	0.748
GO:0050776~regulation of immune response	0.019	0.03534	3	0.2
GO:0044259~multicellular organismal macromolecule metabolic process	0.005	0.0103474	2	0.005
IPR000209:Peptidase S8 and S53, subtilisin, kexin, sedolisin	0.004	0.00842718	2	0.004
GO:0031307~integral to mitochondrial outer membrane	0.001	0.00231908	2	0
GO:0033240~positive regulation of amine metabolic process	0.004	0.00842718	2	0.004
GO:0043388~positive regulation of DNA binding	0.006	0.0121954	2	0.006
GO:0003712~transcription cofactor activity	0.001	0.00231908	17	0.899
IPR013089:Kelch related	0.001	0.00231908	3	0.032
GO:0045944~positive regulation of transcription from RNA polymerase II promoter	0.001	0.00231908	27	1.524
GO:0033558~protein deacetylase activity	0.001	0.00231908	4	0.018
GO:0031109~microtubule polymerization or depolymerization	0.008	0.0158504	2	0.008
GO:0001584~rhodopsin-like receptor activity	0.001	0.00231908	7	0.448
IPR006906:Timeless protein	0.004	0.00842718	2	0.004
GO:0009206~purine ribonucleoside triphosphate biosynthetic process	0.001	0.00231908	6	0.163
IPR015615:Transforming growth factor-beta-related	0.001	0.00231908	3	0.032
GO:0009201~ribonucleoside triphosphate biosynthetic process	0.001	0.00231908	6	0.163
GO:0005976~polysaccharide metabolic process	0.002	0.00447642	3	0.068
GO:0000030~mannosyltransferase activity	0.019	0.03534	2	0.02
GO:0006355~regulation of transcription, DNA-dependent	0.001	0.00231908	207	78.146
IPR007743:Interferon-inducible GTPase	0.001	0.00231908	2	0.001
GO:0030258~lipid modification	0.001	0.00231908	6	0.027
GO:0001541~ovarian follicle development	0.003	0.00646078	2	0.003
IPR006515:Polyadenylate binding protein, human types 1, 2, 3, 4	0.001	0.00231908	3	0
Signal	0.004	0.00842718	4	0.291
GO:0006767~water-soluble vitamin metabolic process	0.001	0.00231908	4	0.079
GO:0048754~branching morphogenesis of a tube	0.001	0.00231908	15	0.15
GO:0005792~microsome	0.001	0.00231908	7	0.221
GO:0006084~acetyl-CoA metabolic process	0.001	0.00231908	11	0.099
GO:0022829~wide pore channel activity	0.018	0.0336724	2	0.019
IPR013217:Methyltransferase type 12	0.001	0.00231908	3	0.016
GO:0022613~ribonucleoprotein complex biogenesis and assembly	0.001	0.00231908	18	1.817
GO:0006690~icosanoid metabolic process	0.001	0.00231908	3	0.035
SM00038:COLFI	0.001	0.00231908	9	0.035
IPR000891:Pyruvate carboxyltransferase	0.001	0.00231908	2	0.001
IPR008957:Fibronectin, type III-like fold	0.003	0.00646078	3	0.083
mmu00790:Folate biosynthesis	0.001	0.00231908	5	0.02
GO:0016310~phosphorylation	0.001	0.00231908	54	8.931
GO:0051726~regulation of cell cycle	0.001	0.00231908	38	3.331
GO:0005925~focal adhesion	0.001	0.00231908	3	0.021
chemotaxis	0.001	0.00231908	6	0.015
GO:0007006~mitochondrial membrane organization and biogenesis	0.006	0.0121954	2	0.006
IPR003591:Leucine-rich repeat, typical subtype	0.01	0.0194827	3	0.129
GO:0008375~acetylglucosaminyltransferase activity	0.001	0.00231908	3	0.008
Cytoskeleton	0.001	0.00231908	5	0.136
GO:0010281~acyl-ACP thioesterase activity	0.001	0.00231908	3	0.015
IPR001206:Diacylglycerol kinase, catalytic region	0.006	0.0121954	2	0.006
GO:0006414~translational elongation	0.001	0.00231908	4	0.079
GO:0008299~isoprenoid biosynthetic process	0.012	0.0231027	2	0.012
NAD	0.001	0.00231908	8	0.101
GO:0008219~cell death	0.001	0.00231908	66	8.057
GO:0009966~regulation of signal transduction	0.001	0.00231908	18	2.937
PIRSF001128:carboxypeptidase	0.001	0.00231908	2	0
GO:0005088~Ras guanyl-nucleotide exchange factor activity	0.001	0.00231908	4	0.073
3d-structure	0.001	0.00231908	54	9.275
zinc-finger	0.001	0.00231908	104	26.795
IPR013273:Peptidase M12B, ADAM-TS	0.001	0.00231908	3	0.002
GO:0031497~chromatin assembly	0.001	0.00231908	52	0.691
differentiation	0.001	0.00231908	15	1.097
GO:0005815~microtubule organizing center	0.001	0.00231908	4	0.062
GO:0045298~tubulin complex	0.004	0.00842718	2	0.004
GO:0019207~kinase regulator activity	0.001	0.00231908	9	0.203
GO:0043666~regulation of phosphoprotein phosphatase activity	0.001	0.00231908	2	0.001
heparin-binding	0.001	0.00231908	12	0.087
PIRSF500063:dihydroxyacetone phosphate acyltransferase	0.003	0.00646078	2	0.003
disulfide bond	0.001	0.00231908	2	0.001
GO:0016830~carbon-carbon lyase activity	0.009	0.01764	2	0.009
mmu04520:Adherens junction	0.001	0.00231908	12	0.232
IPR013320:Concanavalin A-like lectin/glucanase, subgroup	0.014	0.0266714	2	0.014
RNA processing and modification	0.024	0.0439229	2	0.024
chromosomal protein	0.001	0.00231908	50	0.962
stress-induced protein	0.001	0.00231908	3	0.022
PIRSF001771:cyclin, A/B/D/E types	0.001	0.00231908	3	0.003
GO:0042611~MHC protein complex	0.004	0.00842718	2	0.004
GO:0004459~L-lactate dehydrogenase activity	0.001	0.00231908	4	0.006
GO:0051082~unfolded protein binding	0.001	0.00231908	8	0.168
SM00054:EFh	0.001	0.00231908	7	0.462
mmu00510:N-Glycan biosynthesis	0.005	0.0103474	3	0.091
IPR007086:Zinc finger, C2H2-subtype	0.001	0.00231908	15	0.438
GO:0019171~3-hydroxyacyl-[acyl-carrier-protein] dehydratase activity	0.001	0.00231908	3	0.015
IPR001245:Tyrosine protein kinase	0.001	0.00231908	16	0.403
SM00399:ZnF_C4	0.001	0.00231908	7	0.05
SM00717:SANT	0.001	0.00231908	7	0.076
GO:0005840~ribosome	0.001	0.00231908	18	2.006
GO:0042692~muscle cell differentiation	0.001	0.00231908	8	0.078
GO:0031325~positive regulation of cellular metabolic process	0.001	0.00231908	35	4.257
mmu04320:Dorso-ventral axis formation	0.001	0.00231908	3	0.008
GO:0042475~odontogenesis of dentine-containing teeth	0.005	0.0103474	2	0.005
GO:0005694~chromosome	0.001	0.00231908	59	4.078
GO:0007439~ectodermal gut development	0.001	0.00231908	4	0.009
GO:0030414~protease inhibitor activity	0.001	0.00231908	6	0.059
GO:0031968~organelle outer membrane	0.001	0.00231908	3	0.022
IPR013027:FAD-dependent pyridine nucleotide-disulphide oxidoreductase	0.005	0.0103474	2	0.005
GO:0033002~muscle cell proliferation	0.001	0.00231908	7	0.029
GO:0022414~reproductive process	0.001	0.00231908	8	0.323
GO:0016772~transferase activity, transferring phosphorus-containing groups	0.001	0.00231908	70	16.526
GO:0032946~positive regulation of mononuclear cell proliferation	0.001	0.00231908	4	0.032
GO:0042770~DNA damage response, signal transduction	0.001	0.00231908	4	0.051
GO:0009101~glycoprotein biosynthetic process	0.001	0.00231908	4	0.163
GO:0050673~epithelial cell proliferation	0.001	0.00231908	4	0.004
GO:0005885~Arp2/3 protein complex	0.002	0.00447642	2	0.002
GO:0031974~membrane-enclosed lumen	0.001	0.00231908	60	13.407
SM00502:BBC	0.009	0.01764	2	0.009
GO:0007186~G-protein coupled receptor protein signaling pathway	0.001	0.00231908	25	2.568
GO:0043516~regulation of DNA damage response, signal transduction by p53 class mediator	0.001	0.00231908	3	0.005
SM00343:ZnF_C2HC	0.019	0.03534	2	0.019
transmembrane protein	0.001	0.00231908	25	1.9
SM00091:PAS	0.017	0.0318802	2	0.018
GO:0001568~blood vessel development	0.001	0.00231908	24	0.814
GO:0044444~cytoplasmic part	0.001	0.00231908	352	209.068
IPR001664:Intermediate filament protein	0.001	0.00231908	17	0.095
GO:0001655~urogenital system development	0.001	0.00231908	7	0.155
GO:0031903~microbody membrane	0.001	0.00231908	3	0.017
GO:0008104~protein localization	0.001	0.00231908	44	11.395
mmu00630:Glyoxylate and dicarboxylate metabolism	0.001	0.00231908	4	0.021
IPR001356:Homeobox	0.001	0.00231908	12	0.16
GO:0042476~odontogenesis	0.005	0.0103474	2	0.005
IPR002464:DNA/RNA helicase, ATP-dependent, DEAH-box type	0.007	0.0140092	2	0.007
keratin	0.001	0.00231908	11	0.024
IPR000194:ATPase, F1/V1/A1 complex, alpha/beta subunit, nucleotide-binding	0.001	0.00231908	3	0.009
IPR004182:GRAM	0.008	0.0158504	2	0.008
GO:0005507~copper ion binding	0.001	0.00231908	6	0.079
GO:0007275~multicellular organismal development	0.001	0.00231908	152	54.816
ATP-binding	0.001	0.00231908	6	0.077
iron transport	0.001	0.00231908	2	0.001
GO:0006643~membrane lipid metabolic process	0.001	0.00231908	9	0.412
mmu05223:Non-small cell lung cancer	0.001	0.00231908	7	0.086
GO:0001782~B cell homeostasis	0.001	0.00231908	3	0.003
IPR007125:Histone core	0.001	0.00231908	15	0.188
proto-oncogene	0.001	0.00231908	10	0.083
GO:0009141~nucleoside triphosphate metabolic process	0.001	0.00231908	6	0.178
GO:0030027~lamellipodium	0.001	0.00231908	4	0.041
protease	0.001	0.00231908	27	1.63
IPR015880:Zinc finger, C2H2-like	0.001	0.00231908	20	1.362
GO:0004872~receptor activity	0.001	0.00231908	84	17.658
SM00498:FH2	0.022	0.040474	2	0.022
homodimer	0.001	0.00231908	3	0.011
GO:0045937~positive regulation of phosphate metabolic process	0.001	0.00231908	3	0.008
GO:0007610~behavior	0.001	0.00231908	14	0.766
GO:0005625~soluble fraction	0.001	0.00231908	9	0.241
GO:0046660~female sex differentiation	0.001	0.00231908	3	0.013
GO:0030005~cellular di-, tri-valent inorganic cation homeostasis	0.001	0.00231908	5	0.139
IPR000961:Protein kinase, C-terminal	0.023	0.0421775	2	0.023
GO:0042803~protein homodimerization activity	0.001	0.00231908	12	0.527
GO:0048523~negative regulation of cellular process	0.001	0.00231908	102	21.37
SM00563:PlsC	0.01	0.0194827	2	0.01
GO:0030182~neuron differentiation	0.001	0.00231908	13	0.659
DNA binding	0.001	0.00231908	43	3.205
GO:0006873~cellular ion homeostasis	0.001	0.00231908	11	0.295
GO:0045859~regulation of protein kinase activity	0.001	0.00231908	14	0.381
SM00515:eIF5C	0.001	0.00231908	5	0.014
GO:0006461~protein complex assembly	0.001	0.00231908	7	0.529
IPR002893:Zinc finger, MYND-type	0.001	0.00231908	3	0.009
SM00013:LRRNT	0.001	0.00231908	3	0.049
GO:0031175~neurite development	0.001	0.00231908	10	0.349
secreted	0.001	0.00231908	61	9.448
GO:0046649~lymphocyte activation	0.001	0.00231908	16	0.896
GO:0031967~organelle envelope	0.001	0.00231908	24	3.969
GO:0016758~transferase activity, transferring hexosyl groups	0.001	0.00231908	8	0.269
GO:0016651~oxidoreductase activity, acting on NADH or NADPH	0.001	0.00231908	4	0.097
GO:0016887~ATPase activity	0.001	0.00231908	22	2.157
GO:0015698~inorganic anion transport	0.001	0.00231908	12	0.311
olfaction	0.003	0.00646078	2	0.003
GO:0051258~protein polymerization	0.001	0.00231908	6	0.148
IPR001715:Calponin-like actin-binding	0.001	0.00231908	11	0.207
GO:0006952~defense response	0.001	0.00231908	29	1.695
GO:0031177~phosphopantetheine binding	0.001	0.00231908	3	0.015
GO:0048503~GPI anchor binding	0.001	0.00231908	11	0.196
GO:0009260~ribonucleotide biosynthetic process	0.001	0.00231908	6	0.204
IPR011700:Basic leucine zipper	0.001	0.00231908	5	0.065
GO:0046504~glycerol ether biosynthetic process	0.006	0.0121954	2	0.006
GO:0004714~transmembrane receptor protein tyrosine kinase activity	0.001	0.00231908	8	0.044
Pyridoxal phosphate	0.001	0.00231908	3	0.015
GO:0000793~condensed chromosome	0.001	0.00231908	3	0.055
GO:0019901~protein kinase binding	0.001	0.00231908	8	0.243
IPR001630:cAMP response element binding (CREB) protein	0.001	0.00231908	2	0.001
IPR001589:Actin-binding, actinin-type	0.001	0.00231908	10	0.061
helicase	0.001	0.00231908	9	0.274
GO:0016769~transferase activity, transferring nitrogenous groups	0.023	0.0421775	2	0.023
GO:0005635~nuclear envelope	0.001	0.00231908	8	0.363
GO:0001889~liver development	0.001	0.00231908	3	0.014
hydroxylation	0.001	0.00231908	11	0.1
IPR001991:Sodium:dicarboxylate symporter	0.001	0.00231908	6	0.009
IPR005936:Peptidase M41, FtsH	0.004	0.00842718	2	0.004
GO:0009205~purine ribonucleoside triphosphate metabolic process	0.001	0.00231908	6	0.172
GO:0035091~phosphoinositide binding	0.001	0.00231908	12	0.546
antimicrobial	0.001	0.00231908	2	0
SM00314:RA	0.001	0.00231908	11	0.084
citrullination	0.001	0.00231908	8	0.095
GO:0005096~GTPase activator activity	0.001	0.00231908	8	0.542
Cyclin	0.001	0.00231908	3	0.024
IPR014001:DEAD-like helicase, N-terminal	0.001	0.00231908	6	0.154
GO:0019219~regulation of nucleobase, nucleoside, nucleotide and nucleic acid metabolic process	0.001	0.00231908	220	87.19
GO:0006887~exocytosis	0.001	0.00231908	4	0.158
nucleus	0.001	0.00231908	404	198.944
GO:0019902~phosphatase binding	0.001	0.00231908	3	0.008
GO:0016337~cell-cell adhesion	0.001	0.00231908	10	0.599
GO:0007067~mitosis	0.002	0.00447642	5	0.522
mmu05216:Thyroid cancer	0.001	0.00231908	4	0.038
GO:0030332~cyclin binding	0.001	0.00231908	3	0.007
GO:0019884~antigen processing and presentation of exogenous antigen	0.001	0.00231908	4	0.017
GO:0016805~dipeptidase activity	0.012	0.0231027	2	0.012
GO:0006650~glycerophospholipid metabolic process	0.001	0.00231908	5	0.054
GO:0000398~nuclear mRNA splicing, via spliceosome	0.001	0.00231908	3	0.048
GO:0050817~coagulation	0.014	0.0266714	2	0.014
GO:0030516~regulation of axon extension	0.001	0.00231908	2	0
GO:0007254~JNK cascade	0.003	0.00646078	3	0.065
GO:0005044~scavenger receptor activity	0.001	0.00231908	3	0.013
GO:0015992~proton transport	0.001	0.00231908	7	0.234
GO:0043412~biopolymer modification	0.001	0.00231908	115	37.985
GO:0051093~negative regulation of developmental process	0.001	0.00231908	5	0.112
GO:0005743~mitochondrial inner membrane	0.001	0.00231908	15	1.366
SM00005:DEATH	0.006	0.0121954	2	0.006
GO:0007259~JAK-STAT cascade	0.001	0.00231908	3	0.026
GO:0019955~cytokine binding	0.001	0.00231908	4	0.073
zinc	0.001	0.00231908	132	39.497
GO:0007051~spindle organization and biogenesis	0.006	0.0121954	2	0.006
GO:0009581~detection of external stimulus	0.009	0.01764	2	0.009
GO:0030030~cell projection organization and biogenesis	0.001	0.00231908	15	1.01
IPR000108:Neutrophil cytosol factor 2	0.005	0.0103474	2	0.005
IPR011598:Helix-loop-helix DNA-binding	0.001	0.00231908	7	0.079
SM00295:B41	0.001	0.00231908	7	0.037
GO:0015296~anion:cation symporter activity	0.001	0.00231908	6	0.023
GO:0016197~endosome transport	0.011	0.0213216	2	0.011
IPR000467:D111/G-patch	0.001	0.00231908	3	0.01
Transcription regulation	0.001	0.00231908	9	0.279
GO:0045445~myoblast differentiation	0.001	0.00231908	3	0.019
IPR001909:KRAB box	0.001	0.00231908	8	0.177
GO:0002478~antigen processing and presentation of exogenous peptide antigen	0.001	0.00231908	3	0.007
GO:0006323~DNA packaging	0.001	0.00231908	68	3.691
cytokine receptor	0.001	0.00231908	3	0.006
SM00280:KAZAL	0.001	0.00231908	5	0.015
apoptosis	0.001	0.00231908	20	0.821
GO:0043413~biopolymer glycosylation	0.001	0.00231908	6	0.182
GO:0035264~multicellular organism growth	0.001	0.00231908	4	0.07
heme	0.001	0.00231908	6	0.118
GO:0008509~anion transmembrane transporter activity	0.001	0.00231908	9	0.173
fad	0.001	0.00231908	6	0.097
GO:0007608~sensory perception of smell	0.001	0.00231908	3	0.009
GO:0003779~actin binding	0.001	0.00231908	38	2.321
IPR014352:FERM-type 3-helical bundle	0.001	0.00231908	8	0.015
IPR002400:Growth factor, cystine knot	0.005	0.0103474	2	0.005
GO:0017015~regulation of transforming growth factor beta receptor signaling pathway	0.001	0.00231908	3	0.001
IPR001841:Zinc finger, RING-type	0.001	0.00231908	11	1.006
IPR014031:Beta-ketoacyl synthase, C-terminal	0.001	0.00231908	3	0.015
GO:0022008~neurogenesis	0.001	0.00231908	21	1.257
GO:0000323~lytic vacuole	0.001	0.00231908	11	0.497
GO:0022612~gland morphogenesis	0.001	0.00231908	6	0.013
GO:0002250~adaptive immune response	0.006	0.0121954	3	0.11
GO:0030705~cytoskeleton-dependent intracellular transport	0.001	0.00231908	9	0.349
GO:0006693~prostaglandin metabolic process	0.014	0.0266714	2	0.014
GO:0019538~protein metabolic process	0.001	0.00231908	306	163.914
IPR004269:Folate receptor	0.002	0.00447642	2	0.002
GO:0048583~regulation of response to stimulus	0.001	0.00231908	6	0.057
SM00141:PDGF	0.002	0.00447642	2	0.002
GO:0043648~dicarboxylic acid metabolic process	0.001	0.00231908	2	0
GO:0008601~protein phosphatase type 2A regulator activity	0.003	0.00646078	2	0.003
GO:0048566~embryonic gut development	0.001	0.00231908	3	0.008
IPR010987:Glutathione S-transferase, C-terminal-like	0.001	0.00231908	6	0.082
GO:0000270~peptidoglycan metabolic process	0.004	0.00842718	2	0.004
GO:0008585~female gonad development	0.001	0.00231908	3	0.01
GO:0055080~cation homeostasis	0.001	0.00231908	8	0.181
GO:0051183~vitamin transporter activity	0.001	0.00231908	3	0.002
GO:0010003~gastrulation (sensu Mammalia)	0.009	0.01764	2	0.009
GO:0065007~biological regulation	0.001	0.00231908	515	309.83
cell binding	0.009	0.01764	2	0.009
GO:0008080~N-acetyltransferase activity	0.02	0.0371242	2	0.021
inflammatory response	0.001	0.00231908	5	0.047
GO:0007098~centrosome cycle	0.001	0.00231908	3	0.009
GO:0048617~embryonic foregut morphogenesis	0.002	0.00447642	2	0.002
repressor	0.001	0.00231908	26	2.984
actin-binding	0.001	0.00231908	25	1.211
GO:0048015~phosphoinositide-mediated signaling	0.001	0.00231908	5	0.027
GO:0048511~rhythmic process	0.001	0.00231908	11	0.205
GO:0035050~embryonic heart tube development	0.005	0.0103474	2	0.005
GO:0005097~Rab GTPase activator activity	0.001	0.00231908	3	0.025
GO:0042587~glycogen granule	0.001	0.00231908	3	0.015
mmu04664:Fc epsilon RI signaling pathway	0.001	0.00231908	5	0.078
GO:0042060~wound healing	0.001	0.00231908	3	0.054
GO:0008083~growth factor activity	0.001	0.00231908	8	0.268
GO:0006082~organic acid metabolic process	0.001	0.00231908	46	5.835
g-protein coupled receptor	0.001	0.00231908	7	0.545
GO:0005652~nuclear lamina	0.001	0.00231908	3	0.013
GO:0016420~malonyltransferase activity	0.001	0.00231908	3	0.015
GO:0005996~monosaccharide metabolic process	0.001	0.00231908	15	0.652
GO:0051348~negative regulation of transferase activity	0.001	0.00231908	4	0.045
GO:0016798~hydrolase activity, acting on glycosyl bonds	0.001	0.00231908	4	0.075
GO:0000118~histone deacetylase complex	0.001	0.00231908	4	0.022
GO:0005622~intracellular	0.001	0.00231908	1713	1447.42
IPR000886:Endoplasmic reticulum targeting sequence	0.004	0.00842718	3	0.076
IPR001487:Bromodomain	0.001	0.00231908	5	0.083
GO:0032991~macromolecular complex	0.001	0.00231908	239	103.815
GO:0048812~neurite morphogenesis	0.001	0.00231908	7	0.19
GO:0006612~protein targeting to membrane	0.006	0.0121954	2	0.006
GO:0019319~hexose biosynthetic process	0.001	0.00231908	4	0.05
GO:0016829~lyase activity	0.001	0.00231908	16	0.604
IPR001440:Tetratricopeptide TPR-1	0.001	0.00231908	5	0.08
GO:0012501~programmed cell death	0.001	0.00231908	62	7.413
GO:0004857~enzyme inhibitor activity	0.001	0.00231908	12	0.555
GO:0006260~DNA replication	0.001	0.00231908	8	0.616
GO:0005200~structural constituent of cytoskeleton	0.001	0.00231908	12	0.193
GO:0051098~regulation of binding	0.001	0.00231908	3	0.018
GO:0009199~ribonucleoside triphosphate metabolic process	0.001	0.00231908	6	0.178
lipoprotein	0.001	0.00231908	32	3.537
Endoplasmic reticulum	0.001	0.00231908	3	0.026
SM00430:HOLI	0.001	0.00231908	7	0.05
GO:0030055~cell-matrix junction	0.001	0.00231908	3	0.027
tandem repeat	0.001	0.00231908	2	0
RNA-binding	0.001	0.00231908	8	0.034
IPR002219:Protein kinase C, phorbol ester/diacylglycerol binding	0.001	0.00231908	6	0.073
GO:0046527~glucosyltransferase activity	0.006	0.0121954	2	0.006
GO:0004182~carboxypeptidase A activity	0.001	0.00231908	3	0.008
GO:0007163~establishment and/or maintenance of cell polarity	0.001	0.00231908	3	0.006
SM00471:HDc	0.001	0.00231908	3	0.013
endocytosis	0.001	0.00231908	6	0.133
GO:0044439~peroxisomal part	0.001	0.00231908	3	0.017
GO:0016567~protein ubiquitination	0.003	0.00646078	3	0.05
Lipid synthesis	0.001	0.00231908	5	0.061
SM00133:S_TK_X	0.023	0.0421775	2	0.023
GO:0005782~peroxisomal matrix	0.003	0.00646078	2	0.003
GO:0030528~transcription regulator activity	0.001	0.00231908	118	32.558
GO:0002062~chondrocyte differentiation	0.001	0.00231908	6	0.031
myristate	0.001	0.00231908	8	0.094
serine protease inhibitor	0.001	0.00231908	3	0
GO:0046165~alcohol biosynthetic process	0.001	0.00231908	5	0.053
GO:0017022~myosin binding	0.007	0.0140092	2	0.007
IPR000225:Armadillo	0.001	0.00231908	5	0.041
IPR009072:Histone-fold	0.001	0.00231908	6	0.095
GO:0016568~chromatin modification	0.001	0.00231908	14	1.025
GO:0046485~ether lipid metabolic process	0.003	0.00646078	2	0.003
GO:0044446~intracellular organelle part	0.001	0.00231908	275	132.538
GO:0016049~cell growth	0.001	0.00231908	12	0.43
GO:0051606~detection of stimulus	0.011	0.0213216	2	0.011
GO:0044454~nuclear chromosome part	0.012	0.0231027	3	0.178
GO:0042325~regulation of phosphorylation	0.001	0.00231908	4	0.086
GO:0019725~cellular homeostasis	0.001	0.00231908	14	0.853
Lyase	0.001	0.00231908	3	0.02
autocatalytic cleavage	0.001	0.00231908	2	0
GO:0044237~cellular metabolic process	0.001	0.00231908	1090	817.225
GO:0051248~negative regulation of protein metabolic process	0.001	0.00231908	7	0.317
GO:0005518~collagen binding	0.005	0.0103474	2	0.005
GO:0009109~coenzyme catabolic process	0.001	0.00231908	11	0.078
IPR001875:Death effector	0.007	0.0140092	2	0.007
GO:0008234~cysteine-type peptidase activity	0.001	0.00231908	7	0.288
GO:0045576~mast cell activation	0.001	0.00231908	2	0
IPR013091:EGF calcium-binding	0.001	0.00231908	5	0.119
IPR015876:Fatty acid desaturase, type 1, core	0.001	0.00231908	3	0.008
GO:0016791~phosphoric monoester hydrolase activity	0.001	0.00231908	11	0.815
PIRSF001321:ATP-dependent RNA helicase	0.001	0.00231908	3	0.018
mmu05211:Renal cell carcinoma	0.001	0.00231908	8	0.05
IPR001849:Pleckstrin-like	0.001	0.00231908	18	0.713
PIRSF001472:FK506-binding protein 5	0.004	0.00842718	2	0.004
GO:0008361~regulation of cell size	0.001	0.00231908	14	0.549
GO:0010035~response to inorganic substance	0.011	0.0213216	2	0.011
GO:0007492~endoderm development	0.001	0.00231908	2	0.001
PIRSF017742:PIRSF017742	0.004	0.00842718	2	0.004
GO:0044459~plasma membrane part	0.001	0.00231908	65	15.173
mmu04710:Circadian rhythm	0.01	0.0194827	2	0.01
IPR006662:Thioredoxin-related	0.015	0.0283866	2	0.015
IPR006671:Cyclin, N-terminal	0.001	0.00231908	4	0.006
GO:0008152~metabolic process	0.001	0.00231908	1218	950.397
metal-thiolate cluster	0.001	0.00231908	4	0.004
IPR001662:Translation elongation factor EF1B, gamma chain, conserved	0.007	0.0140092	2	0.007
GO:0043067~regulation of programmed cell death	0.001	0.00231908	46	3.906
GO:0046467~membrane lipid biosynthetic process	0.003	0.00646078	3	0.082
GO:0004143~diacylglycerol kinase activity	0.006	0.0121954	2	0.006
GO:0032147~activation of protein kinase activity	0.001	0.00231908	6	0.045
GO:0032944~regulation of mononuclear cell proliferation	0.001	0.00231908	5	0.053
GO:0040011~locomotion	0.001	0.00231908	8	0.163
GO:0048675~axon extension	0.005	0.0103474	2	0.005
selenium	0.015	0.0283866	2	0.017
GO:0043405~regulation of MAP kinase activity	0.001	0.00231908	3	0.023
GO:0005031~tumor necrosis factor receptor activity	0.002	0.00447642	2	0.002
GO:0015175~neutral amino acid transmembrane transporter activity	0.001	0.00231908	3	0.006
GO:0005099~Ras GTPase activator activity	0.001	0.00231908	4	0.073
GO:0042277~peptide binding	0.001	0.00231908	4	0.132
IPR005568:Ribosomal protein L6, N-terminal	0.001	0.00231908	2	0
GO:0006520~amino acid metabolic process	0.001	0.00231908	12	1.107
GO:0005853~eukaryotic translation elongation factor 1 complex	0.012	0.0231027	2	0.012
mmu00330:Arginine and proline metabolism	0.021	0.0388066	2	0.021
GO:0031090~organelle membrane	0.001	0.00231908	42	9.255
GO:0007166~cell surface receptor linked signal transduction	0.001	0.00231908	78	16.991
ANK repeat	0.001	0.00231908	2	0
bromodomain	0.001	0.00231908	3	0.036
GO:0048513~organ development	0.001	0.00231908	102	23.101
GO:0015399~primary active transmembrane transporter activity	0.001	0.00231908	8	0.406
GO:0005212~structural constituent of eye lens	0.003	0.00646078	2	0.003
GO:0030175~filopodium	0.001	0.00231908	3	0.022
IPR013105:Tetratricopeptide TPR2	0.01	0.0194827	2	0.01
GO:0045184~establishment of protein localization	0.001	0.00231908	41	9.976
GO:0030911~TPR domain binding	0.001	0.00231908	3	0.013
GO:0043229~intracellular organelle	0.001	0.00231908	1207	937.132
Cytoplasm	0.001	0.00231908	15	0.828
GO:0000786~nucleosome	0.001	0.00231908	52	0.598
GO:0006811~ion transport	0.001	0.00231908	37	6.304
GO:0007005~mitochondrion organization and biogenesis	0.001	0.00231908	5	0.146
SM00043:CY	0.002	0.00447642	2	0.002
IPR000488:Death	0.006	0.0121954	2	0.006
GO:0043549~regulation of kinase activity	0.001	0.00231908	15	0.425
IPR003034:DNA-binding SAP	0.001	0.00231908	3	0.016
GO:0055086~nucleobase, nucleoside and nucleotide metabolic process	0.001	0.00231908	9	0.981
mmu04810:Regulation of actin cytoskeleton	0.001	0.00231908	27	1.373
GO:0007179~transforming growth factor beta receptor signaling pathway	0.001	0.00231908	6	0.048
nucleotide-binding	0.001	0.00231908	102	29.507
GO:0004861~cyclin-dependent protein kinase inhibitor activity	0.001	0.00231908	3	0.007
GO:0043085~positive regulation of catalytic activity	0.001	0.00231908	10	0.41
GO:0008757~S-adenosylmethionine-dependent methyltransferase activity	0.001	0.00231908	6	0.3
DNA replication, recombination, and repair / Transcription / Translation, ribosomal structure and biogenesis	0.001	0.00231908	2	0.001
transcription factor	0.004	0.00842718	3	0.066
GO:0006818~hydrogen transport	0.001	0.00231908	7	0.234
Kinase	0.001	0.00231908	5	0.034
SM00401:ZnF_GATA	0.002	0.00447642	2	0.002
IPR000980:SH2 motif	0.001	0.00231908	7	0.276
SM00320:WD40	0.001	0.00231908	13	0.546
IPR004301:Nucleoplasmin	0.001	0.00231908	3	0.005
GO:0030031~cell projection biogenesis	0.001	0.00231908	5	0.119
lipid synthesis	0.001	0.00231908	4	0.091
GO:0030834~regulation of actin filament depolymerization	0.001	0.00231908	3	0.044
GO:0050381~unspecific monooxygenase activity	0.001	0.00231908	2	0
nitration	0.001	0.00231908	4	0.073
GO:0043170~macromolecule metabolic process	0.001	0.00231908	893	631.948
GO:0043070~regulation of non-apoptotic programmed cell death	0.001	0.00231908	3	0.006
Serine/threonine-protein kinase	0.001	0.00231908	4	0.017
GO:0019829~cation-transporting ATPase activity	0.001	0.00231908	6	0.171
GO:0042110~T cell activation	0.001	0.00231908	6	0.184
GO:0002822~regulation of adaptive immune response based on somatic recombination of immune receptors built from immunoglobulin superfamily domains.	0.024	0.0439229	2	0.025
SM00214:VWC	0.001	0.00231908	8	0.072
GO:0042802~identical protein binding	0.001	0.00231908	19	1.944
GO:0000226~microtubule cytoskeleton organization and biogenesis	0.001	0.00231908	8	0.163
GO:0051716~cellular response to stimulus	0.001	0.00231908	5	0.078
GO:0016566~specific transcriptional repressor activity	0.001	0.00231908	3	0.012
GO:0006101~citrate metabolic process	0.001	0.00231908	5	0.017
GO:0014031~mesenchymal cell development	0.001	0.00231908	4	0.028
GO:0051247~positive regulation of protein metabolic process	0.001	0.00231908	5	0.165
GO:0030659~cytoplasmic vesicle membrane	0.011	0.0213216	3	0.177
mmu04512:ECM-receptor interaction	0.001	0.00231908	17	0.228
GO:0045843~negative regulation of striated muscle development	0.001	0.00231908	3	0.007
GO:0030424~axon	0.001	0.00231908	6	0.022
IPR006076:FAD dependent oxidoreductase	0.006	0.0121954	2	0.006
Oxidoreductase	0.001	0.00231908	3	0.036
GO:0044425~membrane part	0.001	0.00231908	377	212.707
GO:0002521~leukocyte differentiation	0.001	0.00231908	12	0.433
mmu00980:Metabolism of xenobiotics by cytochrome P450	0.001	0.00231908	4	0.031
GO:0016740~transferase activity	0.001	0.00231908	130	48.496
GO:0006396~RNA processing	0.001	0.00231908	24	3.07
GO:0043154~negative regulation of caspase activity	0.008	0.0158504	2	0.008
GO:0042287~MHC protein binding	0.008	0.0158504	2	0.008
GO:0006464~protein modification process	0.001	0.00231908	109	35.528
GO:0030017~sarcomere	0.001	0.00231908	4	0.071
GO:0048514~blood vessel morphogenesis	0.001	0.00231908	22	0.643
GO:0006817~phosphate transport	0.001	0.00231908	12	0.183
actin capping	0.001	0.00231908	3	0.027
GO:0000375~RNA splicing, via transesterification reactions	0.001	0.00231908	3	0.048
GO:0009408~response to heat	0.001	0.00231908	3	0.042
SM00098:alkPPc	0.011	0.0213216	2	0.011
GO:0005201~extracellular matrix structural constituent	0.001	0.00231908	11	0.166
GO:0032774~RNA biosynthetic process	0.001	0.00231908	217	82.943
SM00631:Zn_pept	0.002	0.00447642	2	0.002
Transferase	0.001	0.00231908	7	0.138
GO:0030890~positive regulation of B cell proliferation	0.001	0.00231908	3	0.009
GO:0001658~ureteric bud branching	0.003	0.00646078	2	0.003
IPR002198:Short-chain dehydrogenase/reductase SDR	0.001	0.00231908	4	0.127
GO:0050679~positive regulation of epithelial cell proliferation	0.001	0.00231908	3	0.004
GO:0042598~vesicular fraction	0.001	0.00231908	8	0.236
zymogen	0.001	0.00231908	13	0.219
GO:0004373~glycogen (starch) synthase activity	0.006	0.0121954	2	0.006
fatty acid metabolism	0.001	0.00231908	4	0.036
GO:0022892~substrate-specific transporter activity	0.001	0.00231908	50	10.737
GO:0005198~structural molecule activity	0.001	0.00231908	78	11.665
endoplasmic reticulum	0.001	0.00231908	40	4.784
GO:0008134~transcription factor binding	0.001	0.00231908	26	1.856
SM00338:BRLZ	0.001	0.00231908	8	0.334
GO:0006790~sulfur metabolic process	0.001	0.00231908	7	0.074
Acetylation	0.001	0.00231908	16	0.476
PIRSF001274:H(+)-transporting ATP synthase	0.001	0.00231908	4	0.017
IPR007122:Gelsolin	0.001	0.00231908	3	0.03
IPR002917:GTP-binding protein, HSR1-related	0.011	0.0213216	2	0.011
GO:0018107~peptidyl-threonine phosphorylation	0.001	0.00231908	4	0.016
GO:0031667~response to nutrient levels	0.001	0.00231908	3	0.016
GO:0007613~memory	0.003	0.00646078	2	0.003
GO:0004518~nuclease activity	0.013	0.0249121	3	0.174
IPR001590:Peptidase M12B, ADAM/reprolysin	0.001	0.00231908	3	0.008
Lipid metabolism	0.001	0.00231908	6	0.076
cyclin	0.001	0.00231908	5	0.097
GO:0007010~cytoskeleton organization and biogenesis	0.001	0.00231908	49	5.866
GO:0007276~gamete generation	0.001	0.00231908	16	0.896
SM00185:ARM	0.001	0.00231908	5	0.041
GO:0030695~GTPase regulator activity	0.001	0.00231908	13	1.489
lectin	0.001	0.00231908	6	0.068
IPR000759:Adrenodoxin reductase	0.004	0.00842718	2	0.004
GO:0006813~potassium ion transport	0.022	0.040474	3	0.227
GO:0008236~serine-type peptidase activity	0.001	0.00231908	11	0.24
GO:0004415~hyalurononglucosaminidase activity	0.001	0.00231908	3	0.002
PIRSF002255:collagen alpha 1(I) chain	0.001	0.00231908	9	0.037
GO:0048562~embryonic organ morphogenesis	0.001	0.00231908	6	0.033
GO:0009310~amine catabolic process	0.001	0.00231908	3	0.053
GO:0055082~cellular chemical homeostasis	0.001	0.00231908	11	0.295
GO:0017076~purine nucleotide binding	0.001	0.00231908	141	47.466
IPR003081:Glutathione S-transferase, Mu class	0.001	0.00231908	2	0.001
GO:0030951~establishment and/or maintenance of microtubule cytoskeleton polarity	0.002	0.00447642	2	0.002
GO:0065008~regulation of biological quality	0.001	0.00231908	47	7.911
GO:0016272~prefoldin complex	0.001	0.00231908	2	0
GO:0048593~camera-type eye morphogenesis	0.004	0.00842718	2	0.004
GO:0001525~angiogenesis	0.001	0.00231908	22	0.562
GO:0016878~acid-thiol ligase activity	0.001	0.00231908	5	0.007
GO:0016323~basolateral plasma membrane	0.001	0.00231908	4	0.059
IPR006670:Cyclin	0.001	0.00231908	4	0.007
SM00061:MATH	0.001	0.00231908	2	0
IPR006509:Splicing factor, CC1-like	0.001	0.00231908	4	0.002
extracellular matrix	0.001	0.00231908	17	0.475
IPR008254:Flavodoxin/nitric oxide synthase	0.005	0.0103474	2	0.005
GO:0003746~translation elongation factor activity	0.003	0.00646078	3	0.094
GO:0000160~two-component signal transduction system (phosphorelay)	0.001	0.00231908	3	0.02
GO:0060045~positive regulation of cardiac muscle cell proliferation	0.001	0.00231908	6	0.013
IPR000159:Ras-association	0.001	0.00231908	11	0.084
GO:0019904~protein domain specific binding	0.001	0.00231908	7	0.21
GO:0006692~prostanoid metabolic process	0.014	0.0266714	2	0.014
SM00109:C1	0.001	0.00231908	6	0.073
IPR002957:Keratin, type I	0.001	0.00231908	10	0.022
GO:0016339~calcium-dependent cell-cell adhesion	0.001	0.00231908	3	0.016
phosphoprotein	0.001	0.00231908	583	345.8
GO:0005576~extracellular region	0.001	0.00231908	131	42.509
cell cycle	0.001	0.00231908	19	2.76
coiled coil	0.001	0.00231908	103	25.503
GO:0048646~anatomical structure formation	0.001	0.00231908	23	0.755
GO:0006812~cation transport	0.001	0.00231908	16	2.641
IPR004327:Phosphotyrosyl phosphatase activator, PTPA	0.001	0.00231908	2	0.001
IPR007123:Gelsolin region	0.001	0.00231908	3	0.047
GO:0051016~barbed-end actin filament capping	0.001	0.00231908	3	0.035
hydrogen ion transport	0.001	0.00231908	5	0.145
GO:0007386~compartment specification	0.003	0.00646078	2	0.003
IPR001781:Zinc finger, LIM-type	0.001	0.00231908	3	0.026
GO:0043566~structure-specific DNA binding	0.002	0.00447642	3	0.087
GO:0051188~cofactor biosynthetic process	0.001	0.00231908	8	0.388
GO:0043065~positive regulation of apoptosis	0.001	0.00231908	13	0.668
Spliceosome	0.001	0.00231908	2	0
GO:0006935~chemotaxis	0.001	0.00231908	10	0.125
GO:0045321~leukocyte activation	0.001	0.00231908	18	0.976
GO:0001936~regulation of endothelial cell proliferation	0.001	0.00231908	3	0.004
pyridoxal phosphate	0.001	0.00231908	3	0.031
GO:0045429~positive regulation of nitric oxide biosynthetic process	0.001	0.00231908	3	0.014
triple helix	0.001	0.00231908	9	0.056
GO:0032553~ribonucleotide binding	0.001	0.00231908	138	45.017
GO:0006512~ubiquitin cycle	0.001	0.00231908	25	2.967
GO:0000159~protein phosphatase type 2A complex	0.007	0.0140092	2	0.007
IPR000276:Rhodopsin-like GPCR superfamily	0.001	0.00231908	7	0.259
GO:0044438~microbody part	0.001	0.00231908	3	0.017
IPR000418:Ets	0.001	0.00231908	2	0.001
IPR013801:STAT transcription factor, DNA-binding	0.001	0.00231908	3	0.026
metalloprotease	0.001	0.00231908	12	0.171
GO:0004497~monooxygenase activity	0.001	0.00231908	4	0.046
GO:0007519~skeletal muscle development	0.001	0.00231908	6	0.088
IPR008280:Tubulin/FtsZ, C-terminal	0.001	0.00231908	3	0.037
GO:0001894~tissue homeostasis	0.005	0.0103474	2	0.005
GO:0008233~peptidase activity	0.001	0.00231908	41	4.2
GO:0019783~small conjugating protein-specific protease activity	0.001	0.00231908	5	0.068
GO:0030042~actin filament depolymerization	0.001	0.00231908	3	0.044
IPR014778:Myb, DNA-binding	0.001	0.00231908	7	0.042
serine/threonine-specific protein kinase	0.001	0.00231908	6	0.08
IPR001404:Heat shock protein Hsp90	0.001	0.00231908	3	0.012
IPR002350:Proteinase inhibitor I1, Kazal	0.001	0.00231908	5	0.015
GO:0017053~transcriptional repressor complex	0.001	0.00231908	3	0.009
GO:0009607~response to biotic stimulus	0.001	0.00231908	12	0.588
GO:0005539~glycosaminoglycan binding	0.001	0.00231908	17	0.215
GO:0031349~positive regulation of defense response	0.014	0.0266714	2	0.015
IPR004046:Glutathione S-transferase, C-terminal	0.001	0.00231908	6	0.076
IPR003019:Metallothionein superfamily	0.001	0.00231908	4	0.004
GO:0006974~response to DNA damage stimulus	0.001	0.00231908	15	1.122
GO:0009880~embryonic pattern specification	0.001	0.00231908	4	0.014
GO:0006099~tricarboxylic acid cycle	0.001	0.00231908	11	0.072
GO:0005525~GTP binding	0.001	0.00231908	15	1.644
GO:0003012~muscle system process	0.001	0.00231908	7	0.118
GO:0042175~nuclear envelope-endoplasmic reticulum network	0.001	0.00231908	9	0.174
GO:0009117~nucleotide metabolic process	0.001	0.00231908	9	0.87
GO:0031323~regulation of cellular metabolic process	0.001	0.00231908	242	105.888
GO:0010038~response to metal ion	0.008	0.0158504	2	0.008
SM00517:PolyA	0.001	0.00231908	3	0
GO:0045045~secretory pathway	0.001	0.00231908	9	0.645
PIRSF001950:small inducible chemokine, C/CC types	0.001	0.00231908	4	0.001
GO:0005515~protein binding	0.001	0.00231908	825	570.062
GO:0051402~neuron apoptosis	0.001	0.00231908	4	0.045
GO:0007015~actin filament organization	0.001	0.00231908	4	0.074
GO:0040015~negative regulation of multicellular organism growth	0.012	0.0231027	2	0.012
GO:0042127~regulation of cell proliferation	0.001	0.00231908	34	2.485
GO:0004229~gelatinase B activity	0.002	0.00447642	2	0.002
IPR002004:Polyadenylate-binding protein/Hyperplastic disc protein	0.001	0.00231908	3	0
Metal-binding	0.001	0.00231908	4	0.108
copper	0.021	0.0388066	2	0.021
GO:0001501~skeletal development	0.001	0.00231908	15	0.542
GO:0048628~myoblast maturation	0.009	0.01764	2	0.009
GO:0000079~regulation of cyclin-dependent protein kinase activity	0.001	0.00231908	4	0.016
GO:0048856~anatomical structure development	0.001	0.00231908	148	49.879
GO:0004428~inositol or phosphatidylinositol kinase activity	0.003	0.00646078	2	0.003
SM00191:Int_alpha	0.003	0.00646078	2	0.003
SM00382:AAA	0.001	0.00231908	8	0.339
GO:0016538~cyclin-dependent protein kinase regulator activity	0.001	0.00231908	4	0.01
IPR000449:Ubiquitin-associated/translation elongation factor EF1B, N-terminal	0.001	0.00231908	4	0.052
SM00568:GRAM	0.008	0.0158504	2	0.008
IPR012335:Thioredoxin fold	0.001	0.00231908	7	0.138
GO:0016202~regulation of striated muscle development	0.001	0.00231908	3	0.01
GO:0009889~regulation of biosynthetic process	0.001	0.00231908	10	0.976
GO:0007017~microtubule-based process	0.001	0.00231908	13	0.729
GO:0000287~magnesium ion binding	0.001	0.00231908	20	1.719
protein transport	0.001	0.00231908	17	3.292
GO:0006766~vitamin metabolic process	0.001	0.00231908	4	0.107
GO:0019932~second-messenger-mediated signaling	0.001	0.00231908	6	0.171
GO:0044421~extracellular region part	0.001	0.00231908	123	39.61
mmu00720:Reductive carboxylate cycle (CO2 fixation)	0.001	0.00231908	6	0.029
zinc finger	0.001	0.00231908	12	0.394
NADP	0.001	0.00231908	4	0.09
GO:0015370~solute:sodium symporter activity	0.001	0.00231908	6	0.02
GO:0006620~posttranslational protein targeting to membrane	0.002	0.00447642	2	0.002
IPR000742:EGF-like, type 3	0.001	0.00231908	10	0.333
GO:0006325~establishment and/or maintenance of chromatin architecture	0.001	0.00231908	68	3.646
GO:0044256~protein digestion	0.005	0.0103474	2	0.005
GO:0012506~vesicle membrane	0.019	0.03534	3	0.232
GO:0006576~biogenic amine metabolic process	0.001	0.00231908	3	0.031
GO:0005178~integrin binding	0.001	0.00231908	3	0.02
IPR006017:Caldesmon	0.001	0.00231908	2	0
IPR001751:S100/CaBP-9k-type, calcium binding	0.001	0.00231908	4	0
GO:0042558~pteridine and derivative metabolic process	0.007	0.0140092	2	0.007
GO:0005542~folic acid binding	0.001	0.00231908	3	0.012
GO:0000299~integral to membrane of membrane fraction	0.009	0.01764	2	0.009
mmu04350:TGF-beta signaling pathway	0.001	0.00231908	5	0.093
mmu01430:Cell Communication	0.001	0.00231908	31	0.489
GO:0019210~kinase inhibitor activity	0.001	0.00231908	4	0.027
GO:0009636~response to toxin	0.018	0.0336724	2	0.018
SM00358:DSRM	0.001	0.00231908	4	0.018
GO:0006333~chromatin assembly or disassembly	0.001	0.00231908	55	1.341
GO:0006886~intracellular protein transport	0.001	0.00231908	25	3.356
gpi-anchor	0.001	0.00231908	11	0.178
GO:0030865~cortical cytoskeleton organization and biogenesis	0.001	0.00231908	3	0.006
GO:0007586~digestion	0.006	0.0121954	2	0.006
Translation, ribosomal structure and biogenesis	0.001	0.00231908	10	0.562
IPR003608:MIR	0.001	0.00231908	2	0.001
SM00139:MyTH4	0.001	0.00231908	7	0.013
PIRSF000303:glutathione peroxidase	0.003	0.00646078	2	0.003
GO:0006606~protein import into nucleus	0.01	0.0194827	3	0.159
GO:0046328~regulation of JNK cascade	0.019	0.03534	2	0.021
GO:0005789~endoplasmic reticulum membrane	0.001	0.00231908	9	0.174
IPR000571:Zinc finger, CCCH-type	0.002	0.00447642	3	0.065
GO:0003725~double-stranded RNA binding	0.001	0.00231908	4	0.027
IPR000827:Small chemokine, C-C	0.001	0.00231908	4	0.001
GO:0003950~NAD+ ADP-ribosyltransferase activity	0.001	0.00231908	8	0.031
IPR011029:DEATH-like	0.001	0.00231908	4	0.044
GO:0016717~oxidoreductase activity, acting on paired donors, with oxidation of a pair of donors resulting in the reduction of molecular oxygen to two molecules of water	0.001	0.00231908	4	0.018
SM00174:RHO	0.021	0.0388066	2	0.021
palmitate	0.001	0.00231908	7	0.309
GO:0007611~learning and/or memory	0.001	0.00231908	3	0.02
mmu04612:Antigen processing and presentation	0.001	0.00231908	8	0.115
GO:0001569~patterning of blood vessels	0.001	0.00231908	4	0.004
IPR004367:Cyclin, C-terminal	0.001	0.00231908	3	0.004
GO:0006760~folic acid and derivative metabolic process	0.009	0.01764	2	0.009
GO:0007548~sex differentiation	0.001	0.00231908	5	0.074
GO:0003729~mRNA binding	0.001	0.00231908	3	0.033
mRNA processing	0.001	0.00231908	5	0.011
GO:0030228~lipoprotein receptor activity	0.003	0.00646078	2	0.003
IPR006634:TRAM, LAG1 and CLN8 homology	0.001	0.00231908	3	0.01
GO:0009799~determination of symmetry	0.001	0.00231908	3	0.01
GO:0035303~regulation of dephosphorylation	0.003	0.00646078	2	0.003
PIRSF017639:ubiquitin carboxyl-terminal hydrolase	0.001	0.00231908	2	0
GO:0030952~establishment and/or maintenance of cytoskeleton polarity	0.002	0.00447642	2	0.002
GO:0050871~positive regulation of B cell activation	0.001	0.00231908	4	0.06
IPR000536:Nuclear hormone receptor, ligand-binding, core	0.001	0.00231908	7	0.05
GO:0016042~lipid catabolic process	0.001	0.00231908	4	0.276
GO:0018193~peptidyl-amino acid modification	0.001	0.00231908	9	0.363
IPR005225:Small GTP-binding protein domain	0.007	0.0140092	4	0.354
GO:0007399~nervous system development	0.001	0.00231908	38	3.812
mmu00020:Citrate cycle (TCA cycle)	0.001	0.00231908	7	0.044
GO:0065009~regulation of a molecular function	0.001	0.00231908	30	2.822
GO:0007049~cell cycle	0.001	0.00231908	58	11.417
GO:0031226~intrinsic to plasma membrane	0.001	0.00231908	22	2.136
IPR005722:ATPase, F1 complex, beta subunit	0.001	0.00231908	3	0.007
GO:0030888~regulation of B cell proliferation	0.001	0.00231908	4	0.014
mmu01030:Glycan structures - biosynthesis 1	0.002	0.00447642	4	0.149
IPR013032:EGF-like region	0.001	0.00231908	13	0.679
GO:0015674~di-, tri-valent inorganic cation transport	0.001	0.00231908	5	0.226
GO:0048872~homeostasis of number of cells	0.001	0.00231908	3	0.015
PIRSF037911:histone deacetylase class II, eukaryotic type	0.001	0.00231908	3	0.004
GO:0022803~passive transmembrane transporter activity	0.001	0.00231908	11	1.065
GO:0004276~furin activity	0.001	0.00231908	2	0
IPR001007:von Willebrand factor, type C	0.001	0.00231908	8	0.072
GO:0019226~transmission of nerve impulse	0.001	0.00231908	5	0.34
GO:0006878~cellular copper ion homeostasis	0.002	0.00447642	2	0.002
GO:0009987~cellular process	0.001	0.00231908	1954	1684.9
GO:0021700~developmental maturation	0.001	0.00231908	13	0.205
GO:0016757~transferase activity, transferring glycosyl groups	0.001	0.00231908	17	0.718
GO:0005509~calcium ion binding	0.001	0.00231908	43	8.072
GO:0051216~cartilage development	0.001	0.00231908	6	0.061
GO:0005913~cell-cell adherens junction	0.001	0.00231908	4	0.018
GO:0006998~nuclear membrane organization and biogenesis	0.001	0.00231908	3	0.003
IPR000286:Histone deacetylase superfamily	0.001	0.00231908	3	0.012
GO:0004634~phosphopyruvate hydratase activity	0.001	0.00231908	3	0.004
GO:0006164~purine nucleotide biosynthetic process	0.001	0.00231908	6	0.215
GO:0042592~homeostatic process	0.001	0.00231908	21	1.674
GO:0048806~genitalia development	0.003	0.00646078	2	0.003
IPR005135:Endonuclease/exonuclease/phosphatase	0.008	0.0158504	2	0.008
GO:0007431~salivary gland development	0.001	0.00231908	6	0.02
atp-binding	0.001	0.00231908	79	17.801
GO:0006457~protein folding	0.001	0.00231908	11	0.799
GO:0048519~negative regulation of biological process	0.001	0.00231908	112	24.28
protease inhibitor	0.001	0.00231908	3	0.001
GO:0031227~intrinsic to endoplasmic reticulum membrane	0.001	0.00231908	3	0.017
GO:0051674~localization of cell	0.001	0.00231908	21	1.344
GO:0030878~thyroid gland development	0.008	0.0158504	2	0.008
GO:0016604~nuclear body	0.001	0.00231908	4	0.04
SM00180:EGF_Lam	0.001	0.00231908	4	0.021
GO:0002819~regulation of adaptive immune response	0.024	0.0439229	2	0.025
GO:0005769~early endosome	0.014	0.0266714	2	0.014
IPR015622:Plectin	0.001	0.00231908	8	0.023
GO:0043285~biopolymer catabolic process	0.001	0.00231908	13	0.907
spermatogenesis	0.003	0.00646078	3	0.11
SM00356:ZnF_C3H1	0.002	0.00447642	3	0.065
GO:0051049~regulation of transport	0.01	0.0194827	3	0.147
GO:0006986~response to unfolded protein	0.001	0.00231908	6	0.113
SM00208:TNFR	0.001	0.00231908	4	0.02
GO:0042577~lipid phosphatase activity	0.001	0.00231908	3	0.005
signal	0.001	0.00231908	156	45.623
GO:0004067~asparaginase activity	0.002	0.00447642	2	0.002
neurotransmitter transport	0.008	0.0158504	2	0.008
GO:0016712~oxidoreductase activity, acting on paired donors, with incorporation or reduction of molecular oxygen, reduced flavin or flavoprotein as one donor, and incorporation of one atom of oxygen	0.001	0.00231908	2	0
IPR003307:eIF4-gamma/eIF5/eIF2-epsilon	0.001	0.00231908	5	0.014
PIRSF036348:chromatin remodelling complex ATPase chain ISWI	0.001	0.00231908	2	0.001
SM00384:AT_hook	0.001	0.00231908	3	0.035
IPR006248:Aconitase, mitochondrial-like	0.007	0.0140092	2	0.007
SM00293:PWWP	0.025	0.0456065	2	0.025
GO:0016192~vesicle-mediated transport	0.001	0.00231908	27	3.709
GO:0032810~sterol response element binding	0.001	0.00231908	3	0.005
GO:0051174~regulation of phosphorus metabolic process	0.001	0.00231908	6	0.129
GO:0055007~cardiac muscle cell differentiation	0.001	0.00231908	5	0.027
GO:0001776~leukocyte homeostasis	0.001	0.00231908	3	0.013
GO:0016540~protein autoprocessing	0.001	0.00231908	4	0.061
IPR000793:ATPase, F1/V1/A1 complex, alpha/beta subunit, C-terminal	0.001	0.00231908	3	0.008
mmu04920:Adipocytokine signaling pathway	0.001	0.00231908	9	0.281
IPR011510:Sterile alpha motif homology 2	0.021	0.0388066	2	0.021
SM00547:ZnF_RBZ	0.001	0.00231908	7	0.061
mmu00564:Glycerophospholipid metabolism	0.001	0.00231908	7	0.186
GO:0001871~pattern binding	0.001	0.00231908	17	0.215
GO:0016877~ligase activity, forming carbon-sulfur bonds	0.001	0.00231908	5	0.012
Glycolysis	0.004	0.00842718	2	0.004
GO:0022602~menstrual cycle process	0.001	0.00231908	3	0.01
GO:0005104~fibroblast growth factor receptor binding	0.003	0.00646078	2	0.003
GO:0043687~post-translational protein modification	0.001	0.00231908	98	26.542
GO:0044260~cellular macromolecule metabolic process	0.001	0.00231908	296	153.285
lyase	0.001	0.00231908	10	0.328
GO:0009617~response to bacterium	0.001	0.00231908	5	0.051
SM00059:FN2	0.002	0.00447642	2	0.002
IPR008271:Serine/threonine protein kinase, active site	0.001	0.00231908	11	1.055
GO:0046578~regulation of Ras protein signal transduction	0.001	0.00231908	7	0.246
SM00247:XTALbg	0.002	0.00447642	2	0.002
SM00209:TSP1	0.001	0.00231908	5	0.011
IPR000413:Integrins alpha chain	0.003	0.00646078	2	0.003
GO:0003001~generation of a signal involved in cell-cell signaling	0.008	0.0158504	3	0.142
IPR007725:Timeless C-terminal	0.004	0.00842718	2	0.004
GO:0048731~system development	0.001	0.00231908	123	34.354
GO:0004674~protein serine/threonine kinase activity	0.001	0.00231908	37	4.609
GO:0016652~oxidoreductase activity, acting on NADH or NADPH, NAD or NADP as acceptor	0.001	0.00231908	3	0.006
Repressor	0.013	0.0249121	2	0.013
GO:0035251~UDP-glucosyltransferase activity	0.006	0.0121954	2	0.006
ank repeat	0.001	0.00231908	5	0.243
GO:0016279~protein-lysine N-methyltransferase activity	0.015	0.0283866	2	0.015
IPR001723:Steroid hormone receptor	0.001	0.00231908	7	0.062
SM00523:DWA	0.001	0.00231908	4	0.013
GO:0043296~apical junction complex	0.001	0.00231908	12	0.235
GO:0014706~striated muscle development	0.001	0.00231908	15	0.268
GO:0046907~intracellular transport	0.001	0.00231908	41	8.866
GO:0000165~MAPKKK cascade	0.001	0.00231908	5	0.246
IPR001818:Peptidase M10A and M12B, matrixin and adamalysin	0.001	0.00231908	3	0.007
SM00409:IG	0.001	0.00231908	11	0.331
mitosis	0.004	0.00842718	4	0.278
IPR000941:Enolase	0.001	0.00231908	3	0.004
IPR002110:Ankyrin	0.001	0.00231908	5	0.297
GO:0008047~enzyme activator activity	0.001	0.00231908	12	1.094
cell projection	0.001	0.00231908	9	0.192
GO:0046872~metal ion binding	0.001	0.00231908	336	182.443
GO:0007167~enzyme linked receptor protein signaling pathway	0.001	0.00231908	25	1.08
SM00105:ArfGap	0.007	0.0140092	2	0.007
cell division	0.001	0.00231908	10	0.851
GO:0048627~myoblast development	0.012	0.0231027	2	0.012
PIRSF001991:class II histocompatibility antigen	0.002	0.00447642	2	0.002
GO:0051271~negative regulation of cell motility	0.001	0.00231908	3	0.04
mmu04540:Gap junction	0.001	0.00231908	9	0.223
GO:0031012~extracellular matrix	0.001	0.00231908	26	1.142
IPR003078:Retinoic acid receptor	0.001	0.00231908	7	0.048
GO:0030425~dendrite	0.001	0.00231908	6	0.052
GO:0009611~response to wounding	0.001	0.00231908	22	1.228
GO:0006468~protein amino acid phosphorylation	0.001	0.00231908	46	6.132
serine proteinase	0.001	0.00231908	3	0.009
GO:0016525~negative regulation of angiogenesis	0.001	0.00231908	4	0.009
IPR008160:Collagen triple helix repeat	0.001	0.00231908	11	0.149
GO:0044238~primary metabolic process	0.001	0.00231908	1091	814.282
GO:0050863~regulation of T cell activation	0.001	0.00231908	4	0.065
GO:0000049~tRNA binding	0.012	0.0231027	2	0.012
GO:0005112~Notch binding	0.002	0.00447642	2	0.002
GO:0021537~telencephalon development	0.004	0.00842718	2	0.004
IPR006116:2-5 oligoadenylate synthetase, ubiquitin-like region	0.001	0.00231908	3	0.002
GO:0006508~proteolysis	0.001	0.00231908	42	4.427
mmu00650:Butanoate metabolism	0.005	0.0103474	2	0.005
GO:0019239~deaminase activity	0.008	0.0158504	2	0.008
GO:0019222~regulation of metabolic process	0.001	0.00231908	262	118.271
PIRSF005666:integrin alpha, VLA protein type	0.002	0.00447642	2	0.002
SM00120:HX	0.007	0.0140092	2	0.007
GO:0016903~oxidoreductase activity, acting on the aldehyde or oxo group of donors	0.013	0.0249121	2	0.013
SM00033:CH	0.001	0.00231908	11	0.207
PIRSF001400:enolase	0.001	0.00231908	3	0.004
IPR006117:2-5-oligoadenylate synthetase	0.001	0.00231908	2	0
GO:0016810~hydrolase activity, acting on carbon-nitrogen (but not peptide) bonds	0.001	0.00231908	8	0.136
GO:0018105~peptidyl-serine phosphorylation	0.001	0.00231908	4	0.016
IPR000719:Protein kinase, core	0.001	0.00231908	22	1.607
GO:0033674~positive regulation of kinase activity	0.001	0.00231908	9	0.16
SM00082:LRRCT	0.001	0.00231908	3	0.032
IPR013151:Immunoglobulin	0.001	0.00231908	13	0.259
ribonucleoprotein	0.001	0.00231908	24	3.356
GO:0005938~cell cortex	0.001	0.00231908	4	0.09
PIRSF002353:S-100 protein	0.001	0.00231908	3	0
GO:0030835~negative regulation of actin filament depolymerization	0.001	0.00231908	3	0.035
GO:0030163~protein catabolic process	0.001	0.00231908	11	0.5
IPR000642:Peptidase M41	0.004	0.00842718	2	0.004
IPR013649:Integrin alpha-2	0.003	0.00646078	2	0.003
GO:0002260~lymphocyte homeostasis	0.001	0.00231908	3	0.008
GO:0030334~regulation of cell migration	0.001	0.00231908	7	0.102
IPR001438:EGF-like, type 2	0.001	0.00231908	3	0.015
GO:0009411~response to UV	0.001	0.00231908	3	0.021
GO:0044430~cytoskeletal part	0.001	0.00231908	49	4.414
GO:0051272~positive regulation of cell motility	0.001	0.00231908	3	0.008
IPR000585:Hemopexin	0.007	0.0140092	2	0.007
GO:0040007~growth	0.001	0.00231908	17	1.288
Coiled coil	0.001	0.00231908	6	0.197
IPR011764:Biotin carboxylation region	0.003	0.00646078	2	0.003
GO:0042626~ATPase activity, coupled to transmembrane movement of substances	0.001	0.00231908	8	0.331
GO:0007019~microtubule depolymerization	0.007	0.0140092	2	0.007
GO:0050671~positive regulation of lymphocyte proliferation	0.001	0.00231908	4	0.032
GO:0032504~multicellular organism reproduction	0.001	0.00231908	4	0.025
GO:0016746~transferase activity, transferring acyl groups	0.001	0.00231908	10	0.487
IPR014021:Helicase, superfamily 1 and 2, ATP-binding	0.001	0.00231908	6	0.131
GO:0048666~neuron development	0.001	0.00231908	12	0.451
GO:0000155~two-component sensor activity	0.015	0.0283866	2	0.016
GO:0045786~negative regulation of progression through cell cycle	0.001	0.00231908	16	0.432
mmu00190:Oxidative phosphorylation	0.001	0.00231908	6	0.565
GO:0043542~endothelial cell migration	0.001	0.00231908	3	0.003
protein kinase inhibitor	0.001	0.00231908	3	0.006
calmodulin-binding	0.002	0.00447642	3	0.046
GO:0007606~sensory perception of chemical stimulus	0.001	0.00231908	3	0.012
GO:0046983~protein dimerization activity	0.001	0.00231908	24	2.362
IPR003137:Protease-associated PA	0.001	0.00231908	3	0.013
GO:0044272~sulfur compound biosynthetic process	0.005	0.0103474	2	0.005
GO:0044265~cellular macromolecule catabolic process	0.001	0.00231908	17	1.164
GO:0018212~peptidyl-tyrosine modification	0.001	0.00231908	8	0.086
GO:0031975~envelope	0.001	0.00231908	24	4.001
GO:0009142~nucleoside triphosphate biosynthetic process	0.001	0.00231908	6	0.163
GO:0007264~small GTPase mediated signal transduction	0.001	0.00231908	14	2.139
IPR001368:TNFR/CD27/30/40/95 cysteine-rich region	0.001	0.00231908	4	0.02
IPR012996:Zinc finger, CHHC-type	0.001	0.00231908	4	0.012
GO:0044275~cellular carbohydrate catabolic process	0.001	0.00231908	10	0.2
GO:0019898~extrinsic to membrane	0.001	0.00231908	6	0.055
lysosome	0.001	0.00231908	9	0.29
GO:0035295~tube development	0.001	0.00231908	19	0.7
GO:0048871~multicellular organismal homeostasis	0.005	0.0103474	2	0.005
IPR013763:Cyclin-related	0.001	0.00231908	4	0.008
GO:0015405~P-P-bond-hydrolysis-driven transmembrane transporter activity	0.001	0.00231908	8	0.406
GO:0046209~nitric oxide metabolic process	0.001	0.00231908	4	0.025
IPR014014:RNA helicase, DEAD-box type, Q motif	0.001	0.00231908	3	0.04
GO:0022838~substrate specific channel activity	0.001	0.00231908	10	0.864
mmu02010:ABC transporters - General	0.013	0.0249121	2	0.013
IPR000884:Thrombospondin, type I	0.001	0.00231908	5	0.011
SM00349:KRAB	0.001	0.00231908	8	0.177
ribosomal protein	0.001	0.00231908	16	1.905
PIRSF016631:transcription factor TFC11	0.003	0.00646078	2	0.003
GO:0048546~digestive tract morphogenesis	0.001	0.00231908	5	0.012
IPR002951:Atrophin	0.011	0.0213216	2	0.012
GO:0030176~integral to endoplasmic reticulum membrane	0.001	0.00231908	3	0.017
GO:0007423~sensory organ development	0.001	0.00231908	18	0.307
GO:0043506~regulation of JNK activity	0.001	0.00231908	2	0
mmu00450:Selenoamino acid metabolism	0.001	0.00231908	3	0.024
GO:0045168~cell-cell signaling during cell fate commitment	0.001	0.00231908	6	0.017
immunoglobulin domain	0.001	0.00231908	17	0.769
heterotrimer	0.001	0.00231908	7	0.053
GO:0008238~exopeptidase activity	0.001	0.00231908	7	0.159
GO:0007498~mesoderm development	0.001	0.00231908	3	0.043
GO:0007155~cell adhesion	0.001	0.00231908	45	5.862
GO:0015294~solute:cation symporter activity	0.001	0.00231908	6	0.032
IPR005484:Ribosomal protein L18/L5	0.001	0.00231908	4	0.01
GO:0016327~apicolateral plasma membrane	0.001	0.00231908	12	0.237
mmu03320:PPAR signaling pathway	0.001	0.00231908	7	0.184
GO:0043169~cation binding	0.001	0.00231908	283	148.764
GO:0001934~positive regulation of protein amino acid phosphorylation	0.004	0.00842718	2	0.004
IPR008161:Collagen helix repeat	0.001	0.00231908	11	0.098
metal-binding	0.001	0.00231908	185	71.56
mmu04650:Natural killer cell mediated cytotoxicity	0.001	0.00231908	6	0.116
GO:0045202~synapse	0.001	0.00231908	13	0.521
transforming protein	0.001	0.00231908	3	0.011
serine protease	0.001	0.00231908	7	0.102
GO:0045860~positive regulation of protein kinase activity	0.001	0.00231908	8	0.134
IPR015425:Actin-binding FH2	0.022	0.040474	2	0.022
GO:0005977~glycogen metabolic process	0.001	0.00231908	3	0.056
GO:0043226~organelle	0.001	0.00231908	1207	937.132
GO:0043197~dendritic spine	0.001	0.00231908	3	0.005
GO:0048762~mesenchymal cell differentiation	0.001	0.00231908	4	0.028
oxidoreductase	0.001	0.00231908	27	3.708
GO:0001654~eye development	0.001	0.00231908	10	0.131
SM00557:IG_FLMN	0.003	0.00646078	2	0.003
GO:0007265~Ras protein signal transduction	0.001	0.00231908	9	0.57
GO:0043167~ion binding	0.001	0.00231908	338	187.594
IPR000629:RNA helicase, ATP-dependent, DEAD-box type	0.001	0.00231908	3	0.04
IPR001164:Arf GTPase activating protein	0.007	0.0140092	2	0.007
GO:0016563~transcription activator activity	0.001	0.00231908	22	1.405
GO:0006412~translation	0.001	0.00231908	40	9.89
GO:0004180~carboxypeptidase activity	0.001	0.00231908	5	0.049
GO:0001822~kidney development	0.001	0.00231908	7	0.103
growth factor receptor	0.001	0.00231908	7	0.02
GO:0043062~extracellular structure organization and biogenesis	0.001	0.00231908	8	0.102
PIRSF023959:N-terminal asparagine amidohydrolase	0.002	0.00447642	2	0.002
SM00389:HOX	0.001	0.00231908	14	0.238
GO:0019953~sexual reproduction	0.001	0.00231908	19	1.357
GO:0046943~carboxylic acid transmembrane transporter activity	0.001	0.00231908	7	0.069
GO:0004315~3-oxoacyl-[acyl-carrier-protein] synthase activity	0.001	0.00231908	3	0.015
GO:0006984~ER-nuclear signaling pathway	0.012	0.0231027	2	0.012
IPR000158:Cell division protein FtsZ	0.004	0.00842718	2	0.004
GO:0030864~cortical actin cytoskeleton	0.015	0.0283866	2	0.015
GO:0000003~reproduction	0.001	0.00231908	24	2.088
GO:0009056~catabolic process	0.001	0.00231908	45	6.797
GO:0007409~axonogenesis	0.001	0.00231908	7	0.16
IPR000566:Lipocalin-related protein and Bos/Can/Equ allergen	0.001	0.00231908	2	0.001
GO:0004768~stearoyl-CoA 9-desaturase activity	0.001	0.00231908	4	0.014
IPR010257:Fatty acid desaturase, type 1, N-terminal	0.001	0.00231908	3	0.015
GO:0006720~isoprenoid metabolic process	0.014	0.0266714	2	0.014
GO:0032989~cellular structure morphogenesis	0.001	0.00231908	36	3.397
GO:0050789~regulation of biological process	0.001	0.00231908	466	264.277
GO:0019752~carboxylic acid metabolic process	0.001	0.00231908	46	5.789
IPR001810:Cyclin-like F-box	0.023	0.0421775	2	0.023
GO:0045261~proton-transporting ATP synthase complex, catalytic core F(1)	0.001	0.00231908	5	0.031
GO:0032561~guanyl ribonucleotide binding	0.001	0.00231908	15	1.677
GO:0008201~heparin binding	0.001	0.00231908	12	0.11
GO:0008160~protein tyrosine phosphatase activator activity	0.001	0.00231908	2	0.001
GO:0004930~G-protein coupled receptor activity	0.001	0.00231908	8	0.729
ubl conjugation	0.001	0.00231908	57	3.873
GO:0051059~NF-kappaB binding	0.001	0.00231908	3	0.009
GO:0007569~cell aging	0.001	0.00231908	9	0.071
IPR011304:L-lactate dehydrogenase	0.004	0.00842718	2	0.004
GO:0045585~positive regulation of cytotoxic T cell differentiation	0.003	0.00646078	2	0.003
lipid metabolism	0.001	0.00231908	9	0.295
GO:0042579~microbody	0.001	0.00231908	10	0.124
mmu01040:Polyunsaturated fatty acid biosynthesis	0.001	0.00231908	5	0.056
GO:0042698~menstrual cycle	0.001	0.00231908	3	0.01
GO:0005529~sugar binding	0.001	0.00231908	7	0.133
GO:0016485~protein processing	0.001	0.00231908	4	0.114
GO:0010092~specification of organ identity	0.001	0.00231908	6	0.017
IPR003593:AAA+ ATPase, core	0.001	0.00231908	7	0.181
GO:0016631~enoyl-[acyl-carrier-protein] reductase activity	0.001	0.00231908	3	0.015
SM00240:FHA	0.001	0.00231908	5	0.026
IPR003594:ATP-binding region, ATPase-like	0.001	0.00231908	3	0.021
GO:0006954~inflammatory response	0.001	0.00231908	17	0.71
GO:0048037~cofactor binding	0.001	0.00231908	16	0.75
GO:0042391~regulation of membrane potential	0.019	0.03534	2	0.019
IPR000504:RNA recognition motif, RNP-1	0.001	0.00231908	21	0.932
IPR000210:BTB/POZ-like	0.007	0.0140092	3	0.132
IPR000330:SNF2-related	0.004	0.00842718	2	0.004
SM00407:IGc1	0.009	0.01764	2	0.009
GO:0030900~forebrain development	0.001	0.00231908	6	0.057
GO:0031981~nuclear lumen	0.001	0.00231908	56	10.945
IPR011616:bZIP transcription factor, bZIP-1	0.001	0.00231908	3	0.056
GO:0030832~regulation of actin filament length	0.001	0.00231908	4	0.082
GO:0016874~ligase activity	0.001	0.00231908	20	1.984
GO:0008639~small protein conjugating enzyme activity	0.013	0.0249121	3	0.162
GO:0006350~transcription	0.001	0.00231908	241	94.593
homeobox	0.001	0.00231908	14	0.289
GO:0031669~cellular response to nutrient levels	0.001	0.00231908	3	0.014
[truncated: 509 more rows]
