# Supplementary material for: Genome-wide mapping of promoter-anchored interactions with close to single-enhancer resolution
Source: Genome Biol. 2015 Aug 3;16(1):156. doi: 10.1186/s13059-015-0727-9 (PMC4557751; doi:10.1186/s13059-015-0727-9)
Supplement: Additional file 1: — Supplementary tables. (ZIP 20649 kb) [file 13059_2015_727_MOESM1_ESM.zip › Supplementary Table 9v4.xls]

## Sheet: Optimization of Seq Cap
Supplementary Table 9: Optimization of sequence capture washing conditions for HiCap.
Here are five alternative washing procedures to increase capture efficiencies. The first row corresponds to Roche Nimblegen's standard wash protocol. The standard wash protocol is supposed to be optimised to remove partially hybridised material since in exome capture protocols such molecules are regarded as noise. However such material is informative in the case of HiCap since we expect most of t…
Hybridization time (hour)	Vortexing	Warm wash buffer 1	Stringent wash buffer 1 (min)	Stringent wash buffer 2 (min)	Sequence Capture Efficiency (%)
68	Yes	Yes	5	5	56
69	No	Yes	5	5	56
70	No	No	2.5	2.5	56
71	No	Yes	0	0	46
71.5	No	No	5	0	52
